# Supplementary material for: Plasma proteomics in the UK Biobank reveals youthful brains and immune systems promote healthspan and longevity
Source: bioRxiv. 2024 Jun 11:2024.06.07.597771. Preprint. [Version 1] doi: 10.1101/2024.06.07.597771 (PMC11195058; doi:10.1101/2024.06.07.597771)
Supplement: Supplement 1 [file media-1.xlsx]

## Sheet: Table of Contents
Table of Contents
ST1: Organ specific gene classification based on GTEx bulk RNA-seq database
ST2: Olink organ-specific proteins based on mapping to ST1
ST3: Means and standard deviations of all proteins based on the training data. Use to calcluate protein z-scores prior to testing aging models
ST4: Aging model weights
ST5: Cox proportional hazards regression associating age gaps with disease risk, adjusting for age and sex
ST6: Cox proportional hazards regression associating extreme ager groups with disease risk, adjusting for age and sex
ST7: Linear regression associating age gaps with lifestyle factors, adjusting for age and sex
ST8: Linear regression associating age gaps with drug use, adjusting for age and sex
ST9: Cox proportional hazards regression associating age gaps with mortality risk, adjusting for age and sex
ST10: Cox proportional hazards regression associating extreme ager groups with mortality risk, adjusting for age and sex

## Sheet: ST1_GTEX_organ_enriched_genes
ens	ENSID	foldchange	enriched	organ	gene_name	UniProt	EntrezGeneID
ENSG00000000003	ENSG00000000003.14	1.22715	FALSE	Male	TSPAN6	O43657	7105
ENSG00000000005	ENSG00000000005.5	6.80176	TRUE	Adipose	TNMD	Q9H2S6	64102
ENSG00000000419	ENSG00000000419.12	1.06205	FALSE	Male	DPM1	O60762	8813
ENSG00000000457	ENSG00000000457.13	1.06498	FALSE	Salivary	SCYL3	Q8IZE3	57147
ENSG00000000460	ENSG00000000460.16	2.73222	FALSE	Male	C1orf112	Q9NSG2	55732
ENSG00000000938	ENSG00000000938.12	5.27914	TRUE	Immune	FGR	P09769	2268
ENSG00000000971	ENSG00000000971.15	1.48308	FALSE	Liver	CFH	P08603	3075
ENSG00000001036	ENSG00000001036.13	1.21901	FALSE	Adrenal	FUCA2	Q9BTY2	2519
ENSG00000001084	ENSG00000001084.10	1.25881	FALSE	Bladder	GCLC	P48506	2729
ENSG00000001167	ENSG00000001167.14	2.4151	FALSE	Male	NFYA	P23511	4800
ENSG00000001460	ENSG00000001460.17	2.82316	FALSE	Male	STPG1	Q5TH74	90529
ENSG00000001461	ENSG00000001461.16	2.66442	FALSE	Brain	NIPAL3	Q6P499	57185
ENSG00000001497	ENSG00000001497.16	1.53962	FALSE	Brain	LAS1L	Q9Y4W2	81887
ENSG00000001561	ENSG00000001561.6	1.53182	FALSE	Brain	ENPP4	Q9Y6X5	22875
ENSG00000001617	ENSG00000001617.11	1.25396	FALSE	Esophagus	SEMA3F	Q13275	6405
ENSG00000001626	ENSG00000001626.14	4.3198	TRUE	Pancreas	CFTR	P13569	1080
ENSG00000001629	ENSG00000001629.9	1.01767	FALSE	Brain	ANKIB1	Q9P2G1	54467
ENSG00000001630	ENSG00000001630.15	1.80147	FALSE	Male	CYP51A1	Q16850	1595
ENSG00000001631	ENSG00000001631.15	1.05026	FALSE	Male	KRIT1	O00522	889
ENSG00000002016	ENSG00000002016.17	1.16719	FALSE	Female	RAD52	P43351	5893
ENSG00000002079	ENSG00000002079.13	23.4954	TRUE	Male	MYH16	nan	84176
ENSG00000002330	ENSG00000002330.13	1.30642	FALSE	Brain	BAD	Q92934	572
ENSG00000002549	ENSG00000002549.12	1.14095	FALSE	Lung	LAP3	P28838	51056
ENSG00000002586	ENSG00000002586.18	1.15769	FALSE	Adipose	CD99	P14209	4267
ENSG00000002587	ENSG00000002587.9	1.44581	FALSE	Female	HS3ST1	O14792	9957
ENSG00000002726	ENSG00000002726.20	2.79759	FALSE	Intestine	AOC1	P19801	26
ENSG00000002745	ENSG00000002745.12	1.20873	FALSE	Skin	WNT16	Q9UBV4	51384
ENSG00000002746	ENSG00000002746.14	4.8296	TRUE	Brain	HECW1	Q76N89	23072
ENSG00000002822	ENSG00000002822.15	1.68277	FALSE	Male	MAD1L1	Q9Y6D9	8379
ENSG00000002834	ENSG00000002834.17	1.10394	FALSE	Intestine	LASP1	Q14847	3927
ENSG00000002919	ENSG00000002919.14	1.30853	FALSE	Immune	SNX11	Q9Y5W9	29916
ENSG00000002933	ENSG00000002933.7	2.99249	FALSE	Liver	TMEM176A	Q96HP8	55365
ENSG00000003056	ENSG00000003056.7	1.17012	FALSE	Immune	M6PR	P20645	4074
ENSG00000003096	ENSG00000003096.14	2.06546	FALSE	Female	KLHL13	Q9P2N7	90293
ENSG00000003137	ENSG00000003137.8	1.26384	FALSE	Brain	CYP26B1	Q9NR63	56603
ENSG00000003147	ENSG00000003147.17	1.35364	FALSE	Male	ICA1	Q05084	3382
ENSG00000003249	ENSG00000003249.13	2.98346	FALSE	Brain	DBNDD1	Q9H9R9	79007
ENSG00000003393	ENSG00000003393.14	7.63959	TRUE	Brain	ALS2	Q96Q42	57679
ENSG00000003400	ENSG00000003400.14	1.8801	FALSE	Immune	CASP10	Q92851	843
ENSG00000003402	ENSG00000003402.19	1.1145	FALSE	Lung	CFLAR	O15519	8837
ENSG00000003436	ENSG00000003436.15	1.49002	FALSE	Lung	TFPI	P10646	7035
ENSG00000003509	ENSG00000003509.15	2.53317	FALSE	Male	NDUFAF7	Q7L592	55471
ENSG00000003756	ENSG00000003756.16	1.13731	FALSE	Female	RBM5	P52756	10181
ENSG00000003987	ENSG00000003987.13	1.55477	FALSE	Brain	MTMR7	Q9Y216	9108
ENSG00000003989	ENSG00000003989.17	1.18748	FALSE	Female	SLC7A2	P52569	6542
ENSG00000004059	ENSG00000004059.10	1.00682	FALSE	Esophagus	ARF5	P84085	381
ENSG00000004139	ENSG00000004139.13	1.45198	FALSE	Brain	SARM1	Q6SZW1	23098
ENSG00000004142	ENSG00000004142.11	1.20591	FALSE	Muscle	POLDIP2	Q9Y2S7	26073
ENSG00000004399	ENSG00000004399.12	1.0787	FALSE	Adipose	PLXND1	Q9Y4D7	23129
ENSG00000004455	ENSG00000004455.16	1.41752	FALSE	Kidney	AK2	P54819	204
ENSG00000004468	ENSG00000004468.12	2.66342	FALSE	Immune	CD38	P28907	952
ENSG00000004478	ENSG00000004478.7	1.1445	FALSE	Brain	FKBP4	Q02790	2288
ENSG00000004487	ENSG00000004487.15	2.46486	FALSE	Male	KDM1A	O60341	23028
ENSG00000004534	ENSG00000004534.14	1.1201	FALSE	Female	RBM6	P78332	10180
ENSG00000004660	ENSG00000004660.14	2.43008	FALSE	Brain	CAMKK1	Q8N5S9	84254
ENSG00000004700	ENSG00000004700.15	1.02296	FALSE	Adipose	RECQL	P46063	5965
ENSG00000004766	ENSG00000004766.15	1.61514	FALSE	Brain	VPS50	Q96JG6	55610
ENSG00000004776	ENSG00000004776.12	2.26082	FALSE	Muscle	HSPB6	O14558	126393
ENSG00000004777	ENSG00000004777.18	1.29455	FALSE	Male	ARHGAP33	O14559	115703
ENSG00000004779	ENSG00000004779.9	1.60758	FALSE	Heart	NDUFAB1	O14561	4706
ENSG00000004799	ENSG00000004799.7	3.16058	FALSE	Muscle	PDK4	Q16654	5166
ENSG00000004809	ENSG00000004809.13	10.7412	TRUE	Male	SLC22A16	Q86VW1	85413
ENSG00000004838	ENSG00000004838.13	8.09429	TRUE	Male	ZMYND10	O75800	51364
ENSG00000004846	ENSG00000004846.16	1.32335	FALSE	Adipose	ABCB5	Q2M3G0	340273
ENSG00000004848	ENSG00000004848.7	6.74662	TRUE	Female	ARX	Q96QS3	170302
ENSG00000004864	ENSG00000004864.13	2.568	FALSE	Liver	SLC25A13	Q9UJS0	10165
ENSG00000004866	ENSG00000004866.20	1.14364	FALSE	Brain	ST7	Q9NRC1	7982
ENSG00000004897	ENSG00000004897.11	1.04426	FALSE	Thyroid	CDC27	P30260	996
ENSG00000004939	ENSG00000004939.13	2.80409	FALSE	Immune	SLC4A1	P02730	6521
ENSG00000004948	ENSG00000004948.13	4.06398	TRUE	Brain	CALCR	P30988	799
ENSG00000004961	ENSG00000004961.14	1.38929	FALSE	Muscle	HCCS	P53701	3052
ENSG00000004975	ENSG00000004975.11	1.11246	FALSE	Female	DVL2	O14641	1856
ENSG00000005001	ENSG00000005001.9	2.05212	FALSE	Esophagus	PRSS22	Q9GZN4	64063
ENSG00000005007	ENSG00000005007.12	1.0561	FALSE	Male	UPF1	Q92900	5976
ENSG00000005020	ENSG00000005020.12	1.23854	FALSE	Immune	SKAP2	O75563	8935
ENSG00000005022	ENSG00000005022.5	1.0161	FALSE	Kidney	SLC25A5	P05141	292
ENSG00000005059	ENSG00000005059.15	1.10758	FALSE	Adipose	MCUB	Q9NWR8	55013
ENSG00000005073	ENSG00000005073.5	3.64848	FALSE	Female	HOXA11	P31270	3207
ENSG00000005075	ENSG00000005075.15	1.27566	FALSE	Muscle	POLR2J	P52435	5439
ENSG00000005100	ENSG00000005100.12	1.2199	FALSE	Brain	DHX33	Q9H6R0	56919
ENSG00000005102	ENSG00000005102.12	2.87084	FALSE	Adipose	MEOX1	P50221	4222
ENSG00000005108	ENSG00000005108.15	1.63533	FALSE	Brain	THSD7A	Q9UPZ6	221981
ENSG00000005156	ENSG00000005156.11	1.60428	FALSE	Male	LIG3	P49916	3980
ENSG00000005175	ENSG00000005175.9	1.20353	FALSE	Female	RPAP3	Q9H6T3	79657
ENSG00000005187	ENSG00000005187.11	6.82636	TRUE	Female	ACSM3	Q53FZ2	6296
ENSG00000005189	ENSG00000005189.19	52.3916	TRUE	Male	AC004381.6	Q96IC2	81691
ENSG00000005194	ENSG00000005194.14	2.41108	FALSE	Male	CIAPIN1	Q6FI81	57019
ENSG00000005206	ENSG00000005206.16	1.05872	FALSE	Male	SPPL2B	Q8TCT7	56928
ENSG00000005238	ENSG00000005238.19	1.74249	FALSE	Immune	FAM214B	Q7L5A3	80256
ENSG00000005243	ENSG00000005243.9	1.16843	FALSE	Artery	COPZ2	Q9P299	51226
ENSG00000005249	ENSG00000005249.12	1.9453	FALSE	Adipose	PRKAR2B	P31323	5577
ENSG00000005302	ENSG00000005302.17	2.2999	FALSE	Immune	MSL3	Q8N5Y2	10943
ENSG00000005339	ENSG00000005339.14	1.13613	FALSE	Female	CREBBP	Q92793	1387
ENSG00000005379	ENSG00000005379.15	2.07533	FALSE	Brain	TSPOAP1	O95153	9256
ENSG00000005381	ENSG00000005381.7	7.13199	TRUE	Immune	MPO	P05164	4353
ENSG00000005421	ENSG00000005421.8	15.3931	TRUE	Liver	PON1	P27169	5444
ENSG00000005436	ENSG00000005436.13	1.13164	FALSE	Female	GCFC2	P16383	6936
ENSG00000005448	ENSG00000005448.16	1.58393	FALSE	Male	WDR54	Q9H977	84058
ENSG00000005469	ENSG00000005469.11	1.27456	FALSE	Thyroid	CROT	Q9UKG9	54677
ENSG00000005471	ENSG00000005471.15	5.17563	TRUE	Liver	ABCB4	P21439	5244
ENSG00000005483	ENSG00000005483.20	1.22288	FALSE	Brain	KMT2E	Q8IZD2	55904
ENSG00000005486	ENSG00000005486.16	1.16152	FALSE	Pituitary	RHBDD2	Q6NTF9	57414
ENSG00000005513	ENSG00000005513.9	10.719	TRUE	Brain	SOX8	P57073	30812
ENSG00000005700	ENSG00000005700.14	1.33014	FALSE	Adrenal	IBTK	Q9P2D0	25998
ENSG00000005801	ENSG00000005801.16	1.39731	FALSE	Brain	ZNF195	O14628	7748
ENSG00000005810	ENSG00000005810.17	1.04405	FALSE	Skin	MYCBP2	O75592	23077
ENSG00000005812	ENSG00000005812.10	1.21384	FALSE	Artery	FBXL3	Q9UKT7	26224
ENSG00000005844	ENSG00000005844.17	3.59629	FALSE	Immune	ITGAL	P20701	3683
ENSG00000005882	ENSG00000005882.11	1.15468	FALSE	Brain	PDK2	Q15119	5164
ENSG00000005884	ENSG00000005884.17	1.12791	FALSE	Artery	ITGA3	P26006	3675
ENSG00000005889	ENSG00000005889.15	1.34339	FALSE	Female	ZFX	P17010	7543
ENSG00000005893	ENSG00000005893.15	1.90113	FALSE	Brain	LAMP2	P13473	3920
ENSG00000005961	ENSG00000005961.17	5.98771	TRUE	Immune	ITGA2B	P08514	3674
ENSG00000005981	ENSG00000005981.12	4.8779	TRUE	Adrenal	ASB4	Q9Y574	51666
ENSG00000006007	ENSG00000006007.11	1.06505	FALSE	Intestine	GDE1	Q9NZC3	51573
ENSG00000006015	ENSG00000006015.17	1.28312	FALSE	Brain	C19orf60	Q96EN9	55049
ENSG00000006016	ENSG00000006016.10	4.44267	TRUE	Artery	CRLF1	O75462	9244
ENSG00000006025	ENSG00000006025.11	1.00635	FALSE	Stomach	OSBPL7	Q9BZF2	114881
ENSG00000006042	ENSG00000006042.11	1.68691	FALSE	Female	TMEM98	Q9Y2Y6	26022
ENSG00000006047	ENSG00000006047.12	37.3132	TRUE	Male	YBX2	Q9Y2T7	51087
ENSG00000006059	ENSG00000006059.3	10.5511	TRUE	Skin	KRT33A	O76009	3883
ENSG00000006062	ENSG00000006062.14	1.21508	FALSE	Intestine	MAP3K14	Q99558	9020
ENSG00000006071	ENSG00000006071.12	1.24462	FALSE	Brain	ABCC8	Q09428	6833
ENSG00000006116	ENSG00000006116.3	111.965	TRUE	Brain	CACNG3	O60359	10368
ENSG00000006118	ENSG00000006118.14	3.1913	FALSE	Brain	TMEM132A	Q24JP5	54972
ENSG00000006125	ENSG00000006125.17	1.12863	FALSE	Brain	AP2B1	P63010	163
ENSG00000006128	ENSG00000006128.11	3.53986	FALSE	Brain	TAC1	P20366	6863
ENSG00000006194	ENSG00000006194.9	1.02276	FALSE	Female	ZNF263	O14978	10127
ENSG00000006210	ENSG00000006210.6	1.40658	FALSE	Lung	CX3CL1	P78423	6376
ENSG00000006282	ENSG00000006282.20	2.30583	FALSE	Male	SPATA20	Q8TB22	64847
ENSG00000006283	ENSG00000006283.17	1.82022	FALSE	Brain	CACNA1G	O43497	8913
ENSG00000006327	ENSG00000006327.13	1.27616	FALSE	Kidney	TNFRSF12A	Q9NP84	51330
ENSG00000006377	ENSG00000006377.10	1.23115	FALSE	Brain	DLX6	P56179	1750
ENSG00000006432	ENSG00000006432.15	2.3946	FALSE	Brain	MAP3K9	P80192	4293
ENSG00000006451	ENSG00000006451.7	1.35768	FALSE	Esophagus	RALA	P11233	5898
ENSG00000006453	ENSG00000006453.13	1.33849	FALSE	Stomach	BAIAP2L1	Q9UHR4	55971
ENSG00000006459	ENSG00000006459.10	1.11743	FALSE	Skin	KDM7A	Q6ZMT4	80853
ENSG00000006468	ENSG00000006468.13	9.90906	TRUE	Brain	ETV1	P50549	2115
ENSG00000006530	ENSG00000006530.15	1.58689	FALSE	Brain	AGK	Q53H12	55750
ENSG00000006534	ENSG00000006534.15	1.16773	FALSE	Lung	ALDH3B1	P43353	221
ENSG00000006555	ENSG00000006555.10	1.997	FALSE	Esophagus	TTC22	Q5TAA0	55001
ENSG00000006576	ENSG00000006576.16	2.32607	FALSE	Muscle	PHTF2	Q8N3S3	57157
ENSG00000006606	ENSG00000006606.8	1.19689	FALSE	Female	CCL26	Q9Y258	10344
ENSG00000006607	ENSG00000006607.13	1.25202	FALSE	Male	FARP2	O94887	9855
ENSG00000006611	ENSG00000006611.15	1.34659	FALSE	Intestine	USH1C	Q9Y6N9	10083
ENSG00000006625	ENSG00000006625.17	1.3153	FALSE	Adipose	GGCT	O75223	79017
ENSG00000006634	ENSG00000006634.7	8.21553	TRUE	Male	DBF4	Q9UBU7	10926
ENSG00000006638	ENSG00000006638.11	4.05195	TRUE	Artery	TBXA2R	P21731	6915
ENSG00000006652	ENSG00000006652.13	1.23139	FALSE	Pancreas	IFRD1	O00458	3475
ENSG00000006659	ENSG00000006659.12	2.15348	FALSE	Male	LGALS14	Q8TCE9	56891
ENSG00000006695	ENSG00000006695.10	1.12959	FALSE	Muscle	COX10	Q12887	1352
ENSG00000006704	ENSG00000006704.10	1.06227	FALSE	Muscle	GTF2IRD1	Q9UHL9	9569
ENSG00000006712	ENSG00000006712.14	1.75118	FALSE	Male	PAF1	Q8N7H5	54623
ENSG00000006715	ENSG00000006715.15	1.36637	FALSE	Brain	VPS41	P49754	27072
ENSG00000006740	ENSG00000006740.16	2.08708	FALSE	Brain	ARHGAP44	Q17R89	9912
ENSG00000006744	ENSG00000006744.18	1.10234	FALSE	Adrenal	ELAC2	Q9BQ52	60528
ENSG00000006747	ENSG00000006747.14	1.53972	FALSE	Kidney	SCIN	Q9Y6U3	85477
ENSG00000006756	ENSG00000006756.15	1.3494	FALSE	Kidney	ARSD	P51689	414
ENSG00000006757	ENSG00000006757.11	1.01427	FALSE	Kidney	PNPLA4	P41247	8228
ENSG00000006788	ENSG00000006788.13	4.25612	TRUE	Stomach	MYH13	Q9UKX3	8735
ENSG00000006831	ENSG00000006831.9	1.33431	FALSE	Brain	ADIPOR2	Q86V24	79602
ENSG00000006837	ENSG00000006837.11	5.85286	TRUE	Male	CDKL3	Q8IVW4	51265
ENSG00000007001	ENSG00000007001.12	3.39799	FALSE	Kidney	UPP2	O95045	151531
ENSG00000007038	ENSG00000007038.10	5.42912	TRUE	Male	PRSS21	Q9Y6M0	10942
ENSG00000007047	ENSG00000007047.14	1.69606	FALSE	Male	MARK4	Q96L34	57787
ENSG00000007062	ENSG00000007062.11	1.88738	FALSE	Salivary	PROM1	O43490	8842
ENSG00000007080	ENSG00000007080.10	1.03197	FALSE	Brain	CCDC124	Q96CT7	115098
ENSG00000007129	ENSG00000007129.17	4.2254	TRUE	Immune	CEACAM21	Q3KPI0	90273
ENSG00000007168	ENSG00000007168.12	1.20049	FALSE	Brain	PAFAH1B1	P43034	5048
ENSG00000007171	ENSG00000007171.16	2.9653	FALSE	Intestine	NOS2	P35228	4843
ENSG00000007174	ENSG00000007174.17	2.34016	FALSE	Female	DNAH9	Q9NYC9	1770
ENSG00000007202	ENSG00000007202.14	1.07771	FALSE	Adrenal	KIAA0100	Q14667	9703
ENSG00000007216	ENSG00000007216.14	3.73399	FALSE	Intestine	SLC13A2	Q13183	9058
ENSG00000007237	ENSG00000007237.18	4.12931	TRUE	Brain	GAS7	O60861	8522
ENSG00000007255	ENSG00000007255.10	1.33073	FALSE	Kidney	TRAPPC6A	O75865	79090
ENSG00000007264	ENSG00000007264.14	1.79612	FALSE	Brain	MATK	P42679	4145
ENSG00000007306	ENSG00000007306.14	8.79035	TRUE	Intestine	CEACAM7	Q14002	1087
ENSG00000007312	ENSG00000007312.12	2.51883	FALSE	Immune	CD79B	P40259	974
ENSG00000007314	ENSG00000007314.12	3.1023	FALSE	Muscle	SCN4A	P35499	6329
ENSG00000007341	ENSG00000007341.18	3.21891	FALSE	Male	ST7L	Q8TDW4	54879
ENSG00000007350	ENSG00000007350.16	16.9583	TRUE	Male	TKTL1	P51854	8277
ENSG00000007372	ENSG00000007372.21	17.5396	TRUE	Brain	PAX6	P26367	5080
ENSG00000007376	ENSG00000007376.7	1.03952	FALSE	Immune	RPUSD1	Q9UJJ7	113000
ENSG00000007384	ENSG00000007384.15	1.53565	FALSE	Brain	RHBDF1	Q96CC6	64285
ENSG00000007392	ENSG00000007392.16	1.16267	FALSE	Thyroid	LUC7L	Q9NQ29	55692
ENSG00000007402	ENSG00000007402.11	1.27148	FALSE	Lung	CACNA2D2	Q9NY47	9254
ENSG00000007516	ENSG00000007516.13	3.71905	FALSE	Pituitary	BAIAP3	O94812	8938
ENSG00000007520	ENSG00000007520.3	1.15151	FALSE	Intestine	TSR3	Q9UJK0	115939
ENSG00000007541	ENSG00000007541.16	1.34384	FALSE	Kidney	PIGQ	Q9BRB3	9091
ENSG00000007545	ENSG00000007545.15	1.03079	FALSE	Male	CRAMP1	Q96RY5	57585
ENSG00000007866	ENSG00000007866.19	1.19204	FALSE	Intestine	TEAD3	Q99594	7005
ENSG00000007908	ENSG00000007908.15	1.1437	FALSE	Adipose	SELE	P16581	6401
ENSG00000007923	ENSG00000007923.15	1.86079	FALSE	Kidney	DNAJC11	Q9NVH1	55735
ENSG00000007933	ENSG00000007933.12	7.15947	TRUE	Liver	FMO3	P31513	2328
ENSG00000007944	ENSG00000007944.14	1.20937	FALSE	Artery	MYLIP	Q8WY64	29116
ENSG00000007952	ENSG00000007952.17	27.3547	TRUE	Intestine	NOX1	Q9Y5S8	27035
ENSG00000007968	ENSG00000007968.6	1.06462	FALSE	Esophagus	E2F2	Q14209	1870
ENSG00000008018	ENSG00000008018.8	1.07592	FALSE	Adipose	PSMB1	P20618	5689
ENSG00000008056	ENSG00000008056.13	7.29689	TRUE	Brain	SYN1	P17600	6853
ENSG00000008083	ENSG00000008083.13	1.14234	FALSE	Brain	JARID2	Q92833	3720
ENSG00000008086	ENSG00000008086.11	1.99153	FALSE	Brain	CDKL5	O76039	6792
ENSG00000008118	ENSG00000008118.9	2.63904	FALSE	Brain	CAMK1G	Q96NX5	57172
ENSG00000008128	ENSG00000008128.22	1.14669	FALSE	Immune	CDK11A	Q9UQ88	728642
ENSG00000008130	ENSG00000008130.15	1.69313	FALSE	Immune	NADK	O95544	65220
ENSG00000008196	ENSG00000008196.12	3.10047	FALSE	Kidney	TFAP2B	Q92481	7021
ENSG00000008197	ENSG00000008197.4	15.3587	TRUE	Brain	TFAP2D	Q7Z6R9	83741
ENSG00000008226	ENSG00000008226.19	1.5526	FALSE	Female	DLEC1	Q9Y238	9940
ENSG00000008256	ENSG00000008256.15	1.24953	FALSE	Artery	CYTH3	O43739	9265
ENSG00000008277	ENSG00000008277.14	10.3248	TRUE	Brain	ADAM22	Q9P0K1	53616
ENSG00000008282	ENSG00000008282.8	1.19934	FALSE	Brain	SYPL1	Q16563	6856
ENSG00000008283	ENSG00000008283.15	1.02154	FALSE	Salivary	CYB561	P49447	1534
ENSG00000008294	ENSG00000008294.20	1.47031	FALSE	Brain	SPAG9	O60271	9043
ENSG00000008300	ENSG00000008300.16	1.53733	FALSE	Brain	CELSR3	Q9NYQ7	1951
ENSG00000008311	ENSG00000008311.14	1.03868	FALSE	Brain	AASS	Q9UDR5	10157
ENSG00000008323	ENSG00000008323.15	1.05287	FALSE	Intestine	PLEKHG6	Q3KR16	55200
ENSG00000008324	ENSG00000008324.11	1.03615	FALSE	Brain	SS18L2	Q9UHA2	51188
ENSG00000008382	ENSG00000008382.15	1.04267	FALSE	Brain	MPND	Q8N594	84954
ENSG00000008394	ENSG00000008394.12	1.10807	FALSE	Adrenal	MGST1	P10620	4257
ENSG00000008405	ENSG00000008405.11	1.21521	FALSE	Male	CRY1	Q16526	1407
ENSG00000008438	ENSG00000008438.4	37.4327	TRUE	Immune	PGLYRP1	O75594	8993
ENSG00000008441	ENSG00000008441.16	1.39725	FALSE	Brain	NFIX	Q14938	4784
ENSG00000008513	ENSG00000008513.14	1.77353	FALSE	Thyroid	ST3GAL1	Q11201	6482
ENSG00000008516	ENSG00000008516.16	25.47	TRUE	Immune	MMP25	Q9NPA2	64386
ENSG00000008517	ENSG00000008517.16	1.10971	FALSE	Liver	IL32	P24001	9235
ENSG00000008710	ENSG00000008710.19	2.90357	FALSE	Brain	PKD1	P98161	5310
ENSG00000008735	ENSG00000008735.13	2.98592	FALSE	Brain	MAPK8IP2	Q13387	23542
ENSG00000008838	ENSG00000008838.19	1.0274	FALSE	Lung	MED24	O75448	9862
ENSG00000008853	ENSG00000008853.16	1.09696	FALSE	Lung	RHOBTB2	Q9BYZ6	23221
ENSG00000008869	ENSG00000008869.11	1.05127	FALSE	Skin	HEATR5B	Q9P2D3	54497
ENSG00000008952	ENSG00000008952.16	1.51552	FALSE	Brain	SEC62	Q99442	7095
ENSG00000008988	ENSG00000008988.9	1.49997	FALSE	Female	RPS20	P60866	6224
ENSG00000009307	ENSG00000009307.15	2.3378	FALSE	Muscle	CSDE1	O75534	7812
ENSG00000009335	ENSG00000009335.17	1.31548	FALSE	Muscle	UBE3C	Q15386	9690
ENSG00000009413	ENSG00000009413.15	1.46904	FALSE	Female	REV3L	O60673	5980
ENSG00000009694	ENSG00000009694.13	3.36423	FALSE	Brain	TENM1	Q9UKZ4	10178
ENSG00000009709	ENSG00000009709.11	1.17331	FALSE	Muscle	PAX7	P23759	5081
ENSG00000009724	ENSG00000009724.16	9.72194	TRUE	Liver	MASP2	O00187	10747
ENSG00000009765	ENSG00000009765.14	42.2469	TRUE	Thyroid	IYD	Q6PHW0	389434
ENSG00000009780	ENSG00000009780.15	1.41452	FALSE	Male	FAM76A	Q8TAV0	199870
ENSG00000009790	ENSG00000009790.14	1.45863	FALSE	Immune	TRAF3IP3	Q9Y228	80342
ENSG00000009830	ENSG00000009830.11	2.10451	FALSE	Male	POMT2	Q9UKY4	29954
ENSG00000009844	ENSG00000009844.15	1.0467	FALSE	Brain	VTA1	Q9NP79	51534
ENSG00000009950	ENSG00000009950.15	3.71975	FALSE	Liver	MLXIPL	Q9NP71	51085
ENSG00000009954	ENSG00000009954.10	1.13683	FALSE	Brain	BAZ1B	Q9UIG0	9031
ENSG00000010017	ENSG00000010017.12	1.33663	FALSE	Male	RANBP9	Q96S59	10048
ENSG00000010030	ENSG00000010030.13	2.22842	FALSE	Skin	ETV7	Q9Y603	51513
ENSG00000010072	ENSG00000010072.15	2.14072	FALSE	Male	SPRTN	Q9H040	83932
ENSG00000010165	ENSG00000010165.19	1.47181	FALSE	Male	METTL13	Q8N6R0	51603
ENSG00000010219	ENSG00000010219.13	3.9444	FALSE	Male	DYRK4	Q9NR20	8798
ENSG00000010244	ENSG00000010244.18	1.01824	FALSE	Female	ZNF207	O43670	7756
ENSG00000010256	ENSG00000010256.10	1.0149	FALSE	Muscle	UQCRC1	P31930	7384
ENSG00000010270	ENSG00000010270.13	1.37184	FALSE	Brain	STARD3NL	O95772	83930
ENSG00000010278	ENSG00000010278.12	1.39541	FALSE	Esophagus	CD9	P21926	928
ENSG00000010282	ENSG00000010282.14	1.07122	FALSE	Heart	HHATL	Q9HCP6	57467
ENSG00000010292	ENSG00000010292.12	1.1422	FALSE	Male	NCAPD2	Q15021	9918
ENSG00000010295	ENSG00000010295.19	1.35843	FALSE	Immune	IFFO1	Q0D2I5	25900
ENSG00000010310	ENSG00000010310.8	1.05129	FALSE	Heart	GIPR	P48546	2696
ENSG00000010318	ENSG00000010318.20	231.17	TRUE	Male	PHF7	Q9BWX1	51533
ENSG00000010319	ENSG00000010319.6	3.27266	FALSE	Adipose	SEMA3G	Q9NS98	56920
ENSG00000010322	ENSG00000010322.15	1.30397	FALSE	Brain	NISCH	Q9Y2I1	11188
ENSG00000010327	ENSG00000010327.10	2.33297	FALSE	Immune	STAB1	Q9NY15	23166
ENSG00000010361	ENSG00000010361.13	3.52987	FALSE	Male	FUZ	Q9BT04	80199
ENSG00000010379	ENSG00000010379.15	3.4858	FALSE	Kidney	SLC6A13	Q9NSD5	6540
ENSG00000010404	ENSG00000010404.17	4.61226	TRUE	Brain	IDS	P22304	3423
ENSG00000010438	ENSG00000010438.16	54.1202	TRUE	Pancreas	PRSS3	P35030	5646
ENSG00000010539	ENSG00000010539.11	3.60347	FALSE	Male	ZNF200	P98182	7752
ENSG00000010610	ENSG00000010610.9	1.77607	FALSE	Immune	CD4	P01730	920
ENSG00000010626	ENSG00000010626.14	1.62903	FALSE	Male	LRRC23	Q53EV4	10233
ENSG00000010671	ENSG00000010671.15	2.45657	FALSE	Immune	BTK	Q06187	695
ENSG00000010704	ENSG00000010704.18	1.18425	FALSE	Adrenal	HFE	Q30201	3077
ENSG00000010803	ENSG00000010803.16	1.06365	FALSE	Intestine	SCMH1	Q96GD3	22955
ENSG00000010810	ENSG00000010810.17	1.08009	FALSE	Brain	FYN	P06241	2534
ENSG00000010818	ENSG00000010818.9	1.8458	FALSE	Brain	HIVEP2	P31629	3097
ENSG00000010932	ENSG00000010932.16	3.37931	FALSE	Kidney	FMO1	Q01740	2326
ENSG00000011007	ENSG00000011007.12	1.1424	FALSE	Stomach	ELOA	Q14241	6924
ENSG00000011009	ENSG00000011009.10	1.40287	FALSE	Kidney	LYPLA2	O95372	11313
ENSG00000011021	ENSG00000011021.21	1.07762	FALSE	Male	CLCN6	P51797	1185
ENSG00000011028	ENSG00000011028.13	1.14622	FALSE	Artery	MRC2	Q9UBG0	9902
ENSG00000011083	ENSG00000011083.8	10.969	TRUE	Brain	SLC6A7	Q99884	6534
ENSG00000011105	ENSG00000011105.12	2.35058	FALSE	Brain	TSPAN9	O75954	10867
ENSG00000011114	ENSG00000011114.14	1.11702	FALSE	Kidney	BTBD7	Q9P203	55727
ENSG00000011132	ENSG00000011132.11	1.19833	FALSE	Immune	APBA3	O96018	9546
ENSG00000011143	ENSG00000011143.16	1.32677	FALSE	Male	MKS1	Q9NXB0	54903
ENSG00000011198	ENSG00000011198.7	1.60409	FALSE	Immune	ABHD5	Q8WTS1	51099
ENSG00000011201	ENSG00000011201.11	1.01988	FALSE	Brain	ANOS1	P23352	3730
ENSG00000011243	ENSG00000011243.17	1.16277	FALSE	Brain	AKAP8L	Q9ULX6	26993
ENSG00000011258	ENSG00000011258.15	1.44053	FALSE	Male	MBTD1	Q05BQ5	54799
ENSG00000011260	ENSG00000011260.13	1.98658	FALSE	Male	UTP18	Q9Y5J1	51096
ENSG00000011275	ENSG00000011275.18	1.37275	FALSE	Male	RNF216	Q9NWF9	54476
ENSG00000011295	ENSG00000011295.15	1.26908	FALSE	Brain	TTC19	Q6DKK2	54902
ENSG00000011304	ENSG00000011304.19	1.03481	FALSE	Skin	PTBP1	P26599	5725
ENSG00000011332	ENSG00000011332.19	7.71011	TRUE	Brain	DPF1	Q92782	8193
ENSG00000011347	ENSG00000011347.9	1.11344	FALSE	Brain	SYT7	O43581	9066
ENSG00000011376	ENSG00000011376.9	1.33953	FALSE	Brain	LARS2	Q15031	23395
ENSG00000011405	ENSG00000011405.13	1.0075	FALSE	Thyroid	PIK3C2A	O00443	5286
ENSG00000011422	ENSG00000011422.11	3.31179	FALSE	Immune	PLAUR	Q03405	5329
ENSG00000011426	ENSG00000011426.10	17.7185	TRUE	Brain	ANLN	Q9NQW6	54443
ENSG00000011451	ENSG00000011451.17	1.505	FALSE	Male	WIZ	O95785	58525
ENSG00000011454	ENSG00000011454.16	1.2325	FALSE	Artery	RABGAP1	Q9Y3P9	23637
ENSG00000011465	ENSG00000011465.16	1.09769	FALSE	Female	DCN	P07585	1634
ENSG00000011478	ENSG00000011478.11	1.1206	FALSE	Immune	QPCTL	Q9NXS2	54814
ENSG00000011485	ENSG00000011485.14	1.09778	FALSE	Pituitary	PPP5C	P53041	5536
ENSG00000011523	ENSG00000011523.13	1.06537	FALSE	Brain	CEP68	Q76N32	23177
ENSG00000011566	ENSG00000011566.14	1.16628	FALSE	Brain	MAP4K3	Q8IVH8	8491
ENSG00000011590	ENSG00000011590.13	12.1669	TRUE	Male	ZBTB32	Q9Y2Y4	27033
ENSG00000011600	ENSG00000011600.11	6.28108	TRUE	Immune	TYROBP	O43914	7305
ENSG00000011638	ENSG00000011638.10	1.55672	FALSE	Skin	TMEM159	Q96B96	57146
ENSG00000011677	ENSG00000011677.12	17.5442	TRUE	Brain	GABRA3	P34903	2556
ENSG00000012048	ENSG00000012048.20	2.26227	FALSE	Male	BRCA1	P38398	672
ENSG00000012061	ENSG00000012061.15	1.15082	FALSE	Kidney	ERCC1	P07992	2067
ENSG00000012124	ENSG00000012124.16	1.28141	FALSE	Immune	CD22	P20273	933
ENSG00000012171	ENSG00000012171.19	1.48689	FALSE	Brain	SEMA3B	Q13214	7869
ENSG00000012174	ENSG00000012174.11	1.20416	FALSE	Brain	MBTPS2	O43462	51360
ENSG00000012211	ENSG00000012211.12	1.20822	FALSE	Esophagus	PRICKLE3	O43900	4007
ENSG00000012223	ENSG00000012223.12	2.40051	FALSE	Salivary	LTF	P02788	4057
ENSG00000012232	ENSG00000012232.8	1.04735	FALSE	Adrenal	EXTL3	O43909	2137
ENSG00000012504	ENSG00000012504.13	1.41588	FALSE	Liver	NR1H4	Q96RI1	9971
ENSG00000012660	ENSG00000012660.13	1.03349	FALSE	Adrenal	ELOVL5	Q9NYP7	60481
ENSG00000012779	ENSG00000012779.10	3.20111	FALSE	Immune	ALOX5	P09917	240
ENSG00000012817	ENSG00000012817.15	1.0062	FALSE	Immune	KDM5D	Q9BY66	8284
ENSG00000012822	ENSG00000012822.15	1.0306	FALSE	Esophagus	CALCOCO1	Q9P1Z2	57658
ENSG00000012963	ENSG00000012963.14	2.03023	FALSE	Male	UBR7	Q8N806	55148
ENSG00000012983	ENSG00000012983.11	1.09035	FALSE	Female	MAP4K5	Q9Y4K4	11183
ENSG00000013016	ENSG00000013016.15	1.06047	FALSE	Brain	EHD3	Q9NZN3	30845
ENSG00000013275	ENSG00000013275.7	1.08488	FALSE	Muscle	PSMC4	P43686	5704
ENSG00000013288	ENSG00000013288.8	1.69017	FALSE	Artery	MAN2B2	Q9Y2E5	23324
ENSG00000013293	ENSG00000013293.5	1.37485	FALSE	Brain	SLC7A14	Q8TBB6	57709
ENSG00000013297	ENSG00000013297.10	1.53083	FALSE	Brain	CLDN11	O75508	5010
ENSG00000013306	ENSG00000013306.15	6.82875	TRUE	Immune	SLC25A39	Q9BZJ4	51629
ENSG00000013364	ENSG00000013364.18	1.03209	FALSE	Adrenal	MVP	Q14764	9961
ENSG00000013374	ENSG00000013374.15	1.00795	FALSE	Male	NUB1	Q9Y5A7	51667
ENSG00000013375	ENSG00000013375.15	1.17783	FALSE	Pituitary	PGM3	O95394	5238
ENSG00000013392	ENSG00000013392.7	1.38527	FALSE	Male	RWDD2A	Q9UIY3	112611
ENSG00000013441	ENSG00000013441.15	1.00888	FALSE	Female	CLK1	P49759	1195
ENSG00000013503	ENSG00000013503.9	1.01513	FALSE	Skin	POLR3B	Q9NW08	55703
ENSG00000013523	ENSG00000013523.9	2.07624	FALSE	Male	ANGEL1	Q9UNK9	23357
ENSG00000013561	ENSG00000013561.17	1.30056	FALSE	Male	RNF14	Q9UBS8	9604
ENSG00000013563	ENSG00000013563.13	2.51546	FALSE	Muscle	DNASE1L1	P49184	1774
ENSG00000013573	ENSG00000013573.16	1.01026	FALSE	Immune	DDX11	Q96FC9	1663
ENSG00000013583	ENSG00000013583.8	1.03993	FALSE	Adrenal	HEBP1	Q9NRV9	50865
ENSG00000013588	ENSG00000013588.7	2.99886	FALSE	Lung	GPRC5A	Q8NFJ5	9052
ENSG00000013619	ENSG00000013619.13	1.4099	FALSE	Male	MAMLD1	Q13495	10046
ENSG00000013725	ENSG00000013725.14	1.25616	FALSE	Immune	CD6	P30203	923
ENSG00000013810	ENSG00000013810.18	1.21291	FALSE	Male	TACC3	Q9Y6A5	10460
ENSG00000014123	ENSG00000014123.9	1.01791	FALSE	Brain	UFL1	O94874	23376
ENSG00000014138	ENSG00000014138.8	1.03564	FALSE	Immune	POLA2	Q14181	23649
ENSG00000014164	ENSG00000014164.6	1.00741	FALSE	Male	ZC3H3	Q8IXZ2	23144
ENSG00000014216	ENSG00000014216.15	2.08435	FALSE	Esophagus	CAPN1	P07384	823
ENSG00000014257	ENSG00000014257.15	41.9403	TRUE	Male	ACPP	P15309	55
ENSG00000014641	ENSG00000014641.17	1.33823	FALSE	Heart	MDH1	P40925	4190
ENSG00000014824	ENSG00000014824.13	1.03965	FALSE	Brain	SLC30A9	Q6PML9	10463
ENSG00000014914	ENSG00000014914.20	1.88416	FALSE	Intestine	MTMR11	A4FU01	10903
ENSG00000014919	ENSG00000014919.12	1.46806	FALSE	Adrenal	COX15	Q7KZN9	1355
ENSG00000015133	ENSG00000015133.18	1.56833	FALSE	Immune	CCDC88C	Q9P219	440193
ENSG00000015153	ENSG00000015153.14	1.06944	FALSE	Muscle	YAF2	Q8IY57	10138
ENSG00000015171	ENSG00000015171.19	1.11724	FALSE	Brain	ZMYND11	Q15326	10771
ENSG00000015285	ENSG00000015285.10	9.08794	TRUE	Immune	WAS	P42768	7454
ENSG00000015413	ENSG00000015413.9	2.46473	FALSE	Intestine	DPEP1	P16444	1800
ENSG00000015475	ENSG00000015475.18	1.26698	FALSE	Immune	BID	P55957	637
ENSG00000015479	ENSG00000015479.18	2.11454	FALSE	Brain	MATR3	P43243	9782
ENSG00000015520	ENSG00000015520.14	15.4876	TRUE	Liver	NPC1L1	Q9UHC9	29881
ENSG00000015532	ENSG00000015532.9	2.66051	FALSE	Stomach	XYLT2	Q9H1B5	64132
ENSG00000015568	ENSG00000015568.12	1.71707	FALSE	Male	RGPD5	Q99666	84220
ENSG00000015592	ENSG00000015592.16	75.6248	TRUE	Brain	STMN4	Q9H169	81551
ENSG00000015676	ENSG00000015676.17	1.71309	FALSE	Brain	NUDCD3	Q8IVD9	23386
ENSG00000016082	ENSG00000016082.14	1.19177	FALSE	Female	ISL1	P61371	3670
ENSG00000016391	ENSG00000016391.10	1.19141	FALSE	Kidney	CHDH	Q8NE62	55349
ENSG00000016402	ENSG00000016402.13	2.71338	FALSE	Skin	IL20RA	Q9UHF4	53832
ENSG00000016490	ENSG00000016490.15	751.523	TRUE	Intestine	CLCA1	A8K7I4	1179
ENSG00000016602	ENSG00000016602.9	1.55718	FALSE	Esophagus	CLCA4	Q14CN2	22802
ENSG00000016864	ENSG00000016864.18	1.09986	FALSE	Pituitary	GLT8D1	Q68CQ7	55830
ENSG00000017260	ENSG00000017260.19	1.02927	FALSE	Male	ATP2C1	P98194	27032
ENSG00000017427	ENSG00000017427.15	1.05377	FALSE	Adipose	IGF1	P05019	3479
ENSG00000017483	ENSG00000017483.14	2.99711	FALSE	Pancreas	SLC38A5	Q8WUX1	92745
ENSG00000017797	ENSG00000017797.12	1.66217	FALSE	Skin	RALBP1	Q15311	10928
ENSG00000018189	ENSG00000018189.12	1.19194	FALSE	Brain	RUFY3	Q7L099	22902
ENSG00000018236	ENSG00000018236.14	4.17813	TRUE	Brain	CNTN1	Q12860	1272
ENSG00000018280	ENSG00000018280.16	2.60814	FALSE	Immune	SLC11A1	P49279	6556
ENSG00000018408	ENSG00000018408.14	1.15301	FALSE	Esophagus	WWTR1	Q9GZV5	25937
ENSG00000018510	ENSG00000018510.13	1.22766	FALSE	Brain	AGPS	O00116	8540
ENSG00000018607	ENSG00000018607.6	1.81432	FALSE	Male	ZNF806	nan
ENSG00000018610	ENSG00000018610.13	1.04365	FALSE	Brain	CXorf56	Q9H5V9	63932
ENSG00000018625	ENSG00000018625.14	1.01367	FALSE	Brain	ATP1A2	P50993	477
ENSG00000018699	ENSG00000018699.11	1.23712	FALSE	Male	TTC27	Q6P3X3	55622
ENSG00000018869	ENSG00000018869.16	1.47207	FALSE	Male	ZNF582	Q96NG8	147948
ENSG00000019102	ENSG00000019102.11	3.63935	FALSE	Stomach	VSIG2	Q96IQ7	23584
ENSG00000019144	ENSG00000019144.18	1.01819	FALSE	Brain	PHLDB1	Q86UU1	23187
ENSG00000019169	ENSG00000019169.10	2.04456	FALSE	Lung	MARCO	Q9UEW3	8685
ENSG00000019186	ENSG00000019186.9	7.1046	TRUE	Kidney	CYP24A1	Q07973	1591
ENSG00000019485	ENSG00000019485.13	1.17755	FALSE	Female	PRDM11	Q9NQV5	56981
ENSG00000019505	ENSG00000019505.7	2.29039	FALSE	Brain	SYT13	Q7L8C5	57586
ENSG00000019549	ENSG00000019549.9	1.30807	FALSE	Female	SNAI2	O43623	6591
ENSG00000019582	ENSG00000019582.14	1.59135	FALSE	Immune	CD74	P04233	972
ENSG00000019991	ENSG00000019991.15	1.54146	FALSE	Lung	HGF	P14210	3082
ENSG00000019995	ENSG00000019995.6	1.52364	FALSE	Muscle	ZRANB1	Q9UGI0	54764
ENSG00000020129	ENSG00000020129.15	17.4429	TRUE	Brain	NCDN	Q9UBB6	23154
ENSG00000020181	ENSG00000020181.17	1.43888	FALSE	Female	ADGRA2	Q96PE1	25960
ENSG00000020219	ENSG00000020219.9	3.46521	FALSE	Male	CCT8L1P	nan	155100
ENSG00000020256	ENSG00000020256.19	1.12274	FALSE	Skin	ZFP64	Q9NTW7	55734
ENSG00000020426	ENSG00000020426.10	1.57962	FALSE	Muscle	MNAT1	P51948	4331
ENSG00000020577	ENSG00000020577.13	1.07839	FALSE	Brain	SAMD4A	Q9UPU9	23034
ENSG00000020633	ENSG00000020633.18	2.93266	FALSE	Immune	RUNX3	Q13761	864
ENSG00000020922	ENSG00000020922.12	1.0585	FALSE	Skin	MRE11	P49959	4361
ENSG00000021300	ENSG00000021300.13	12.9817	TRUE	Brain	PLEKHB1	Q9UF11	58473
ENSG00000021355	ENSG00000021355.12	1.72661	FALSE	Esophagus	SERPINB1	P30740	1992
ENSG00000021461	ENSG00000021461.16	1.73739	FALSE	Liver	CYP3A43	Q9HB55	64816
ENSG00000021488	ENSG00000021488.12	7.79454	TRUE	Intestine	SLC7A9	P82251	11136
ENSG00000021574	ENSG00000021574.11	1.80167	FALSE	Brain	SPAST	Q9UBP0	6683
ENSG00000021645	ENSG00000021645.18	4.47787	TRUE	Brain	NRXN3	['Q9HDB5', 'Q9Y4C0']	9369
ENSG00000021762	ENSG00000021762.19	1.50368	FALSE	Female	OSBPL5	Q9H0X9	114879
ENSG00000021776	ENSG00000021776.10	1.13122	FALSE	Male	AQR	O60306	9716
ENSG00000021826	ENSG00000021826.14	11.8619	TRUE	Liver	CPS1	P31327	1373
ENSG00000021852	ENSG00000021852.12	173.232	TRUE	Liver	C8B	P07358	732
ENSG00000022267	ENSG00000022267.16	2.92193	FALSE	Muscle	FHL1	Q13642	2273
ENSG00000022277	ENSG00000022277.12	1.12506	FALSE	Immune	RTFDC1	Q9BY42	51507
ENSG00000022355	ENSG00000022355.16	215.004	TRUE	Brain	GABRA1	P14867	2554
ENSG00000022556	ENSG00000022556.15	1.97742	FALSE	Male	NLRP2	Q9NX02	55655
ENSG00000022567	ENSG00000022567.9	1.03167	FALSE	Male	SLC45A4	Q5BKX6	57210
ENSG00000022840	ENSG00000022840.15	1.83526	FALSE	Immune	RNF10	Q8N5U6	9921
ENSG00000022976	ENSG00000022976.15	2.58636	FALSE	Male	ZNF839	A8K0R7	55778
ENSG00000023041	ENSG00000023041.11	1.57754	FALSE	Kidney	ZDHHC6	Q9H6R6	64429
ENSG00000023171	ENSG00000023171.16	1.0936	FALSE	Adrenal	GRAMD1B	Q3KR37	57476
ENSG00000023191	ENSG00000023191.16	1.36766	FALSE	Skin	RNH1	P13489	6050
ENSG00000023228	ENSG00000023228.13	1.25311	FALSE	Muscle	NDUFS1	P28331	4719
ENSG00000023287	ENSG00000023287.12	1.47964	FALSE	Brain	RB1CC1	Q8TDY2	9821
ENSG00000023318	ENSG00000023318.7	1.06469	FALSE	Thyroid	ERP44	Q9BS26	23071
ENSG00000023330	ENSG00000023330.14	6.83157	TRUE	Adrenal	ALAS1	P13196	211
ENSG00000023445	ENSG00000023445.13	1.4075	FALSE	Intestine	BIRC3	Q13489	330
ENSG00000023516	ENSG00000023516.8	1.70772	FALSE	Brain	AKAP11	Q9UKA4	11215
ENSG00000023572	ENSG00000023572.8	4.02949	TRUE	Male	GLRX2	Q9NS18	51022
ENSG00000023608	ENSG00000023608.4	2.05942	FALSE	Male	SNAPC1	Q16533	6617
ENSG00000023697	ENSG00000023697.12	1.00165	FALSE	Kidney	DERA	Q9Y315	51071
ENSG00000023734	ENSG00000023734.10	1.01318	FALSE	Kidney	STRAP	Q9Y3F4	11171
ENSG00000023839	ENSG00000023839.10	5.30669	TRUE	Liver	ABCC2	Q92887	1244
ENSG00000023892	ENSG00000023892.10	2.35459	FALSE	Immune	DEF6	Q9H4E7	50619
ENSG00000023902	ENSG00000023902.13	1.19072	FALSE	Intestine	PLEKHO1	Q53GL0	51177
ENSG00000023909	ENSG00000023909.9	1.38284	FALSE	Adrenal	GCLM	P48507	2730
ENSG00000024048	ENSG00000024048.10	1.0553	FALSE	Brain	UBR2	Q8IWV8	23304
ENSG00000024422	ENSG00000024422.11	1.11249	FALSE	Adipose	EHD2	Q9NZN4	30846
ENSG00000024526	ENSG00000024526.16	2.92155	FALSE	Male	DEPDC1	Q5TB30	55635
ENSG00000024862	ENSG00000024862.17	1.00331	FALSE	Kidney	CCDC28A	Q8IWP9	25901
ENSG00000025039	ENSG00000025039.14	1.57739	FALSE	Muscle	RRAGD	Q9NQL2	58528
ENSG00000025156	ENSG00000025156.12	1.25421	FALSE	Male	HSF2	Q03933	3298
ENSG00000025293	ENSG00000025293.16	1.0566	FALSE	Muscle	PHF20	Q9BVI0	51230
ENSG00000025423	ENSG00000025423.11	8.81656	TRUE	Liver	HSD17B6	O14756	8630
ENSG00000025434	ENSG00000025434.18	1.01639	FALSE	Adipose	NR1H3	Q13133	10062
ENSG00000025708	ENSG00000025708.13	1.59905	FALSE	Immune	TYMP	P19971	1890
ENSG00000025770	ENSG00000025770.18	1.33179	FALSE	Male	NCAPH2	Q6IBW4	29781
ENSG00000025772	ENSG00000025772.7	2.32119	FALSE	Male	TOMM34	Q15785	10953
ENSG00000025796	ENSG00000025796.13	1.12073	FALSE	Female	SEC63	Q9UGP8	11231
ENSG00000025800	ENSG00000025800.13	1.09809	FALSE	Muscle	KPNA6	O60684	23633
ENSG00000026025	ENSG00000026025.15	1.07342	FALSE	Artery	VIM	P08670	7431
ENSG00000026103	ENSG00000026103.21	1.04796	FALSE	Lung	FAS	P25445	355
ENSG00000026297	ENSG00000026297.15	3.4774	FALSE	Immune	RNASET2	O00584	8635
ENSG00000026508	ENSG00000026508.17	1.58729	FALSE	Skin	CD44	P16070	960
ENSG00000026559	ENSG00000026559.13	3.67348	FALSE	Female	KCNG1	Q9UIX4	3755
ENSG00000026652	ENSG00000026652.13	3.51102	FALSE	Brain	AGPAT4	Q9NRZ5	56895
ENSG00000026751	ENSG00000026751.16	3.47062	FALSE	Immune	SLAMF7	Q9NQ25	57823
ENSG00000026950	ENSG00000026950.16	2.17305	FALSE	Immune	BTN3A1	O00481	11119
ENSG00000027001	ENSG00000027001.9	1.24456	FALSE	Skin	MIPEP	Q99797	4285
ENSG00000027075	ENSG00000027075.14	1.12443	FALSE	Lung	PRKCH	P24723	5583
ENSG00000027644	ENSG00000027644.4	1.20378	FALSE	Kidney	INSRR	P14616	3645
ENSG00000027697	ENSG00000027697.13	1.05953	FALSE	Immune	IFNGR1	P15260	3459
ENSG00000027847	ENSG00000027847.13	1.02031	FALSE	Pituitary	B4GALT7	Q9UBV7	11285
ENSG00000027869	ENSG00000027869.11	5.33366	TRUE	Immune	SH2D2A	Q9NP31	9047
ENSG00000028116	ENSG00000028116.16	1.08915	FALSE	Esophagus	VRK2	Q86Y07	7444
ENSG00000028137	ENSG00000028137.18	5.05319	TRUE	Immune	TNFRSF1B	P20333	7133
ENSG00000028203	ENSG00000028203.17	1.07883	FALSE	Thyroid	VEZT	Q9HBM0	55591
ENSG00000028277	ENSG00000028277.21	1.88051	FALSE	Immune	POU2F2	P09086	5452
ENSG00000028310	ENSG00000028310.17	1.3445	FALSE	Male	BRD9	Q9H8M2	65980
ENSG00000028528	ENSG00000028528.14	2.10164	FALSE	Thyroid	SNX1	Q13596	6642
ENSG00000028839	ENSG00000028839.9	3.65813	FALSE	Male	TBPL1	P62380	9519
ENSG00000029153	ENSG00000029153.14	1.83713	FALSE	Esophagus	ARNTL2	Q8WYA1	56938
ENSG00000029363	ENSG00000029363.16	1.0379	FALSE	Female	BCLAF1	Q9NYF8	9774
ENSG00000029364	ENSG00000029364.11	1.0008	FALSE	Salivary	SLC39A9	Q9NUM3	55334
ENSG00000029534	ENSG00000029534.19	1.31696	FALSE	Brain	ANK1	P16157	286
ENSG00000029559	ENSG00000029559.6	1.12487	FALSE	Artery	IBSP	P21815	3381
ENSG00000029639	ENSG00000029639.10	1.06255	FALSE	Male	TFB1M	Q8WVM0	51106
ENSG00000029725	ENSG00000029725.16	1.23752	FALSE	Brain	RABEP1	Q15276	9135
ENSG00000029993	ENSG00000029993.14	1.64445	FALSE	Liver	HMGB3	O15347	3149
ENSG00000030066	ENSG00000030066.13	1.05194	FALSE	Female	NUP160	Q12769	23279
ENSG00000030110	ENSG00000030110.12	1.06431	FALSE	Intestine	BAK1	Q16611	578
ENSG00000030304	ENSG00000030304.13	1.0895	FALSE	Intestine	MUSK	O15146	4593
ENSG00000030419	ENSG00000030419.16	1.78051	FALSE	Esophagus	IKZF2	Q9UKS7	22807
ENSG00000030582	ENSG00000030582.17	1.32457	FALSE	Esophagus	GRN	P28799	2896
ENSG00000031003	ENSG00000031003.10	1.0069	FALSE	Male	FAM13B	Q9NYF5	51306
ENSG00000031081	ENSG00000031081.10	1.08793	FALSE	Lung	ARHGAP31	Q2M1Z3	57514
ENSG00000031691	ENSG00000031691.6	1.84514	FALSE	Brain	CENPQ	Q7L2Z9	55166
ENSG00000031698	ENSG00000031698.12	1.00941	FALSE	Lung	SARS	P49591	6301
ENSG00000031823	ENSG00000031823.14	1.21807	FALSE	Male	RANBP3	Q9H6Z4	8498
ENSG00000032219	ENSG00000032219.18	1.07712	FALSE	Brain	ARID4A	P29374	5926
ENSG00000032389	ENSG00000032389.12	1.19038	FALSE	Pituitary	TSSC1	Q53HC9	7260
ENSG00000032444	ENSG00000032444.15	1.06495	FALSE	Male	PNPLA6	Q8IY17	10908
ENSG00000032742	ENSG00000032742.17	2.77687	FALSE	Male	IFT88	Q13099	8100
ENSG00000033011	ENSG00000033011.11	1.36146	FALSE	Male	ALG1	Q9BT22	56052
ENSG00000033030	ENSG00000033030.13	1.09944	FALSE	Brain	ZCCHC8	Q6NZY4	55596
ENSG00000033050	ENSG00000033050.7	1.60125	FALSE	Muscle	ABCF2	Q9UG63	10061
ENSG00000033100	ENSG00000033100.16	1.43713	FALSE	Pituitary	CHPF2	Q9P2E5	54480
ENSG00000033122	ENSG00000033122.18	5.32769	TRUE	Brain	LRRC7	nan	57554
ENSG00000033170	ENSG00000033170.16	1.90109	FALSE	Brain	FUT8	Q9BYC5	2530
ENSG00000033178	ENSG00000033178.12	1.15055	FALSE	Pituitary	UBA6	A0AVT1	55236
ENSG00000033327	ENSG00000033327.12	1.4269	FALSE	Brain	GAB2	Q9UQC2	9846
ENSG00000033627	ENSG00000033627.16	1.55009	FALSE	Brain	ATP6V0A1	Q93050	535
ENSG00000033800	ENSG00000033800.13	1.0084	FALSE	Brain	PIAS1	O75925	8554
ENSG00000033867	ENSG00000033867.16	1.09608	FALSE	Intestine	SLC4A7	Q9Y6M7	9497
ENSG00000034053	ENSG00000034053.14	8.90925	TRUE	Brain	APBA2	Q99767	321
ENSG00000034152	ENSG00000034152.18	2.37121	FALSE	Immune	MAP2K3	P46734	5606
ENSG00000034239	ENSG00000034239.10	1.414	FALSE	Female	EFCAB1	Q9HAE3	79645
ENSG00000034510	ENSG00000034510.5	1.06956	FALSE	Female	TMSB10	P63313	9168
ENSG00000034533	ENSG00000034533.11	1.38814	FALSE	Male	ASTE1	Q2TB18	28990
ENSG00000034677	ENSG00000034677.12	1.08672	FALSE	Male	RNF19A	Q9NV58	25897
ENSG00000034693	ENSG00000034693.14	2.37865	FALSE	Adrenal	PEX3	P56589	8504
ENSG00000034713	ENSG00000034713.7	1.54564	FALSE	Brain	GABARAPL2	P60520	11345
ENSG00000034971	ENSG00000034971.16	1.44414	FALSE	Esophagus	MYOC	Q99972	4653
ENSG00000035115	ENSG00000035115.21	1.01629	FALSE	Kidney	SH3YL1	Q96HL8	26751
ENSG00000035141	ENSG00000035141.7	1.09322	FALSE	Kidney	FAM136A	Q96C01	84908
ENSG00000035403	ENSG00000035403.17	1.15857	FALSE	Artery	VCL	P18206	7414
ENSG00000035499	ENSG00000035499.12	2.6757	FALSE	Male	DEPDC1B	Q8WUY9	55789
ENSG00000035664	ENSG00000035664.11	1.57223	FALSE	Thyroid	DAPK2	Q9UIK4	23604
ENSG00000035681	ENSG00000035681.7	1.02327	FALSE	Adipose	NSMAF	Q92636	8439
ENSG00000035687	ENSG00000035687.9	1.8349	FALSE	Male	ADSS	P30520	159
ENSG00000035720	ENSG00000035720.7	1.9387	FALSE	Immune	STAP1	Q9ULZ2	26228
ENSG00000035862	ENSG00000035862.12	1.26305	FALSE	Artery	TIMP2	P16035	7077
ENSG00000035928	ENSG00000035928.15	1.00709	FALSE	Female	RFC1	P35251	5981
ENSG00000036054	ENSG00000036054.12	1.05904	FALSE	Adrenal	TBC1D23	Q9NUY8	55773
ENSG00000036257	ENSG00000036257.12	2.59022	FALSE	Male	CUL3	Q13618	8452
ENSG00000036448	ENSG00000036448.9	1.03123	FALSE	Heart	MYOM2	P54296	9172
ENSG00000036473	ENSG00000036473.6	3.02379	FALSE	Liver	OTC	P00480	5009
ENSG00000036530	ENSG00000036530.8	4.91458	TRUE	Brain	CYP46A1	Q9Y6A2	10858
ENSG00000036549	ENSG00000036549.12	1.13553	FALSE	Brain	ZZZ3	Q8IYH5	26009
ENSG00000036565	ENSG00000036565.14	3.69031	FALSE	Adrenal	SLC18A1	P54219	6570
ENSG00000036672	ENSG00000036672.15	1.46538	FALSE	Male	USP2	O75604	9099
ENSG00000036828	ENSG00000036828.15	4.91427	TRUE	Kidney	CASR	P41180	846
ENSG00000037042	ENSG00000037042.8	2.09865	FALSE	Brain	TUBG2	Q9NRH3	27175
ENSG00000037241	ENSG00000037241.7	2.37439	FALSE	Male	RPL26L1	Q9UNX3	51121
ENSG00000037280	ENSG00000037280.15	1.59328	FALSE	Thyroid	FLT4	P35916	2324
ENSG00000037474	ENSG00000037474.14	1.06363	FALSE	Immune	NSUN2	Q08J23	54888
ENSG00000037637	ENSG00000037637.10	1.11967	FALSE	Artery	FBXO42	Q6P3S6	54455
ENSG00000037749	ENSG00000037749.11	1.51484	FALSE	Adipose	MFAP3	P55082	4238
ENSG00000037757	ENSG00000037757.13	1.06052	FALSE	Female	MRI1	Q9BV20	84245
ENSG00000037897	ENSG00000037897.16	1.01234	FALSE	Adrenal	METTL1	Q9UBP6	4234
ENSG00000037965	ENSG00000037965.5	1.14326	FALSE	Muscle	HOXC8	P31273	3224
ENSG00000038002	ENSG00000038002.8	1.00182	FALSE	Salivary	AGA	P20933	175
ENSG00000038210	ENSG00000038210.12	1.19014	FALSE	Salivary	PI4K2B	Q8TCG2	55300
ENSG00000038219	ENSG00000038219.12	1.26355	FALSE	Brain	BOD1L1	Q8NFC6	259282
ENSG00000038274	ENSG00000038274.16	1.12865	FALSE	Immune	MAT2B	Q9NZL9	27430
ENSG00000038295	ENSG00000038295.7	2.31128	FALSE	Brain	TLL1	O43897	7092
ENSG00000038358	ENSG00000038358.14	1.01203	FALSE	Brain	EDC4	Q6P2E9	23644
ENSG00000038382	ENSG00000038382.18	1.22994	FALSE	Brain	TRIO	O75962	7204
ENSG00000038427	ENSG00000038427.15	4.34129	TRUE	Artery	VCAN	P13611	1462
ENSG00000038532	ENSG00000038532.14	2.16249	FALSE	Male	CLEC16A	Q2KHT3	23274
ENSG00000038945	ENSG00000038945.14	2.37047	FALSE	Lung	MSR1	P21757	4481
ENSG00000039068	ENSG00000039068.18	1.30159	FALSE	Esophagus	CDH1	P12830	999
ENSG00000039123	ENSG00000039123.15	1.19961	FALSE	Male	SKIV2L2	P42285	23517
ENSG00000039139	ENSG00000039139.9	1.12653	FALSE	Female	DNAH5	Q8TE73	1767
ENSG00000039319	ENSG00000039319.16	1.52482	FALSE	Brain	ZFYVE16	Q7Z3T8	9765
ENSG00000039523	ENSG00000039523.19	1.15585	FALSE	Immune	FAM65A	Q6ZS17	79567
ENSG00000039537	ENSG00000039537.13	3.58637	FALSE	Liver	C6	P13671	729
ENSG00000039560	ENSG00000039560.13	1.27191	FALSE	Female	RAI14	Q9P0K7	26064
ENSG00000039600	ENSG00000039600.10	313.853	TRUE	Male	SOX30	O94993	11063
ENSG00000039650	ENSG00000039650.11	1.06178	FALSE	Adrenal	PNKP	Q96T60	11284
ENSG00000039987	ENSG00000039987.6	2.70466	FALSE	Intestine	BEST2	Q8NFU1	54831
ENSG00000040199	ENSG00000040199.18	1.12037	FALSE	Intestine	PHLPP2	Q6ZVD8	23035
ENSG00000040275	ENSG00000040275.16	1.7358	FALSE	Male	SPDL1	Q96EA4	54908
ENSG00000040341	ENSG00000040341.17	1.58972	FALSE	Brain	STAU2	Q9NUL3	27067
ENSG00000040487	ENSG00000040487.12	1.17924	FALSE	Brain	PQLC2	Q6ZP29	54896
ENSG00000040531	ENSG00000040531.14	1.45282	FALSE	Male	CTNS	O60931	1497
ENSG00000040608	ENSG00000040608.13	10.0719	TRUE	Brain	RTN4R	Q9BZR6	65078
ENSG00000040633	ENSG00000040633.12	1.22941	FALSE	Adrenal	PHF23	Q9BUL5	79142
ENSG00000040731	ENSG00000040731.10	7.98709	TRUE	Brain	CDH10	Q9Y6N8	1008
ENSG00000040933	ENSG00000040933.15	2.16727	FALSE	Brain	INPP4A	Q96PE3	3631
ENSG00000041353	ENSG00000041353.9	1.34164	FALSE	Esophagus	RAB27B	O00194	5874
ENSG00000041357	ENSG00000041357.15	1.21172	FALSE	Male	PSMA4	P25789	5685
ENSG00000041515	ENSG00000041515.15	1.31973	FALSE	Pituitary	MYO16	Q9Y6X6	23026
ENSG00000041802	ENSG00000041802.10	1.09431	FALSE	Skin	LSG1	Q9H089	55341
ENSG00000041880	ENSG00000041880.14	1.45119	FALSE	Adrenal	PARP3	Q9Y6F1	10039
ENSG00000041982	ENSG00000041982.15	1.87713	FALSE	Artery	TNC	P24821	3371
ENSG00000041988	ENSG00000041988.15	1.04063	FALSE	Female	THAP3	Q8WTV1	90326
ENSG00000042062	ENSG00000042062.11	1.30372	FALSE	Female	FAM65C	Q96MK2	140876
ENSG00000042088	ENSG00000042088.13	2.9939	FALSE	Male	TDP1	Q9NUW8	55775
ENSG00000042286	ENSG00000042286.14	2.51247	FALSE	Adipose	AIFM2	Q9BRQ8	84883
ENSG00000042304	ENSG00000042304.10	14.315	TRUE	Male	C2orf83	nan
ENSG00000042317	ENSG00000042317.16	3.91449	FALSE	Male	SPATA7	Q9P0W8	55812
ENSG00000042429	ENSG00000042429.11	1.16171	FALSE	Female	MED17	Q9NVC6	9440
ENSG00000042445	ENSG00000042445.13	1.35985	FALSE	Adipose	RETSAT	Q6NUM9	54884
ENSG00000042493	ENSG00000042493.15	1.08146	FALSE	Immune	CAPG	P40121	822
ENSG00000042753	ENSG00000042753.11	1.12806	FALSE	Esophagus	AP2S1	P53680	1175
ENSG00000042781	ENSG00000042781.12	1.32524	FALSE	Liver	USH2A	O75445	7399
ENSG00000042813	ENSG00000042813.7	583.956	TRUE	Male	ZPBP	Q9BS86	11055
ENSG00000042832	ENSG00000042832.11	1002.21	TRUE	Thyroid	TG	P01266	7038
ENSG00000042980	ENSG00000042980.12	1.21828	FALSE	Stomach	ADAM28	Q9UKQ2	10863
ENSG00000043039	ENSG00000043039.6	1.32316	FALSE	Esophagus	BARX2	Q9UMQ3	8538
ENSG00000043093	ENSG00000043093.13	4.6046	TRUE	Male	DCUN1D1	Q96GG9	54165
ENSG00000043143	ENSG00000043143.20	1.01245	FALSE	Immune	JADE2	Q9NQC1	23338
ENSG00000043355	ENSG00000043355.11	71.6247	TRUE	Brain	ZIC2	O95409	7546
ENSG00000043462	ENSG00000043462.11	3.03339	FALSE	Immune	LCP2	Q13094	3937
ENSG00000043514	ENSG00000043514.15	1.03891	FALSE	Skin	TRIT1	Q9H3H1	54802
ENSG00000043591	ENSG00000043591.5	1.04646	FALSE	Lung	ADRB1	P08588	153
ENSG00000044012	ENSG00000044012.3	10.6248	TRUE	Intestine	GUCA2B	Q16661	2981
ENSG00000044090	ENSG00000044090.8	1.8693	FALSE	Pituitary	CUL7	Q14999	9820
ENSG00000044115	ENSG00000044115.20	1.08123	FALSE	Brain	CTNNA1	P35221	1495
ENSG00000044446	ENSG00000044446.11	1.36368	FALSE	Liver	PHKA2	P46019	5256
ENSG00000044459	ENSG00000044459.14	1.12641	FALSE	Female	CNTLN	Q9NXG0	54875
ENSG00000044524	ENSG00000044524.10	1.22137	FALSE	Male	EPHA3	P29320	2042
ENSG00000044574	ENSG00000044574.7	1.2434	FALSE	Thyroid	HSPA5	P11021	3309
ENSG00000046604	ENSG00000046604.12	1.33898	FALSE	Intestine	DSG2	Q14126	1829
ENSG00000046647	ENSG00000046647.13	1.03135	FALSE	Brain	GEMIN8	Q9NWZ8	54960
ENSG00000046651	ENSG00000046651.14	1.01904	FALSE	Thyroid	OFD1	O75665	8481
ENSG00000046653	ENSG00000046653.14	17.6608	TRUE	Brain	GPM6B	Q13491	2824
ENSG00000046774	ENSG00000046774.9	637.251	TRUE	Male	MAGEC2	Q9UBF1	51438
ENSG00000046889	ENSG00000046889.18	1.06913	FALSE	Brain	PREX2	Q70Z35	80243
ENSG00000047056	ENSG00000047056.14	1.23929	FALSE	Immune	WDR37	Q9Y2I8	22884
ENSG00000047188	ENSG00000047188.15	1.22032	FALSE	Brain	YTHDC2	Q9H6S0	64848
ENSG00000047230	ENSG00000047230.14	1.18629	FALSE	Female	CTPS2	Q9NRF8	56474
ENSG00000047249	ENSG00000047249.17	2.02434	FALSE	Brain	ATP6V1H	Q9UI12	51606
ENSG00000047315	ENSG00000047315.15	1.05887	FALSE	Brain	POLR2B	P30876	5431
ENSG00000047346	ENSG00000047346.12	1.24489	FALSE	Muscle	FAM214A	Q32MH5	56204
ENSG00000047365	ENSG00000047365.11	1.12749	FALSE	Thyroid	ARAP2	Q8WZ64	116984
ENSG00000047410	ENSG00000047410.13	1.80412	FALSE	Male	TPR	P12270	7175
ENSG00000047457	ENSG00000047457.13	6.9632	TRUE	Liver	CP	P00450	1356
ENSG00000047578	ENSG00000047578.12	1.12	FALSE	Thyroid	KIAA0556	O60303	23247
ENSG00000047579	ENSG00000047579.19	1.96463	FALSE	Brain	DTNBP1	Q96EV8	84062
ENSG00000047597	ENSG00000047597.5	1.28666	FALSE	Intestine	XK	P51811	7504
ENSG00000047617	ENSG00000047617.14	1.10559	FALSE	Adipose	ANO2	Q9NQ90	57101
ENSG00000047621	ENSG00000047621.11	1.25876	FALSE	Brain	C12orf4	Q9NQ89	57102
ENSG00000047634	ENSG00000047634.14	1.19993	FALSE	Male	SCML1	Q9UN30	6322
ENSG00000047644	ENSG00000047644.18	1.07128	FALSE	Lung	WWC3	Q9ULE0	55841
ENSG00000047648	ENSG00000047648.21	1.09605	FALSE	Male	ARHGAP6	O43182	395
ENSG00000047662	ENSG00000047662.4	1.01109	FALSE	Brain	FAM184B	Q9ULE4	27146
ENSG00000047849	ENSG00000047849.21	1.46461	FALSE	Brain	MAP4	P27816	4134
ENSG00000047932	ENSG00000047932.13	1.02208	FALSE	Female	GOPC	Q9HD26	57120
ENSG00000047936	ENSG00000047936.10	13.9755	TRUE	Lung	ROS1	P08922	6098
ENSG00000048028	ENSG00000048028.11	1.03047	FALSE	Heart	USP28	Q96RU2	57646
ENSG00000048052	ENSG00000048052.21	1.10618	FALSE	Esophagus	HDAC9	Q9UKV0	9734
ENSG00000048140	ENSG00000048140.17	1.06447	FALSE	Adrenal	TSPAN17	Q96FV3	26262
ENSG00000048162	ENSG00000048162.20	1.04669	FALSE	Muscle	NOP16	Q9Y3C1	51491
ENSG00000048342	ENSG00000048342.15	1.08794	FALSE	Intestine	CC2D2A	Q9P2K1	57545
ENSG00000048392	ENSG00000048392.11	1.0277	FALSE	Muscle	RRM2B	Q7LG56	50484
ENSG00000048405	ENSG00000048405.9	1.04293	FALSE	Skin	ZNF800	Q2TB10	168850
ENSG00000048462	ENSG00000048462.10	2.37046	FALSE	Immune	TNFRSF17	Q02223	608
ENSG00000048471	ENSG00000048471.13	1.15572	FALSE	Kidney	SNX29	Q8TEQ0	92017
ENSG00000048540	ENSG00000048540.14	1.18179	FALSE	Brain	LMO3	Q8TAP4	55885
ENSG00000048544	ENSG00000048544.5	1.0136	FALSE	Esophagus	MRPS10	P82664	55173
ENSG00000048545	ENSG00000048545.13	2.31419	FALSE	Male	GUCA1A	nan	2978
ENSG00000048649	ENSG00000048649.13	1.12925	FALSE	Artery	RSF1	Q96T23	51773
ENSG00000048707	ENSG00000048707.13	1.23485	FALSE	Skin	VPS13D	Q5THJ4	55187
ENSG00000048740	ENSG00000048740.18	1.15303	FALSE	Immune	CELF2	O95319	10659
ENSG00000048828	ENSG00000048828.16	1.13787	FALSE	Intestine	FAM120A	Q9NZB2	23196
ENSG00000048991	ENSG00000048991.16	2.67486	FALSE	Brain	R3HDM1	Q15032	23518
ENSG00000049089	ENSG00000049089.13	1.34445	FALSE	Pituitary	COL9A2	Q14055	1298
ENSG00000049130	ENSG00000049130.14	1.32469	FALSE	Esophagus	KITLG	P21583	4254
ENSG00000049167	ENSG00000049167.13	1.02943	FALSE	Kidney	ERCC8	Q13216	1161
ENSG00000049192	ENSG00000049192.14	1.02873	FALSE	Artery	ADAMTS6	Q9UKP5	11174
ENSG00000049239	ENSG00000049239.12	1.14306	FALSE	Liver	H6PD	O95479	9563
ENSG00000049245	ENSG00000049245.12	1.35363	FALSE	Brain	VAMP3	Q15836	9341
ENSG00000049246	ENSG00000049246.14	2.44061	FALSE	Brain	PER3	P56645	8863
ENSG00000049247	ENSG00000049247.13	1.79626	FALSE	Brain	UTS2	O95399	10911
ENSG00000049249	ENSG00000049249.8	2.78774	FALSE	Immune	TNFRSF9	Q07011	3604
ENSG00000049283	ENSG00000049283.17	1.06569	FALSE	Esophagus	EPN3	Q9H201	55040
ENSG00000049323	ENSG00000049323.15	4.81003	TRUE	Artery	LTBP1	Q14766	4052
ENSG00000049449	ENSG00000049449.8	1.05514	FALSE	Pituitary	RCN1	Q15293	5954
ENSG00000049540	ENSG00000049540.16	5.25421	TRUE	Artery	ELN	P15502	2006
ENSG00000049541	ENSG00000049541.10	1.20687	FALSE	Skin	RFC2	P35250	5982
ENSG00000049618	ENSG00000049618.22	1.04713	FALSE	Skin	ARID1B	Q8NFD5	57492
ENSG00000049656	ENSG00000049656.13	1.07327	FALSE	Liver	CLPTM1L	Q96KA5	81037
ENSG00000049759	ENSG00000049759.17	1.31043	FALSE	Male	NEDD4L	Q96PU5	23327
ENSG00000049768	ENSG00000049768.14	1.01112	FALSE	Immune	FOXP3	Q9BZS1	50943
ENSG00000049769	ENSG00000049769.12	2.20468	FALSE	Brain	PPP1R3F	Q6ZSY5	89801
ENSG00000049860	ENSG00000049860.13	1.11391	FALSE	Salivary	HEXB	P07686	3074
ENSG00000049883	ENSG00000049883.14	1.03535	FALSE	Adrenal	PTCD2	Q8WV60	79810
ENSG00000050030	ENSG00000050030.13	1.01754	FALSE	Brain	KIAA2022	Q5QGS0	340533
ENSG00000050130	ENSG00000050130.17	1.0873	FALSE	Pituitary	JKAMP	Q9P055	51528
ENSG00000050165	ENSG00000050165.17	1.80806	FALSE	Heart	DKK3	Q9UBP4	27122
ENSG00000050327	ENSG00000050327.14	1.45802	FALSE	Skin	ARHGEF5	Q12774	7984
ENSG00000050344	ENSG00000050344.8	1.08931	FALSE	Skin	NFE2L3	Q9Y4A8	9603
ENSG00000050393	ENSG00000050393.11	1.08236	FALSE	Skin	MCUR1	Q96AQ8	63933
ENSG00000050405	ENSG00000050405.13	1.30446	FALSE	Adipose	LIMA1	Q9UHB6	51474
ENSG00000050426	ENSG00000050426.15	1.15172	FALSE	Kidney	LETMD1	Q6P1Q0	25875
ENSG00000050438	ENSG00000050438.16	1.18772	FALSE	Pituitary	SLC4A8	Q2Y0W8	9498
ENSG00000050555	ENSG00000050555.17	1.08511	FALSE	Male	LAMC3	Q9Y6N6	10319
ENSG00000050628	ENSG00000050628.20	1.82352	FALSE	Female	PTGER3	P43115	5733
ENSG00000050730	ENSG00000050730.15	2.15815	FALSE	Lung	TNIP3	Q96KP6	79931
ENSG00000050748	ENSG00000050748.17	4.45	TRUE	Brain	MAPK9	P45984	5601
ENSG00000050767	ENSG00000050767.15	7.11488	TRUE	Thyroid	COL23A1	Q86Y22	91522
ENSG00000050820	ENSG00000050820.16	1.15014	FALSE	Kidney	BCAR1	P56945	9564
ENSG00000051009	ENSG00000051009.10	1.16638	FALSE	Male	FAM160A2	Q8N612	84067
ENSG00000051108	ENSG00000051108.14	1.18003	FALSE	Pancreas	HERPUD1	Q15011	9709
ENSG00000051128	ENSG00000051128.18	1.13715	FALSE	Immune	HOMER3	Q9NSC5	9454
ENSG00000051180	ENSG00000051180.16	5.0896	TRUE	Male	RAD51	Q06609	5888
ENSG00000051341	ENSG00000051341.13	1.41107	FALSE	Male	POLQ	O75417	10721
ENSG00000051382	ENSG00000051382.8	1.26357	FALSE	Brain	PIK3CB	P42338	5291
ENSG00000051523	ENSG00000051523.10	3.92678	FALSE	Immune	CYBA	P13498	1535
ENSG00000051596	ENSG00000051596.9	1.17956	FALSE	Esophagus	THOC3	Q96J01	84321
ENSG00000051620	ENSG00000051620.10	1.60324	FALSE	Adipose	HEBP2	Q9Y5Z4	23593
ENSG00000051825	ENSG00000051825.14	1.49722	FALSE	Male	MPHOSPH9	Q99550	10198
ENSG00000052126	ENSG00000052126.14	1.39115	FALSE	Adrenal	PLEKHA5	Q9HAU0	54477
ENSG00000052344	ENSG00000052344.15	1.15059	FALSE	Salivary	PRSS8	Q16651	5652
ENSG00000052723	ENSG00000052723.11	1.01124	FALSE	Brain	SIKE1	Q9BRV8	80143
ENSG00000052749	ENSG00000052749.13	1.16515	FALSE	Muscle	RRP12	Q5JTH9	23223
ENSG00000052795	ENSG00000052795.12	1.19628	FALSE	Kidney	FNIP2	Q9P278	57600
ENSG00000052802	ENSG00000052802.12	1.30959	FALSE	Liver	MSMO1	Q15800	6307
ENSG00000052841	ENSG00000052841.14	1.00357	FALSE	Thyroid	TTC17	Q96AE7	55761
ENSG00000052850	ENSG00000052850.5	1.40446	FALSE	Skin	ALX4	Q9H161	60529
ENSG00000053108	ENSG00000053108.16	1.71117	FALSE	Brain	FSTL4	Q6MZW2	23105
ENSG00000053254	ENSG00000053254.15	1.09112	FALSE	Artery	FOXN3	O00409	1112
ENSG00000053328	ENSG00000053328.8	1.30201	FALSE	Intestine	METTL24	Q5JXM2	728464
ENSG00000053371	ENSG00000053371.12	1.01201	FALSE	Kidney	AKR7A2	O43488	8574
ENSG00000053372	ENSG00000053372.4	1.00703	FALSE	Brain	MRTO4	Q9UKD2	51154
ENSG00000053438	ENSG00000053438.8	2.36659	FALSE	Pituitary	NNAT	Q16517	4826
ENSG00000053501	ENSG00000053501.12	1.08503	FALSE	Brain	USE1	Q9NZ43	55850
ENSG00000053524	ENSG00000053524.12	5.22644	TRUE	Brain	MCF2L2	Q86YR7	23101
ENSG00000053702	ENSG00000053702.14	3.72182	FALSE	Brain	NRIP2	Q9BQI9	83714
ENSG00000053747	ENSG00000053747.15	1.00677	FALSE	Skin	LAMA3	Q16787	3909
ENSG00000053770	ENSG00000053770.11	1.12392	FALSE	Brain	AP5M1	Q9H0R1	55745
ENSG00000053900	ENSG00000053900.10	1.44406	FALSE	Female	ANAPC4	Q9UJX5	29945
ENSG00000053918	ENSG00000053918.15	2.38266	FALSE	Adrenal	KCNQ1	P51787	3784
ENSG00000054116	ENSG00000054116.11	1.03166	FALSE	Adrenal	TRAPPC3	O43617	27095
ENSG00000054118	ENSG00000054118.13	1.42929	FALSE	Muscle	THRAP3	Q9Y2W1	9967
ENSG00000054148	ENSG00000054148.17	1.09784	FALSE	Pituitary	PHPT1	Q9NRX4	29085
ENSG00000054179	ENSG00000054179.11	2.70866	FALSE	Brain	ENTPD2	Q9Y5L3	954
ENSG00000054219	ENSG00000054219.10	1.21952	FALSE	Intestine	LY75	O60449	4065
ENSG00000054267	ENSG00000054267.21	1.10813	FALSE	Male	ARID4B	Q4LE39	51742
ENSG00000054277	ENSG00000054277.13	1.30553	FALSE	Brain	OPN3	Q9H1Y3	23596
ENSG00000054282	ENSG00000054282.15	1.49828	FALSE	Thyroid	SDCCAG8	Q86SQ7	10806
ENSG00000054356	ENSG00000054356.13	1.69442	FALSE	Pituitary	PTPRN	Q16849	5798
ENSG00000054392	ENSG00000054392.12	1.28862	FALSE	Adrenal	HHAT	Q5VTY9	55733
ENSG00000054523	ENSG00000054523.17	1.12343	FALSE	Brain	KIF1B	O60333	23095
ENSG00000054598	ENSG00000054598.6	2.10783	FALSE	Artery	FOXC1	Q12948	2296
ENSG00000054611	ENSG00000054611.13	1.15042	FALSE	Immune	TBC1D22A	Q8WUA7	25771
ENSG00000054654	ENSG00000054654.16	1.01997	FALSE	Kidney	SYNE2	Q8WXH0	23224
ENSG00000054690	ENSG00000054690.13	1.09892	FALSE	Thyroid	PLEKHH1	Q9ULM0	57475
ENSG00000054793	ENSG00000054793.13	2.90018	FALSE	Brain	ATP9A	O75110	10079
ENSG00000054796	ENSG00000054796.12	1159.36	TRUE	Male	SPO11	Q9Y5K1	23626
ENSG00000054803	ENSG00000054803.3	1.84376	FALSE	Brain	CBLN4	Q9NTU7	140689
ENSG00000054938	ENSG00000054938.15	1.29289	FALSE	Female	CHRDL2	Q6WN34	25884
ENSG00000054965	ENSG00000054965.10	2.73554	FALSE	Brain	FAM168A	Q92567	23201
ENSG00000054967	ENSG00000054967.12	3.31546	FALSE	Immune	RELT	Q969Z4	84957
ENSG00000054983	ENSG00000054983.16	1.02779	FALSE	Male	GALC	P54803	2581
ENSG00000055044	ENSG00000055044.10	1.01529	FALSE	Female	NOP58	Q9Y2X3	51602
ENSG00000055070	ENSG00000055070.16	1.11108	FALSE	Artery	SZRD1	Q7Z422	26099
ENSG00000055118	ENSG00000055118.14	1.11195	FALSE	Pituitary	KCNH2	Q12809	3757
ENSG00000055130	ENSG00000055130.15	1.93437	FALSE	Male	CUL1	Q13616	8454
ENSG00000055147	ENSG00000055147.18	1.87219	FALSE	Male	FAM114A2	Q9NRY5	10827
ENSG00000055163	ENSG00000055163.19	1.09596	FALSE	Kidney	CYFIP2	Q96F07	26999
ENSG00000055208	ENSG00000055208.18	1.2344	FALSE	Intestine	TAB2	Q9NYJ8	23118
ENSG00000055211	ENSG00000055211.12	1.06353	FALSE	Artery	GINM1	Q9NU53	116254
ENSG00000055332	ENSG00000055332.16	1.10865	FALSE	Female	EIF2AK2	P19525	5610
ENSG00000055483	ENSG00000055483.19	1.25429	FALSE	Female	USP36	Q9P275	57602
ENSG00000055609	ENSG00000055609.17	1.08064	FALSE	Brain	KMT2C	Q8NEZ4	58508
ENSG00000055732	ENSG00000055732.12	2.27968	FALSE	Adrenal	MCOLN3	Q8TDD5	55283
ENSG00000055813	ENSG00000055813.5	2.07588	FALSE	Brain	CCDC85A	Q96PX6	114800
ENSG00000055917	ENSG00000055917.15	1.33293	FALSE	Brain	PUM2	Q8TB72	23369
ENSG00000055950	ENSG00000055950.16	1.24461	FALSE	Male	MRPL43	Q8N983	84545
ENSG00000055955	ENSG00000055955.15	20.4337	TRUE	Liver	ITIH4	Q14624	3700
ENSG00000055957	ENSG00000055957.10	350.648	TRUE	Liver	ITIH1	P19827	3697
ENSG00000056050	ENSG00000056050.6	1.18369	FALSE	Brain	HPF1	Q9NWY4	54969
ENSG00000056097	ENSG00000056097.15	1.04902	FALSE	Brain	ZFR	Q96KR1	51663
ENSG00000056277	ENSG00000056277.15	2.04	FALSE	Male	ZNF280C	Q8ND82	55609
ENSG00000056291	ENSG00000056291.17	1.10162	FALSE	Male	NPFFR2	Q9Y5X5	10886
ENSG00000056487	ENSG00000056487.15	2.17125	FALSE	Pituitary	PHF21B	Q96EK2	112885
ENSG00000056558	ENSG00000056558.10	1.18639	FALSE	Artery	TRAF1	Q13077	7185
ENSG00000056586	ENSG00000056586.15	1.14211	FALSE	Brain	RC3H2	Q9HBD1	54542
ENSG00000056736	ENSG00000056736.9	2.32814	FALSE	Kidney	IL17RB	Q9NRM6	55540
ENSG00000056972	ENSG00000056972.18	1.24158	FALSE	Skin	TRAF3IP2	O43734	10758
ENSG00000056998	ENSG00000056998.19	2.80354	FALSE	Adipose	GYG2	O15488	8908
ENSG00000057019	ENSG00000057019.15	1.29486	FALSE	Male	DCBLD2	Q96PD2	131566
ENSG00000057149	ENSG00000057149.15	1.13652	FALSE	Female	SERPINB3	P29508	6317
ENSG00000057252	ENSG00000057252.12	6.99337	TRUE	Adrenal	SOAT1	P35610	6646
ENSG00000057294	ENSG00000057294.14	2.40891	FALSE	Heart	PKP2	Q99959	5318
ENSG00000057468	ENSG00000057468.6	2.60799	FALSE	Male	MSH4	O15457	4438
ENSG00000057593	ENSG00000057593.13	34.2883	TRUE	Liver	F7	P08709	2155
ENSG00000057608	ENSG00000057608.16	1.04073	FALSE	Adipose	GDI2	P50395	2665
ENSG00000057657	ENSG00000057657.15	1.60891	FALSE	Esophagus	PRDM1	O75626	639
ENSG00000057663	ENSG00000057663.14	1.19891	FALSE	Adrenal	ATG5	Q9H1Y0	9474
ENSG00000057704	ENSG00000057704.12	1.26676	FALSE	Brain	TMCC3	Q9ULS5	57458
ENSG00000057757	ENSG00000057757.9	1.96815	FALSE	Brain	PITHD1	Q9GZP4	57095
ENSG00000057935	ENSG00000057935.13	1.01448	FALSE	Brain	MTA3	Q9BTC8	57504
ENSG00000058056	ENSG00000058056.8	5.0807	TRUE	Muscle	USP13	Q92995	8975
ENSG00000058063	ENSG00000058063.15	1.1566	FALSE	Esophagus	ATP11B	Q9Y2G3	23200
ENSG00000058085	ENSG00000058085.14	1.02193	FALSE	Skin	LAMC2	Q13753	3918
ENSG00000058091	ENSG00000058091.16	2.04412	FALSE	Brain	CDK14	O94921	5218
ENSG00000058262	ENSG00000058262.9	1.28486	FALSE	Pancreas	SEC61A1	P61619	29927
ENSG00000058272	ENSG00000058272.16	1.14995	FALSE	Esophagus	PPP1R12A	O14974	4659
ENSG00000058335	ENSG00000058335.15	16.895	TRUE	Brain	RASGRF1	Q13972	5923
ENSG00000058404	ENSG00000058404.19	4.65711	TRUE	Brain	CAMK2B	Q13554	816
ENSG00000058453	ENSG00000058453.16	1.34389	FALSE	Brain	CROCC	Q5TZA2	9696
ENSG00000058600	ENSG00000058600.15	1.39572	FALSE	Muscle	POLR3E	Q9NVU0	55718
ENSG00000058668	ENSG00000058668.14	1.03073	FALSE	Intestine	ATP2B4	P23634	493
ENSG00000058673	ENSG00000058673.16	1.13332	FALSE	Lung	ZC3H11A	O75152	9877
ENSG00000058729	ENSG00000058729.10	1.06806	FALSE	Male	RIOK2	Q9BVS4	55781
ENSG00000058799	ENSG00000058799.14	1.34845	FALSE	Immune	YIPF1	Q9Y548	54432
ENSG00000058804	ENSG00000058804.11	1.02638	FALSE	Esophagus	NDC1	Q9BTX1	55706
ENSG00000058866	ENSG00000058866.14	1.1629	FALSE	Brain	DGKG	P49619	1608
ENSG00000059122	ENSG00000059122.16	1.60015	FALSE	Brain	FLYWCH1	Q4VC44	84256
ENSG00000059145	ENSG00000059145.18	1.30185	FALSE	Brain	UNKL	Q9H9P5	64718
ENSG00000059377	ENSG00000059377.16	4.39411	TRUE	Immune	TBXAS1	P24557	6916
ENSG00000059378	ENSG00000059378.12	1.0367	FALSE	Immune	PARP12	Q9H0J9	64761
ENSG00000059573	ENSG00000059573.8	1.16506	FALSE	Intestine	ALDH18A1	P54886	5832
ENSG00000059588	ENSG00000059588.9	1.65407	FALSE	Brain	TARBP1	Q13395	6894
ENSG00000059691	ENSG00000059691.11	1.49068	FALSE	Brain	GATB	O75879	5188
ENSG00000059728	ENSG00000059728.10	2.13256	FALSE	Immune	MXD1	Q05195	4084
ENSG00000059758	ENSG00000059758.7	1.48558	FALSE	Brain	CDK17	Q00537	5128
ENSG00000059769	ENSG00000059769.19	1.26291	FALSE	Liver	DNAJC25	Q9H1X3	548645
ENSG00000059804	ENSG00000059804.15	5.41526	TRUE	Immune	SLC2A3	P11169	6515
ENSG00000059915	ENSG00000059915.16	1.7373	FALSE	Brain	PSD	A5PKW4	5662
ENSG00000060069	ENSG00000060069.16	1.48782	FALSE	Male	CTDP1	Q9Y5B0	9150
ENSG00000060138	ENSG00000060138.12	7.98236	TRUE	Muscle	YBX3	P16989	8531
ENSG00000060140	ENSG00000060140.8	1.06323	FALSE	Intestine	STYK1	Q6J9G0	55359
ENSG00000060237	ENSG00000060237.16	1.93832	FALSE	Brain	WNK1	Q9H4A3	65125
ENSG00000060303	ENSG00000060303.5	1.43701	FALSE	Female	RPS17P5	nan	442216
ENSG00000060339	ENSG00000060339.13	1.06769	FALSE	Brain	CCAR1	Q8IX12	55749
ENSG00000060491	ENSG00000060491.16	1.06841	FALSE	Immune	OGFR	Q9NZT2	11054
ENSG00000060558	ENSG00000060558.3	1.97109	FALSE	Esophagus	GNA15	P30679	2769
ENSG00000060566	ENSG00000060566.13	3.25889	FALSE	Liver	CREB3L3	Q68CJ9	84699
ENSG00000060642	ENSG00000060642.10	3.11137	FALSE	Male	PIGV	Q9NUD9	55650
ENSG00000060656	ENSG00000060656.19	1.4291	FALSE	Female	PTPRU	Q92729	10076
ENSG00000060688	ENSG00000060688.12	1.04892	FALSE	Male	SNRNP40	Q96DI7	9410
ENSG00000060709	ENSG00000060709.14	2.67742	FALSE	Pituitary	RIMBP2	O15034	23504
ENSG00000060718	ENSG00000060718.20	1.08246	FALSE	Brain	COL11A1	P12107	1301
ENSG00000060749	ENSG00000060749.14	1.11209	FALSE	Female	QSER1	Q2KHR3	79832
ENSG00000060762	ENSG00000060762.18	1.13388	FALSE	Heart	MPC1	Q9Y5U8	51660
ENSG00000060971	ENSG00000060971.17	2.08093	FALSE	Liver	ACAA1	P09110	30
ENSG00000060982	ENSG00000060982.14	2.0803	FALSE	Pancreas	BCAT1	P54687	586
ENSG00000061273	ENSG00000061273.17	1.07682	FALSE	Lung	HDAC7	Q8WUI4	51564
ENSG00000061337	ENSG00000061337.15	2.08487	FALSE	Brain	LZTS1	Q9Y250	11178
ENSG00000061455	ENSG00000061455.10	1.54691	FALSE	Artery	PRDM6	Q9NQX0	93166
ENSG00000061492	ENSG00000061492.11	1.93962	FALSE	Male	WNT8A	Q9H1J5	7478
ENSG00000061656	ENSG00000061656.9	2.2561	FALSE	Male	SPAG4	Q9NPE6	6676
ENSG00000061676	ENSG00000061676.14	1.18151	FALSE	Artery	NCKAP1	Q9Y2A7	10787
ENSG00000061794	ENSG00000061794.12	1.07041	FALSE	Kidney	MRPS35	P82673	60488
ENSG00000061918	ENSG00000061918.12	1.68313	FALSE	Brain	GUCY1B3	Q02153	2983
ENSG00000061936	ENSG00000061936.9	1.22125	FALSE	Brain	SFSWAP	Q12872	6433
ENSG00000061938	ENSG00000061938.16	1.25523	FALSE	Brain	TNK2	Q07912	10188
ENSG00000061987	ENSG00000061987.14	1.15126	FALSE	Brain	MON2	Q7Z3U7	23041
ENSG00000062038	ENSG00000062038.13	1.14287	FALSE	Female	CDH3	P22223	1001
ENSG00000062096	ENSG00000062096.14	1.27881	FALSE	Skin	ARSF	P54793	416
ENSG00000062194	ENSG00000062194.15	1.0018	FALSE	Brain	GPBP1	Q86WP2	65056
ENSG00000062282	ENSG00000062282.14	1.60141	FALSE	Adipose	DGAT2	Q96PD7	84649
ENSG00000062370	ENSG00000062370.16	1.62378	FALSE	Brain	ZNF112	Q9UJU3	7771
ENSG00000062485	ENSG00000062485.18	1.36443	FALSE	Muscle	CS	O75390	1431
ENSG00000062524	ENSG00000062524.15	2.82001	FALSE	Lung	LTK	P29376	4058
ENSG00000062582	ENSG00000062582.13	1.2472	FALSE	Muscle	MRPS24	Q96EL2	64951
ENSG00000062598	ENSG00000062598.17	2.04736	FALSE	Brain	ELMO2	Q96JJ3	63916
ENSG00000062650	ENSG00000062650.17	1.42724	FALSE	Male	WAPL	Q7Z5K2	23063
ENSG00000062716	ENSG00000062716.12	1.62226	FALSE	Immune	VMP1	Q96GC9	81671
ENSG00000062725	ENSG00000062725.9	1.21283	FALSE	Male	APPBP2	Q92624	10513
ENSG00000062822	ENSG00000062822.12	1.30855	FALSE	Male	POLD1	P28340	5424
ENSG00000063015	ENSG00000063015.19	7.11938	TRUE	Brain	SEZ6	Q53EL9	124925
ENSG00000063046	ENSG00000063046.17	1.38185	FALSE	Female	EIF4B	P23588	1975
ENSG00000063127	ENSG00000063127.15	9.23843	TRUE	Male	SLC6A16	Q9GZN6	28968
ENSG00000063169	ENSG00000063169.10	1.16088	FALSE	Brain	GLTSCR1	Q9NZM4	29998
ENSG00000063176	ENSG00000063176.15	1.08944	FALSE	Brain	SPHK2	Q9NRA0	56848
ENSG00000063177	ENSG00000063177.12	1.43396	FALSE	Female	RPL18	Q07020	6141
ENSG00000063180	ENSG00000063180.8	7.88775	TRUE	Brain	CA11	O75493	770
ENSG00000063241	ENSG00000063241.7	1.68129	FALSE	Liver	ISOC2	Q96AB3	79763
ENSG00000063244	ENSG00000063244.12	1.01222	FALSE	Pituitary	U2AF2	P26368	11338
ENSG00000063245	ENSG00000063245.14	1.0763	FALSE	Stomach	EPN1	Q9Y6I3	29924
ENSG00000063322	ENSG00000063322.13	1.55791	FALSE	Brain	MED29	Q9NX70	55588
ENSG00000063438	ENSG00000063438.16	1.75498	FALSE	Male	AHRR	A9YTQ3	57491
ENSG00000063515	ENSG00000063515.2	32.124	TRUE	Male	GSC2	O15499	2928
ENSG00000063587	ENSG00000063587.13	2.95383	FALSE	Adrenal	ZNF275	Q9NSD4	10838
ENSG00000063601	ENSG00000063601.16	1.00606	FALSE	Esophagus	MTMR1	Q13613	8776
ENSG00000063660	ENSG00000063660.8	1.01268	FALSE	Brain	GPC1	P35052	2817
ENSG00000063761	ENSG00000063761.15	1.18326	FALSE	Pituitary	ADCK1	Q86TW2	57143
ENSG00000063854	ENSG00000063854.12	1.00903	FALSE	Male	HAGH	Q16775	3029
ENSG00000063978	ENSG00000063978.15	1.00692	FALSE	Male	RNF4	P78317	6047
ENSG00000064012	ENSG00000064012.21	1.42234	FALSE	Immune	CASP8	Q14790	841
ENSG00000064042	ENSG00000064042.17	1.07142	FALSE	Lung	LIMCH1	Q9UPQ0	22998
ENSG00000064102	ENSG00000064102.14	1.2029	FALSE	Brain	INTS13	Q9NVM9	55726
ENSG00000064115	ENSG00000064115.10	1.06846	FALSE	Pancreas	TM7SF3	Q9NS93	51768
ENSG00000064195	ENSG00000064195.7	13.4076	TRUE	Skin	DLX3	O60479	1747
ENSG00000064199	ENSG00000064199.6	9.75545	TRUE	Male	SPA17	Q15506	53340
ENSG00000064201	ENSG00000064201.15	2.581	FALSE	Immune	TSPAN32	Q96QS1	10077
ENSG00000064205	ENSG00000064205.10	1.93611	FALSE	Artery	WISP2	O76076	8839
ENSG00000064218	ENSG00000064218.4	1.65053	FALSE	Male	DMRT3	Q9NQL9	58524
ENSG00000064225	ENSG00000064225.12	1.4733	FALSE	Liver	ST3GAL6	Q9Y274	10402
ENSG00000064270	ENSG00000064270.12	1.3139	FALSE	Intestine	ATP2C2	O75185	9914
ENSG00000064300	ENSG00000064300.8	4.635	TRUE	Brain	NGFR	P08138	4804
ENSG00000064309	ENSG00000064309.14	1.08066	FALSE	Brain	CDON	Q4KMG0	50937
ENSG00000064313	ENSG00000064313.11	1.01066	FALSE	Adipose	TAF2	Q6P1X5	6873
ENSG00000064393	ENSG00000064393.15	6.24623	TRUE	Brain	HIPK2	Q9H2X6	28996
ENSG00000064419	ENSG00000064419.13	1.24022	FALSE	Male	TNPO3	Q9Y5L0	23534
ENSG00000064490	ENSG00000064490.13	1.10467	FALSE	Thyroid	RFXANK	O14593	8625
ENSG00000064545	ENSG00000064545.14	1.03392	FALSE	Thyroid	TMEM161A	Q9NX61	54929
ENSG00000064547	ENSG00000064547.13	2.29541	FALSE	Immune	LPAR2	nan	9170
ENSG00000064601	ENSG00000064601.16	2.19013	FALSE	Adrenal	CTSA	P10619	5476
ENSG00000064607	ENSG00000064607.16	1.01044	FALSE	Brain	SUGP2	Q8IX01	10147
ENSG00000064651	ENSG00000064651.13	1.01762	FALSE	Skin	SLC12A2	P55011	6558
ENSG00000064652	ENSG00000064652.10	1.69315	FALSE	Brain	SNX24	Q9Y343	28966
ENSG00000064655	ENSG00000064655.18	1.16041	FALSE	Esophagus	EYA2	O00167	2139
ENSG00000064666	ENSG00000064666.14	2.08441	FALSE	Immune	CNN2	Q99439	1265
ENSG00000064687	ENSG00000064687.12	1.02341	FALSE	Pituitary	ABCA7	Q8IZY2	10347
ENSG00000064692	ENSG00000064692.18	2.81436	FALSE	Female	SNCAIP	Q9Y6H5	9627
ENSG00000064703	ENSG00000064703.11	9.13857	TRUE	Male	DDX20	Q9UHI6	11218
ENSG00000064726	ENSG00000064726.9	3.00803	FALSE	Muscle	BTBD1	Q9H0C5	53339
ENSG00000064763	ENSG00000064763.10	1.43287	FALSE	Intestine	FAR2	Q96K12	55711
ENSG00000064787	ENSG00000064787.13	38.3159	TRUE	Brain	BCAS1	O75363	8537
ENSG00000064835	ENSG00000064835.10	340.862	TRUE	Pituitary	POU1F1	P28069	5449
ENSG00000064886	ENSG00000064886.13	1.89502	FALSE	Salivary	CHI3L2	Q15782	1117
ENSG00000064932	ENSG00000064932.15	1.42325	FALSE	Immune	SBNO2	Q9Y2G9	22904
ENSG00000064933	ENSG00000064933.17	2.30335	FALSE	Male	PMS1	P54277	5378
ENSG00000064961	ENSG00000064961.18	1.21965	FALSE	Male	HMG20B	Q9P0W2	10362
ENSG00000064989	ENSG00000064989.12	1.84459	FALSE	Lung	CALCRL	Q16602	10203
ENSG00000064995	ENSG00000064995.16	1.27578	FALSE	Male	TAF11	Q15544	6882
ENSG00000064999	ENSG00000064999.13	1.46837	FALSE	Esophagus	ANKS1A	Q92625	23294
ENSG00000065000	ENSG00000065000.15	1.22318	FALSE	Pituitary	AP3D1	O14617	8943
ENSG00000065029	ENSG00000065029.14	1.06967	FALSE	Pituitary	ZNF76	P36508	7629
ENSG00000065054	ENSG00000065054.13	1.04933	FALSE	Heart	SLC9A3R2	Q15599	9351
ENSG00000065057	ENSG00000065057.7	1.03701	FALSE	Liver	NTHL1	P78549	4913
ENSG00000065060	ENSG00000065060.16	1.39554	FALSE	Male	UHRF1BP1	Q6BDS2	54887
ENSG00000065135	ENSG00000065135.10	1.06542	FALSE	Esophagus	GNAI3	P08754	2773
ENSG00000065150	ENSG00000065150.18	1.95232	FALSE	Male	IPO5	O00410	3843
ENSG00000065154	ENSG00000065154.11	2.20447	FALSE	Intestine	OAT	P04181	4942
ENSG00000065183	ENSG00000065183.15	1.45546	FALSE	Male	WDR3	Q9UNX4	10885
ENSG00000065243	ENSG00000065243.19	1.00725	FALSE	Esophagus	PKN2	Q16513	5586
ENSG00000065268	ENSG00000065268.10	1.18017	FALSE	Brain	WDR18	Q9BV38	57418
ENSG00000065308	ENSG00000065308.4	1.05001	FALSE	Adipose	TRAM2	Q15035	9697
ENSG00000065320	ENSG00000065320.8	1.29402	FALSE	Esophagus	NTN1	O95631	9423
ENSG00000065325	ENSG00000065325.12	1.10226	FALSE	Intestine	GLP2R	O95838	9340
ENSG00000065328	ENSG00000065328.16	1.15451	FALSE	Esophagus	MCM10	Q7L590	55388
ENSG00000065357	ENSG00000065357.19	1.21346	FALSE	Esophagus	DGKA	P23743	1606
ENSG00000065361	ENSG00000065361.14	1.3144	FALSE	Brain	ERBB3	P21860	2065
ENSG00000065371	ENSG00000065371.17	75.6488	TRUE	Male	ROPN1	Q9HAT0	54763
ENSG00000065413	ENSG00000065413.18	1.00602	FALSE	Immune	ANKRD44	Q8N8A2	91526
ENSG00000065427	ENSG00000065427.14	1.28348	FALSE	Muscle	KARS	Q15046	3735
ENSG00000065457	ENSG00000065457.10	2.56732	FALSE	Male	ADAT1	Q9BUB4	23536
ENSG00000065485	ENSG00000065485.19	1.50319	FALSE	Liver	PDIA5	Q14554	10954
ENSG00000065491	ENSG00000065491.8	1.11935	FALSE	Skin	TBC1D22B	Q9NU19	55633
ENSG00000065518	ENSG00000065518.7	1.00179	FALSE	Adrenal	NDUFB4	O95168	4710
ENSG00000065526	ENSG00000065526.10	1.07583	FALSE	Artery	SPEN	Q96T58	23013
ENSG00000065534	ENSG00000065534.18	1.00991	FALSE	Esophagus	MYLK	Q15746	4638
ENSG00000065548	ENSG00000065548.17	1.08328	FALSE	Kidney	ZC3H15	Q8WU90	55854
ENSG00000065559	ENSG00000065559.14	2.56209	FALSE	Brain	MAP2K4	P45985	6416
ENSG00000065600	ENSG00000065600.12	7.62019	TRUE	Brain	TMEM206	Q9H813	55248
ENSG00000065609	ENSG00000065609.14	5.61379	TRUE	Brain	SNAP91	O60641	9892
ENSG00000065613	ENSG00000065613.13	1.40487	FALSE	Esophagus	SLK	Q9H2G2	9748
ENSG00000065615	ENSG00000065615.13	1.33786	FALSE	Immune	CYB5R4	Q7L1T6	51167
ENSG00000065618	ENSG00000065618.18	5.19755	TRUE	Skin	COL17A1	Q9UMD9	1308
ENSG00000065621	ENSG00000065621.14	1.16739	FALSE	Pituitary	GSTO2	Q9H4Y5	119391
ENSG00000065665	ENSG00000065665.20	1.05573	FALSE	Brain	SEC61A2	Q9H9S3	55176
ENSG00000065675	ENSG00000065675.14	3.07402	FALSE	Muscle	PRKCQ	Q04759	5588
ENSG00000065717	ENSG00000065717.14	3.39855	FALSE	Brain	TLE2	Q04725	7089
ENSG00000065802	ENSG00000065802.11	1.37745	FALSE	Brain	ASB1	Q9Y576	51665
ENSG00000065809	ENSG00000065809.13	1.60518	FALSE	Brain	FAM107B	Q9H098	83641
ENSG00000065833	ENSG00000065833.8	2.04611	FALSE	Adrenal	ME1	P48163	4199
ENSG00000065882	ENSG00000065882.15	1.04213	FALSE	Female	TBC1D1	Q86TI0	23216
ENSG00000065883	ENSG00000065883.14	1.00279	FALSE	Brain	CDK13	Q14004	8621
ENSG00000065911	ENSG00000065911.11	2.05734	FALSE	Artery	MTHFD2	P13995	10797
ENSG00000065923	ENSG00000065923.9	2.31883	FALSE	Brain	SLC9A7	Q96T83	84679
ENSG00000065970	ENSG00000065970.8	1.05656	FALSE	Brain	FOXJ2	Q9P0K8	55810
ENSG00000065978	ENSG00000065978.18	1.17153	FALSE	Male	YBX1	P67809	4904
ENSG00000065989	ENSG00000065989.15	1.05467	FALSE	Brain	PDE4A	P27815	5141
ENSG00000066027	ENSG00000066027.11	1.14194	FALSE	Adipose	PPP2R5A	Q15172	5525
ENSG00000066032	ENSG00000066032.18	3.79553	FALSE	Brain	CTNNA2	P26232	1496
ENSG00000066044	ENSG00000066044.14	1.31418	FALSE	Male	ELAVL1	Q15717	1994
ENSG00000066056	ENSG00000066056.13	1.22983	FALSE	Adipose	TIE1	P35590	7075
ENSG00000066084	ENSG00000066084.12	1.84291	FALSE	Brain	DIP2B	Q9P265	57609
ENSG00000066117	ENSG00000066117.14	1.02269	FALSE	Male	SMARCD1	Q96GM5	6602
ENSG00000066135	ENSG00000066135.12	1.086	FALSE	Adrenal	KDM4A	O75164	9682
ENSG00000066136	ENSG00000066136.20	1.04286	FALSE	Immune	NFYC	Q13952	4802
ENSG00000066185	ENSG00000066185.12	6.65369	TRUE	Male	ZMYND12	Q9H0C1	84217
ENSG00000066230	ENSG00000066230.10	1.74126	FALSE	Kidney	SLC9A3	P48764	6550
ENSG00000066248	ENSG00000066248.14	3.10369	FALSE	Brain	NGEF	Q8N5V2	25791
ENSG00000066279	ENSG00000066279.17	1.29401	FALSE	Male	ASPM	Q8IZT6	259266
ENSG00000066294	ENSG00000066294.14	2.20185	FALSE	Immune	CD84	Q9UIB8	8832
ENSG00000066322	ENSG00000066322.14	1.24865	FALSE	Brain	ELOVL1	Q9BW60	64834
ENSG00000066336	ENSG00000066336.11	9.17445	TRUE	Immune	SPI1	P17947	6688
ENSG00000066379	ENSG00000066379.14	1.05059	FALSE	Male	ZNRD1	Q9P1U0	30834
ENSG00000066382	ENSG00000066382.16	1.81949	FALSE	Thyroid	MPPED2	Q15777	744
ENSG00000066405	ENSG00000066405.12	3.36103	FALSE	Stomach	CLDN18	P56856	51208
ENSG00000066422	ENSG00000066422.4	1.39604	FALSE	Brain	ZBTB11	O95625	27107
ENSG00000066427	ENSG00000066427.21	1.12081	FALSE	Brain	ATXN3	P54252	4287
ENSG00000066455	ENSG00000066455.12	1.15618	FALSE	Male	GOLGA5	Q8TBA6	9950
ENSG00000066468	ENSG00000066468.22	3.39697	FALSE	Brain	FGFR2	P21802	2263
ENSG00000066557	ENSG00000066557.5	1.58412	FALSE	Brain	LRRC40	Q9H9A6	55631
ENSG00000066583	ENSG00000066583.11	1.49361	FALSE	Female	ISOC1	Q96CN7	51015
ENSG00000066629	ENSG00000066629.16	1.04955	FALSE	Intestine	EML1	O00423	2009
ENSG00000066651	ENSG00000066651.18	1.00112	FALSE	Pituitary	TRMT11	Q7Z4G4	60487
ENSG00000066654	ENSG00000066654.13	1.1038	FALSE	Male	THUMPD1	Q9NXG2	55623
ENSG00000066697	ENSG00000066697.14	1.13768	FALSE	Kidney	MSANTD3	Q96H12	91283
ENSG00000066735	ENSG00000066735.14	1.03882	FALSE	Female	KIF26A	Q9ULI4	26153
ENSG00000066739	ENSG00000066739.11	1.12775	FALSE	Brain	ATG2B	Q96BY7	55102
ENSG00000066777	ENSG00000066777.8	1.51969	FALSE	Male	ARFGEF1	Q9Y6D6	10565
ENSG00000066813	ENSG00000066813.14	1.5724	FALSE	Liver	ACSM2B	Q68CK6	348158
ENSG00000066827	ENSG00000066827.15	1.24009	FALSE	Male	ZFAT	Q9P243	57623
ENSG00000066855	ENSG00000066855.15	1.83731	FALSE	Male	MTFR1	Q15390	9650
ENSG00000066923	ENSG00000066923.17	9.0745	TRUE	Male	STAG3	Q9UJ98	10734
ENSG00000066926	ENSG00000066926.10	1.36642	FALSE	Kidney	FECH	P22830	2235
ENSG00000066933	ENSG00000066933.15	1.85757	FALSE	Male	MYO9A	B2RTY4	4649
ENSG00000067048	ENSG00000067048.16	1.62468	FALSE	Male	DDX3Y	O15523	8653
ENSG00000067057	ENSG00000067057.16	1.16051	FALSE	Male	PFKP	Q01813	5214
ENSG00000067064	ENSG00000067064.10	1.37631	FALSE	Adrenal	IDI1	Q13907	3422
ENSG00000067066	ENSG00000067066.16	1.14188	FALSE	Immune	SP100	P23497	6672
ENSG00000067082	ENSG00000067082.14	1.01301	FALSE	Skin	KLF6	Q99612	1316
ENSG00000067113	ENSG00000067113.16	1.32356	FALSE	Male	PLPP1	O14494	8611
ENSG00000067141	ENSG00000067141.16	1.06013	FALSE	Intestine	NEO1	Q92859	4756
ENSG00000067167	ENSG00000067167.7	1.03269	FALSE	Lung	TRAM1	Q15629	23471
ENSG00000067177	ENSG00000067177.14	3.03274	FALSE	Muscle	PHKA1	P46020	5255
ENSG00000067182	ENSG00000067182.7	1.13194	FALSE	Immune	TNFRSF1A	P19438	7132
ENSG00000067191	ENSG00000067191.15	2.07222	FALSE	Muscle	CACNB1	Q02641	782
ENSG00000067208	ENSG00000067208.14	1.14574	FALSE	Brain	EVI5	O60447	7813
ENSG00000067221	ENSG00000067221.13	2.24878	FALSE	Brain	STOML1	Q9UBI4	9399
ENSG00000067225	ENSG00000067225.17	1.36996	FALSE	Muscle	PKM	P14618	5315
ENSG00000067248	ENSG00000067248.9	1.01234	FALSE	Brain	DHX29	Q7Z478	54505
ENSG00000067334	ENSG00000067334.13	1.02027	FALSE	Muscle	DNTTIP2	Q5QJE6	30836
ENSG00000067365	ENSG00000067365.14	1.35157	FALSE	Male	METTL22	Q9BUU2	79091
ENSG00000067369	ENSG00000067369.13	1.57817	FALSE	Pituitary	TP53BP1	Q12888	7158
ENSG00000067445	ENSG00000067445.20	1.12577	FALSE	Pituitary	TRO	Q12816	7216
ENSG00000067533	ENSG00000067533.5	1.35336	FALSE	Muscle	RRP15	Q9Y3B9	51018
ENSG00000067560	ENSG00000067560.10	1.199	FALSE	Artery	RHOA	P61586	387
ENSG00000067596	ENSG00000067596.10	1.12876	FALSE	Skin	DHX8	Q14562	1659
ENSG00000067601	ENSG00000067601.7	1.1504	FALSE	Brain	PMS2P4	nan
ENSG00000067606	ENSG00000067606.16	2.44204	FALSE	Brain	PRKCZ	Q05513	5590
ENSG00000067646	ENSG00000067646.11	1.60266	FALSE	Male	ZFY	P08048	7544
ENSG00000067704	ENSG00000067704.9	1.11586	FALSE	Adrenal	IARS2	Q9NSE4	55699
ENSG00000067715	ENSG00000067715.13	24.814	TRUE	Brain	SYT1	P21579	6857
ENSG00000067798	ENSG00000067798.14	1.19189	FALSE	Brain	NAV3	Q8IVL0	89795
ENSG00000067829	ENSG00000067829.18	1.21818	FALSE	Brain	IDH3G	P51553	3421
ENSG00000067836	ENSG00000067836.12	1.80856	FALSE	Brain	ROGDI	Q9GZN7	79641
ENSG00000067840	ENSG00000067840.12	4.82582	TRUE	Brain	PDZD4	Q76G19	57595
ENSG00000067842	ENSG00000067842.17	3.08988	FALSE	Brain	ATP2B3	Q16720	492
ENSG00000067900	ENSG00000067900.7	1.91867	FALSE	Artery	ROCK1	Q13464	6093
ENSG00000067955	ENSG00000067955.13	1.28699	FALSE	Brain	CBFB	Q13951	865
ENSG00000067992	ENSG00000067992.12	1.54487	FALSE	Artery	PDK3	Q15120	5165
ENSG00000068001	ENSG00000068001.13	1.69067	FALSE	Immune	HYAL2	Q12891	8692
ENSG00000068024	ENSG00000068024.16	1.01076	FALSE	Intestine	HDAC4	P56524	9759
ENSG00000068028	ENSG00000068028.17	1.13642	FALSE	Immune	RASSF1	Q9NS23	11186
ENSG00000068078	ENSG00000068078.17	1.66366	FALSE	Skin	FGFR3	P22607	2261
ENSG00000068079	ENSG00000068079.7	1.06228	FALSE	Immune	IFI35	P80217	3430
ENSG00000068097	ENSG00000068097.14	1.10021	FALSE	Brain	HEATR6	Q6AI08	63897
ENSG00000068120	ENSG00000068120.14	1.03492	FALSE	Adrenal	COASY	Q13057	80347
ENSG00000068137	ENSG00000068137.14	1.14765	FALSE	Pancreas	PLEKHH3	Q7Z736	79990
ENSG00000068305	ENSG00000068305.17	1.28752	FALSE	Artery	MEF2A	Q02078	4205
ENSG00000068308	ENSG00000068308.13	1.03891	FALSE	Immune	OTUD5	Q96G74	55593
ENSG00000068323	ENSG00000068323.16	1.17604	FALSE	Immune	TFE3	P19532	7030
ENSG00000068354	ENSG00000068354.15	1.2568	FALSE	Brain	TBC1D25	Q3MII6	4943
ENSG00000068366	ENSG00000068366.19	1.03755	FALSE	Adipose	ACSL4	O60488	2182
ENSG00000068383	ENSG00000068383.18	1.0035	FALSE	Esophagus	INPP5A	Q14642	3632
ENSG00000068394	ENSG00000068394.10	1.0131	FALSE	Artery	GPKOW	Q92917	27238
ENSG00000068400	ENSG00000068400.13	2.00203	FALSE	Brain	GRIPAP1	Q4V328	56850
ENSG00000068438	ENSG00000068438.14	1.0048	FALSE	Brain	FTSJ1	Q9UET6	24140
ENSG00000068489	ENSG00000068489.12	1.85098	FALSE	Esophagus	PRR11	Q96HE9	55771
ENSG00000068615	ENSG00000068615.17	1.22007	FALSE	Male	REEP1	Q9H902	65055
ENSG00000068650	ENSG00000068650.18	1.45145	FALSE	Lung	ATP11A	P98196	23250
ENSG00000068654	ENSG00000068654.15	1.10332	FALSE	Female	POLR1A	O95602	25885
ENSG00000068697	ENSG00000068697.6	1.12352	FALSE	Female	LAPTM4A	Q15012	9741
ENSG00000068724	ENSG00000068724.15	2.30135	FALSE	Male	TTC7A	Q9ULT0	57217
ENSG00000068745	ENSG00000068745.14	1.27745	FALSE	Brain	IP6K2	Q9UHH9	51447
ENSG00000068781	ENSG00000068781.21	1.53342	FALSE	Intestine	STON1-GTF2A1L	Q9Y6Q2	286749
ENSG00000068784	ENSG00000068784.12	1.4345	FALSE	Male	SRBD1	Q8N5C6	55133
ENSG00000068796	ENSG00000068796.16	2.10996	FALSE	Male	KIF2A	O00139	3796
ENSG00000068831	ENSG00000068831.18	1.56368	FALSE	Immune	RASGRP2	Q7LDG7	10235
ENSG00000068878	ENSG00000068878.14	1.17085	FALSE	Muscle	PSME4	Q14997	23198
ENSG00000068885	ENSG00000068885.14	1.36947	FALSE	Pituitary	IFT80	Q9P2H3	57560
ENSG00000068903	ENSG00000068903.19	2.19406	FALSE	Brain	SIRT2	Q8IXJ6	22933
ENSG00000068912	ENSG00000068912.13	1.29533	FALSE	Pituitary	ERLEC1	Q96DZ1	27248
ENSG00000068971	ENSG00000068971.13	3.88394	FALSE	Brain	PPP2R5B	Q15173	5526
ENSG00000068976	ENSG00000068976.13	42.3309	TRUE	Muscle	PYGM	P11217	5837
ENSG00000068985	ENSG00000068985.4	347.799	TRUE	Male	PAGE1	O75459	8712
ENSG00000069011	ENSG00000069011.15	3.18898	FALSE	Esophagus	PITX1	P78337	5307
ENSG00000069018	ENSG00000069018.17	1.36598	FALSE	Male	TRPC7	Q9HCX4	57113
ENSG00000069020	ENSG00000069020.18	1.15787	FALSE	Esophagus	MAST4	O15021	375449
ENSG00000069122	ENSG00000069122.18	1.31289	FALSE	Lung	ADGRF5	Q8IZF2	221395
ENSG00000069188	ENSG00000069188.16	4.3105	TRUE	Male	SDK2	Q58EX2	54549
ENSG00000069206	ENSG00000069206.15	18.4615	TRUE	Male	ADAM7	Q9H2U9	8756
ENSG00000069248	ENSG00000069248.11	1.1199	FALSE	Brain	NUP133	Q8WUM0	55746
ENSG00000069275	ENSG00000069275.12	1.20604	FALSE	Brain	NUCKS1	Q9H1E3	64710
ENSG00000069329	ENSG00000069329.16	1.10033	FALSE	Brain	VPS35	Q96QK1	55737
ENSG00000069345	ENSG00000069345.11	1.0525	FALSE	Brain	DNAJA2	O60884	10294
ENSG00000069399	ENSG00000069399.14	1.14114	FALSE	Lung	BCL3	P20749	602
ENSG00000069424	ENSG00000069424.14	2.67868	FALSE	Brain	KCNAB2	Q13303	8514
ENSG00000069431	ENSG00000069431.11	1.26054	FALSE	Muscle	ABCC9	O60706	10060
ENSG00000069482	ENSG00000069482.6	11.1144	TRUE	Pituitary	GAL	P22466	51083
ENSG00000069493	ENSG00000069493.14	1.30819	FALSE	Immune	CLEC2D	Q9UHP7	29121
ENSG00000069509	ENSG00000069509.5	1.40178	FALSE	Brain	FUNDC1	Q8IVP5	139341
ENSG00000069535	ENSG00000069535.13	1.03761	FALSE	Female	MAOB	P27338	4129
ENSG00000069667	ENSG00000069667.15	2.32565	FALSE	Skin	RORA	P35398	6095
ENSG00000069696	ENSG00000069696.6	1.19674	FALSE	Pituitary	DRD4	P21917	1815
ENSG00000069702	ENSG00000069702.10	1.01042	FALSE	Female	TGFBR3	Q03167	7049
ENSG00000069712	ENSG00000069712.12	2.67309	FALSE	Brain	KIAA1107	nan
ENSG00000069764	ENSG00000069764.9	2.10497	FALSE	Intestine	PLA2G10	O15496	8399
ENSG00000069812	ENSG00000069812.11	1.45272	FALSE	Esophagus	HES2	Q9Y543	54626
ENSG00000069849	ENSG00000069849.10	1.16978	FALSE	Adrenal	ATP1B3	P54709	483
ENSG00000069869	ENSG00000069869.15	5.53295	TRUE	Muscle	NEDD4	P46934	4734
ENSG00000069943	ENSG00000069943.9	1.08243	FALSE	Thyroid	PIGB	Q92521	9488
ENSG00000069956	ENSG00000069956.11	1.02569	FALSE	Brain	MAPK6	Q16659	5597
ENSG00000069966	ENSG00000069966.18	2.16956	FALSE	Brain	GNB5	O14775	10681
ENSG00000069974	ENSG00000069974.15	1.28109	FALSE	Immune	RAB27A	P51159	5873
ENSG00000069998	ENSG00000069998.12	1.22942	FALSE	Adrenal	HDHD5	Q9BXW7	27440
ENSG00000070010	ENSG00000070010.18	1.08258	FALSE	Male	UFD1L	Q92890	7353
ENSG00000070018	ENSG00000070018.8	1.24898	FALSE	Female	LRP6	O75581	4040
ENSG00000070019	ENSG00000070019.4	22.0438	TRUE	Intestine	GUCY2C	P25092	2984
ENSG00000070031	ENSG00000070031.3	1.12693	FALSE	Muscle	SCT	P09683	6343
ENSG00000070047	ENSG00000070047.11	1.12866	FALSE	Male	PHRF1	Q9P1Y6	57661
ENSG00000070061	ENSG00000070061.14	1.45048	FALSE	Adrenal	IKBKAP	O95163	8518
ENSG00000070081	ENSG00000070081.15	1.00953	FALSE	Pancreas	NUCB2	P80303	4925
ENSG00000070087	ENSG00000070087.13	2.24476	FALSE	Brain	PFN2	P35080	5217
ENSG00000070159	ENSG00000070159.13	1.37521	FALSE	Muscle	PTPN3	P26045	5774
ENSG00000070182	ENSG00000070182.19	3.22783	FALSE	Muscle	SPTB	P11277	6710
ENSG00000070190	ENSG00000070190.12	1.70144	FALSE	Esophagus	DAPP1	Q9UN19	27071
ENSG00000070193	ENSG00000070193.4	1.06181	FALSE	Female	FGF10	O15520	2255
ENSG00000070214	ENSG00000070214.15	4.34582	TRUE	Brain	SLC44A1	Q8WWI5	23446
ENSG00000070269	ENSG00000070269.13	1.21669	FALSE	Female	TMEM260	Q9NX78	54916
ENSG00000070366	ENSG00000070366.13	1.20227	FALSE	Male	SMG6	Q86US8	23293
ENSG00000070367	ENSG00000070367.15	1.26765	FALSE	Male	EXOC5	O00471	10640
ENSG00000070371	ENSG00000070371.15	2.37618	FALSE	Muscle	CLTCL1	P53675	8218
ENSG00000070388	ENSG00000070388.11	2.61747	FALSE	Skin	FGF22	Q9HCT0	27006
ENSG00000070404	ENSG00000070404.9	1.06565	FALSE	Brain	FSTL3	O95633	10272
ENSG00000070413	ENSG00000070413.19	1.32035	FALSE	Skin	DGCR2	P98153	9993
ENSG00000070423	ENSG00000070423.17	1.33295	FALSE	Male	RNF126	Q9BV68	55658
ENSG00000070444	ENSG00000070444.14	1.10591	FALSE	Male	MNT	Q99583	4335
ENSG00000070476	ENSG00000070476.14	1.04388	FALSE	Kidney	ZXDC	Q2QGD7	79364
ENSG00000070495	ENSG00000070495.14	1.04708	FALSE	Immune	JMJD6	Q6NYC1	23210
ENSG00000070501	ENSG00000070501.11	2.40388	FALSE	Brain	POLB	P06746	5423
ENSG00000070526	ENSG00000070526.14	2.31388	FALSE	Intestine	ST6GALNAC1	Q9NSC7	55808
ENSG00000070540	ENSG00000070540.12	1.00542	FALSE	Salivary	WIPI1	Q5MNZ9	55062
ENSG00000070601	ENSG00000070601.9	4.05623	TRUE	Male	FRMPD1	Q5SYB0	22844
ENSG00000070610	ENSG00000070610.14	1.04701	FALSE	Intestine	GBA2	Q9HCG7	57704
ENSG00000070614	ENSG00000070614.14	1.1538	FALSE	Immune	NDST1	P52848	3340
ENSG00000070669	ENSG00000070669.16	1.58898	FALSE	Brain	ASNS	P08243	440
ENSG00000070718	ENSG00000070718.11	1.1245	FALSE	Brain	AP3M2	P53677	10947
ENSG00000070729	ENSG00000070729.13	13.1435	TRUE	Brain	CNGB1	Q14028	1258
ENSG00000070731	ENSG00000070731.10	2.77023	FALSE	Brain	ST6GALNAC2	Q9UJ37	10610
ENSG00000070748	ENSG00000070748.18	4.59444	TRUE	Brain	CHAT	P28329	1103
ENSG00000070756	ENSG00000070756.15	1.19455	FALSE	Esophagus	PABPC1	P11940	26986
ENSG00000070759	ENSG00000070759.16	1.07144	FALSE	Male	TESK2	Q96S53	10420
ENSG00000070761	ENSG00000070761.7	1.34415	FALSE	Male	CFAP20	Q9Y6A4	29105
ENSG00000070770	ENSG00000070770.8	1.23909	FALSE	Male	CSNK2A2	P19784	1459
ENSG00000070778	ENSG00000070778.12	1.04837	FALSE	Brain	PTPN21	Q16825	11099
ENSG00000070785	ENSG00000070785.16	1.6242	FALSE	Muscle	EIF2B3	Q9NR50	8891
ENSG00000070808	ENSG00000070808.15	13.2843	TRUE	Brain	CAMK2A	Q9UQM7	815
ENSG00000070814	ENSG00000070814.17	1.01462	FALSE	Intestine	TCOF1	Q13428	6949
ENSG00000070831	ENSG00000070831.15	1.29205	FALSE	Immune	CDC42	P60953	998
ENSG00000070882	ENSG00000070882.12	1.69064	FALSE	Kidney	OSBPL3	Q9H4L5	26031
ENSG00000070886	ENSG00000070886.11	1.10138	FALSE	Immune	EPHA8	P29322	2046
ENSG00000070915	ENSG00000070915.9	203.168	TRUE	Kidney	SLC12A3	P55017	6559
ENSG00000070950	ENSG00000070950.9	1.03081	FALSE	Skin	RAD18	Q9NS91	56852
ENSG00000070961	ENSG00000070961.15	4.35527	TRUE	Brain	ATP2B1	P20020	490
ENSG00000070985	ENSG00000070985.13	1.92308	FALSE	Intestine	TRPM5	Q9NZQ8	29850
ENSG00000071051	ENSG00000071051.13	1.12414	FALSE	Esophagus	NCK2	O43639	8440
ENSG00000071054	ENSG00000071054.16	4.2666	TRUE	Brain	MAP4K4	O95819	9448
ENSG00000071073	ENSG00000071073.12	1.063	FALSE	Intestine	MGAT4A	Q9UM21	11320
ENSG00000071082	ENSG00000071082.10	1.92811	FALSE	Female	RPL31	P62899	6160
ENSG00000071127	ENSG00000071127.16	1.35082	FALSE	Artery	WDR1	O75083	9948
ENSG00000071189	ENSG00000071189.21	1.02049	FALSE	Male	SNX13	Q9Y5W8	23161
ENSG00000071203	ENSG00000071203.9	281.284	TRUE	Intestine	MS4A12	Q9NXJ0	54860
ENSG00000071205	ENSG00000071205.11	1.39809	FALSE	Esophagus	ARHGAP10	A1A4S6	79658
ENSG00000071242	ENSG00000071242.11	1.21008	FALSE	Brain	RPS6KA2	Q15349	6196
ENSG00000071243	ENSG00000071243.15	1.06985	FALSE	Brain	ING3	Q9NXR8	54556
ENSG00000071246	ENSG00000071246.10	1.22644	FALSE	Brain	VASH1	Q7L8A9	22846
ENSG00000071282	ENSG00000071282.11	1.65756	FALSE	Artery	LMCD1	Q9NZU5	29995
ENSG00000071462	ENSG00000071462.11	2.55735	FALSE	Male	WBSCR22	O43709	114049
ENSG00000071537	ENSG00000071537.13	4.73059	TRUE	Pancreas	SEL1L	Q9UBV2	6400
ENSG00000071539	ENSG00000071539.13	7.08785	TRUE	Male	TRIP13	Q15645	9319
ENSG00000071553	ENSG00000071553.16	1.30113	FALSE	Brain	ATP6AP1	Q15904	537
ENSG00000071564	ENSG00000071564.14	1.57359	FALSE	Male	TCF3	P15923	6929
ENSG00000071575	ENSG00000071575.11	1.01383	FALSE	Female	TRIB2	Q92519	28951
ENSG00000071626	ENSG00000071626.16	1.64781	FALSE	Male	DAZAP1	Q96EP5	26528
ENSG00000071655	ENSG00000071655.17	1.23816	FALSE	Brain	MBD3	O95983	53615
ENSG00000071677	ENSG00000071677.1	5.20118	TRUE	Brain	PRLH	P81277	51052
ENSG00000071794	ENSG00000071794.15	1.50225	FALSE	Male	HLTF	Q14527	6596
ENSG00000071859	ENSG00000071859.14	1.16235	FALSE	Pituitary	FAM50A	Q14320	9130
ENSG00000071889	ENSG00000071889.16	1.04278	FALSE	Female	FAM3A	P98173	60343
ENSG00000071894	ENSG00000071894.16	1.8051	FALSE	Male	CPSF1	Q10570	29894
ENSG00000071909	ENSG00000071909.18	1.62291	FALSE	Kidney	MYO3B	Q8WXR4	140469
ENSG00000071967	ENSG00000071967.11	1.01925	FALSE	Adipose	CYBRD1	Q53TN4	79901
ENSG00000071991	ENSG00000071991.8	3.18292	FALSE	Brain	CDH19	Q9H159	28513
ENSG00000071994	ENSG00000071994.10	1.19151	FALSE	Kidney	PDCD2	Q16342	5134
ENSG00000072041	ENSG00000072041.16	2.58283	FALSE	Brain	SLC6A15	Q9H2J7	55117
ENSG00000072042	ENSG00000072042.12	3.06078	FALSE	Male	RDH11	Q8TC12	51109
ENSG00000072062	ENSG00000072062.13	1.24817	FALSE	Muscle	PRKACA	P17612	5566
ENSG00000072071	ENSG00000072071.16	2.74857	FALSE	Brain	ADGRL1	O94910	22859
ENSG00000072080	ENSG00000072080.10	973.423	TRUE	Liver	SPP2	Q13103	6694
ENSG00000072110	ENSG00000072110.13	1.04677	FALSE	Artery	ACTN1	P12814	87
ENSG00000072121	ENSG00000072121.15	1.10174	FALSE	Brain	ZFYVE26	Q68DK2	23503
ENSG00000072133	ENSG00000072133.10	1.34224	FALSE	Pituitary	RPS6KA6	Q9UK32	27330
ENSG00000072134	ENSG00000072134.15	1.04404	FALSE	Brain	EPN2	O95208	22905
ENSG00000072135	ENSG00000072135.12	1.41787	FALSE	Immune	PTPN18	Q99952	26469
ENSG00000072163	ENSG00000072163.19	1.58481	FALSE	Intestine	LIMS2	Q7Z4I7	55679
ENSG00000072182	ENSG00000072182.12	3.77559	FALSE	Pituitary	ASIC4	Q96FT7	55515
ENSG00000072195	ENSG00000072195.14	1.28892	FALSE	Artery	SPEG	Q15772	10290
ENSG00000072201	ENSG00000072201.13	1.21848	FALSE	Esophagus	LNX1	Q8TBB1	84708
ENSG00000072210	ENSG00000072210.18	1.40688	FALSE	Adrenal	ALDH3A2	P51648	224
ENSG00000072274	ENSG00000072274.12	1.64498	FALSE	Female	TFRC	P02786	7037
ENSG00000072310	ENSG00000072310.16	2.44143	FALSE	Adrenal	SREBF1	P36956	6720
ENSG00000072315	ENSG00000072315.3	2.71602	FALSE	Brain	TRPC5	Q9UL62	7224
ENSG00000072364	ENSG00000072364.12	1.03763	FALSE	Artery	AFF4	Q9UHB7	27125
ENSG00000072401	ENSG00000072401.14	1.64681	FALSE	Muscle	UBE2D1	P51668	7321
ENSG00000072415	ENSG00000072415.8	1.07817	FALSE	Brain	MPP5	Q8N3R9	64398
ENSG00000072422	ENSG00000072422.16	1.50805	FALSE	Muscle	RHOBTB1	O94844	9886
ENSG00000072501	ENSG00000072501.17	1.16657	FALSE	Brain	SMC1A	Q14683	8243
ENSG00000072506	ENSG00000072506.12	1.27106	FALSE	Liver	HSD17B10	Q99714	3028
ENSG00000072518	ENSG00000072518.20	1.1486	FALSE	Esophagus	MARK2	Q7KZI7	2011
ENSG00000072571	ENSG00000072571.19	4.595	TRUE	Male	HMMR	O75330	3161
ENSG00000072609	ENSG00000072609.17	1.0368	FALSE	Male	CHFR	Q96EP1	55743
ENSG00000072657	ENSG00000072657.8	1.21883	FALSE	Brain	TRHDE	Q9UKU6	29953
ENSG00000072682	ENSG00000072682.18	1.2119	FALSE	Pancreas	P4HA2	O15460	8974
ENSG00000072694	ENSG00000072694.20	1.56239	FALSE	Immune	FCGR2B	P31994	2213
ENSG00000072736	ENSG00000072736.18	1.51176	FALSE	Male	NFATC3	Q12968	4775
ENSG00000072756	ENSG00000072756.16	1.50411	FALSE	Kidney	TRNT1	Q96Q11	51095
ENSG00000072778	ENSG00000072778.19	1.30376	FALSE	Adrenal	ACADVL	P49748	37
ENSG00000072786	ENSG00000072786.12	1.97756	FALSE	Immune	STK10	O94804	6793
ENSG00000072803	ENSG00000072803.17	1.45295	FALSE	Brain	FBXW11	Q9UKB1	23291
ENSG00000072818	ENSG00000072818.11	2.88073	FALSE	Immune	ACAP1	Q15027	9744
ENSG00000072832	ENSG00000072832.14	1.13953	FALSE	Brain	CRMP1	Q14194	1400
ENSG00000072840	ENSG00000072840.12	1.12034	FALSE	Kidney	EVC	P57679	2121
ENSG00000072849	ENSG00000072849.10	1.62376	FALSE	Male	DERL2	Q9GZP9	51009
ENSG00000072858	ENSG00000072858.10	1.44479	FALSE	Brain	SIDT1	Q9NXL6	54847
ENSG00000072864	ENSG00000072864.14	1.13388	FALSE	Brain	NDE1	Q9NXR1	54820
ENSG00000072952	ENSG00000072952.18	1.47852	FALSE	Artery	MRVI1	Q9Y6F6	10335
ENSG00000072954	ENSG00000072954.6	7.47114	TRUE	Muscle	TMEM38A	Q9H6F2	79041
ENSG00000072958	ENSG00000072958.8	1.54891	FALSE	Male	AP1M1	Q9BXS5	8907
ENSG00000073008	ENSG00000073008.14	1.0414	FALSE	Kidney	PVR	P15151	5817
ENSG00000073050	ENSG00000073050.11	1.153	FALSE	Pituitary	XRCC1	P18887	7515
ENSG00000073060	ENSG00000073060.15	8.49543	TRUE	Adrenal	SCARB1	Q8WTV0	949
ENSG00000073067	ENSG00000073067.13	1.90777	FALSE	Adrenal	CYP2W1	Q8TAV3	54905
ENSG00000073111	ENSG00000073111.13	1.67269	FALSE	Male	MCM2	P49736	4171
ENSG00000073146	ENSG00000073146.15	16.6239	TRUE	Male	MOV10L1	Q9BXT6	54456
ENSG00000073150	ENSG00000073150.13	3.92763	FALSE	Brain	PANX2	Q96RD6	56666
ENSG00000073169	ENSG00000073169.13	1.14386	FALSE	Brain	SELENOO	Q9BVL4	83642
ENSG00000073282	ENSG00000073282.12	1.79619	FALSE	Skin	TP63	Q9H3D4	8626
ENSG00000073331	ENSG00000073331.17	2.23508	FALSE	Immune	ALPK1	Q96QP1	80216
ENSG00000073350	ENSG00000073350.13	1.05187	FALSE	Kidney	LLGL2	Q6P1M3	3993
ENSG00000073417	ENSG00000073417.14	1.09114	FALSE	Adrenal	PDE8A	O60658	5151
ENSG00000073464	ENSG00000073464.11	1.03821	FALSE	Muscle	CLCN4	P51793	1183
ENSG00000073536	ENSG00000073536.17	1.11523	FALSE	Pancreas	NLE1	Q9NVX2	54475
ENSG00000073578	ENSG00000073578.16	1.20393	FALSE	Heart	SDHA	P31040	6389
ENSG00000073584	ENSG00000073584.18	1.24632	FALSE	Female	SMARCE1	Q969G3	6605
ENSG00000073598	ENSG00000073598.5	633.091	TRUE	Male	FNDC8	Q8TC99	54752
ENSG00000073605	ENSG00000073605.18	1.43727	FALSE	Intestine	GSDMB	Q8TAX9	55876
ENSG00000073614	ENSG00000073614.12	1.20255	FALSE	Male	KDM5A	P29375	5927
ENSG00000073670	ENSG00000073670.13	11.4785	TRUE	Brain	ADAM11	O75078	4185
ENSG00000073711	ENSG00000073711.10	1.19425	FALSE	Muscle	PPP2R3A	Q06190	5523
ENSG00000073712	ENSG00000073712.14	1.14905	FALSE	Artery	FERMT2	Q96AC1	10979
ENSG00000073734	ENSG00000073734.8	2.97713	FALSE	Liver	ABCB11	O95342	8647
ENSG00000073737	ENSG00000073737.16	1.57098	FALSE	Intestine	DHRS9	Q9BPW9	10170
ENSG00000073754	ENSG00000073754.5	60.4045	TRUE	Immune	CD5L	O43866	922
ENSG00000073756	ENSG00000073756.11	2.48694	FALSE	Lung	PTGS2	P35354	5743
ENSG00000073792	ENSG00000073792.15	1.15066	FALSE	Brain	IGF2BP2	Q9Y6M1	10644
ENSG00000073803	ENSG00000073803.13	1.07299	FALSE	Adrenal	MAP3K13	O43283	9175
ENSG00000073849	ENSG00000073849.14	3.57181	FALSE	Liver	ST6GAL1	P15907	6480
ENSG00000073861	ENSG00000073861.2	4.27464	TRUE	Immune	TBX21	Q9UL17	30009
ENSG00000073905	ENSG00000073905.8	2.3251	FALSE	Muscle	VDAC1P1	nan
ENSG00000073910	ENSG00000073910.19	1.18855	FALSE	Artery	FRY	Q5TBA9	10129
ENSG00000073921	ENSG00000073921.17	1.01307	FALSE	Artery	PICALM	Q13492	8301
ENSG00000073969	ENSG00000073969.18	2.93033	FALSE	Brain	NSF	P46459	4905
ENSG00000074047	ENSG00000074047.21	2.53755	FALSE	Female	GLI2	P10070	2736
ENSG00000074054	ENSG00000074054.17	1.57789	FALSE	Brain	CLASP1	Q7Z460	23332
ENSG00000074071	ENSG00000074071.14	1.33366	FALSE	Adrenal	MRPS34	P82930	65993
ENSG00000074181	ENSG00000074181.8	2.10355	FALSE	Artery	NOTCH3	Q9UM47	4854
ENSG00000074201	ENSG00000074201.8	1.07372	FALSE	Adrenal	CLNS1A	P54105	1207
ENSG00000074211	ENSG00000074211.13	3.81139	FALSE	Brain	PPP2R2C	Q9Y2T4	5522
ENSG00000074219	ENSG00000074219.13	1.0861	FALSE	Intestine	TEAD2	Q15562	8463
ENSG00000074266	ENSG00000074266.19	1.06167	FALSE	Brain	EED	O75530	8726
ENSG00000074276	ENSG00000074276.10	6.57027	TRUE	Intestine	CDHR2	Q9BYE9	54825
ENSG00000074317	ENSG00000074317.10	30.7393	TRUE	Brain	SNCB	Q16143	6620
ENSG00000074319	ENSG00000074319.12	1.1195	FALSE	Kidney	TSG101	Q99816	7251
ENSG00000074356	ENSG00000074356.16	1.10218	FALSE	Brain	NCBP3	Q53F19	55421
ENSG00000074370	ENSG00000074370.17	1.26453	FALSE	Immune	ATP2A3	Q93084	489
ENSG00000074410	ENSG00000074410.13	1.62682	FALSE	Kidney	CA12	O43570	771
ENSG00000074416	ENSG00000074416.13	1.282	FALSE	Adipose	MGLL	Q99685	11343
ENSG00000074527	ENSG00000074527.11	1.65591	FALSE	Immune	NTN4	Q9HB63	59277
ENSG00000074582	ENSG00000074582.12	1.08566	FALSE	Kidney	BCS1L	Q9Y276	617
ENSG00000074590	ENSG00000074590.13	1.50969	FALSE	Brain	NUAK1	O60285	9891
ENSG00000074603	ENSG00000074603.18	1.09134	FALSE	Brain	DPP8	Q6V1X1	54878
ENSG00000074621	ENSG00000074621.13	1.31774	FALSE	Male	SLC24A1	O60721	9187
ENSG00000074657	ENSG00000074657.13	1.33522	FALSE	Brain	ZNF532	Q9HCE3	55205
ENSG00000074660	ENSG00000074660.15	1.36649	FALSE	Immune	SCARF1	Q14162	8578
ENSG00000074695	ENSG00000074695.5	1.29549	FALSE	Liver	LMAN1	P49257	3998
ENSG00000074696	ENSG00000074696.12	1.21365	FALSE	Brain	HACD3	Q9P035	51495
ENSG00000074706	ENSG00000074706.13	1.21262	FALSE	Brain	IPCEF1	Q8WWN9	26034
ENSG00000074755	ENSG00000074755.14	1.74312	FALSE	Intestine	ZZEF1	O43149	23140
ENSG00000074771	ENSG00000074771.3	1.29347	FALSE	Brain	NOX3	Q9HBY0	50508
ENSG00000074800	ENSG00000074800.13	1.35025	FALSE	Kidney	ENO1	P06733	2023
ENSG00000074803	ENSG00000074803.17	565.245	TRUE	Kidney	SLC12A1	Q13621	6557
ENSG00000074842	ENSG00000074842.7	1.01061	FALSE	Pituitary	MYDGF	Q969H8	56005
ENSG00000074855	ENSG00000074855.10	1.2929	FALSE	Brain	ANO8	Q9HCE9	57719
ENSG00000074935	ENSG00000074935.13	1.55095	FALSE	Brain	TUBE1	Q9UJT0	51175
ENSG00000074964	ENSG00000074964.16	1.22218	FALSE	Brain	ARHGEF10L	Q9HCE6	55160
ENSG00000074966	ENSG00000074966.10	1.54822	FALSE	Immune	TXK	P42681	7294
ENSG00000075035	ENSG00000075035.9	5.05649	TRUE	Brain	WSCD2	Q2TBF2	9671
ENSG00000075043	ENSG00000075043.18	9.51554	TRUE	Brain	KCNQ2	O43526	3785
ENSG00000075073	ENSG00000075073.14	2.07831	FALSE	Intestine	TACR2	P21452	6865
ENSG00000075089	ENSG00000075089.9	1.07498	FALSE	Brain	ACTR6	Q9GZN1	64431
ENSG00000075131	ENSG00000075131.9	4.34938	TRUE	Male	TIPIN	Q9BVW5	54962
ENSG00000075142	ENSG00000075142.13	1.13184	FALSE	Brain	SRI	P30626	6717
ENSG00000075151	ENSG00000075151.20	2.3822	FALSE	Male	EIF4G3	O43432	8672
ENSG00000075188	ENSG00000075188.8	1.0919	FALSE	Male	NUP37	Q8NFH4	79023
ENSG00000075213	ENSG00000075213.10	1.04976	FALSE	Intestine	SEMA3A	Q14563	10371
ENSG00000075218	ENSG00000075218.18	2.93914	FALSE	Male	GTSE1	Q9NYZ3	51512
ENSG00000075223	ENSG00000075223.13	1.61254	FALSE	Intestine	SEMA3C	Q99985	10512
ENSG00000075234	ENSG00000075234.16	2.2313	FALSE	Liver	TTC38	Q5R3I4	55020
ENSG00000075239	ENSG00000075239.13	1.31962	FALSE	Liver	ACAT1	P24752	38
ENSG00000075240	ENSG00000075240.16	1.89078	FALSE	Liver	GRAMD4	Q6IC98	23151
ENSG00000075275	ENSG00000075275.16	1.0853	FALSE	Esophagus	CELSR1	Q9NYQ6	9620
ENSG00000075290	ENSG00000075290.7	2.11131	FALSE	Male	WNT8B	Q93098	7479
ENSG00000075292	ENSG00000075292.18	1.21036	FALSE	Brain	ZNF638	Q14966	27332
ENSG00000075303	ENSG00000075303.12	1.23925	FALSE	Brain	SLC25A40	Q8TBP6	55972
ENSG00000075336	ENSG00000075336.11	1.13941	FALSE	Heart	TIMM21	Q9BVV7	29090
ENSG00000075340	ENSG00000075340.22	9.59288	TRUE	Brain	ADD2	P35612	119
ENSG00000075388	ENSG00000075388.3	12.3946	TRUE	Brain	FGF4	P08620	2249
ENSG00000075391	ENSG00000075391.16	1.22153	FALSE	Artery	RASAL2	Q9UJF2	9462
ENSG00000075399	ENSG00000075399.13	1.20564	FALSE	Immune	VPS9D1	Q9Y2B5	9605
ENSG00000075407	ENSG00000075407.18	1.27687	FALSE	Brain	ZNF37A	P17032	7587
ENSG00000075413	ENSG00000075413.17	1.56816	FALSE	Brain	MARK3	P27448	4140
ENSG00000075415	ENSG00000075415.12	1.08391	FALSE	Heart	SLC25A3	Q00325	5250
ENSG00000075420	ENSG00000075420.12	1.09494	FALSE	Adipose	FNDC3B	Q53EP0	64778
ENSG00000075426	ENSG00000075426.11	1.04942	FALSE	Adrenal	FOSL2	P15408	2355
ENSG00000075429	ENSG00000075429.8	4.05434	TRUE	Brain	CACNG5	Q9UF02	27091
ENSG00000075461	ENSG00000075461.5	5.58024	TRUE	Brain	CACNG4	Q9UBN1	27092
ENSG00000075539	ENSG00000075539.13	1.16362	FALSE	Intestine	FRYL	O94915	285527
ENSG00000075568	ENSG00000075568.16	1.06612	FALSE	Intestine	TMEM131	Q92545	23505
ENSG00000075618	ENSG00000075618.17	1.16982	FALSE	Brain	FSCN1	Q16658	6624
ENSG00000075624	ENSG00000075624.13	1.01754	FALSE	Artery	ACTB	P60709	60
ENSG00000075643	ENSG00000075643.5	1.15672	FALSE	Adrenal	MOCOS	Q96EN8	55034
ENSG00000075651	ENSG00000075651.15	1.00616	FALSE	Esophagus	PLD1	Q13393	5337
ENSG00000075673	ENSG00000075673.11	1.59922	FALSE	Skin	ATP12A	P54707	479
ENSG00000075702	ENSG00000075702.16	10.8005	TRUE	Male	WDR62	O43379	284403
ENSG00000075711	ENSG00000075711.20	1.27625	FALSE	Brain	DLG1	Q12959	1739
ENSG00000075785	ENSG00000075785.12	1.25147	FALSE	Immune	RAB7A	P51149	7879
ENSG00000075790	ENSG00000075790.10	1.04229	FALSE	Artery	BCAP29	Q9UHQ4	55973
ENSG00000075826	ENSG00000075826.16	1.66602	FALSE	Brain	SEC31B	Q9NQW1	25956
ENSG00000075856	ENSG00000075856.11	1.35815	FALSE	Brain	SART3	Q15020	9733
ENSG00000075884	ENSG00000075884.13	1.34052	FALSE	Immune	ARHGAP15	Q53QZ3	55843
ENSG00000075886	ENSG00000075886.10	6.00604	TRUE	Male	TUBA3D	P0DPH8	113457
ENSG00000075891	ENSG00000075891.21	10.5646	TRUE	Kidney	PAX2	Q02962	5076
ENSG00000075914	ENSG00000075914.12	1.0197	FALSE	Adrenal	EXOSC7	Q15024	23016
ENSG00000075945	ENSG00000075945.12	1.62522	FALSE	Brain	KIFAP3	Q92845	22920
ENSG00000075975	ENSG00000075975.15	1.7924	FALSE	Male	MKRN2	Q9H000	23609
ENSG00000076003	ENSG00000076003.4	1.56514	FALSE	Male	MCM6	Q14566	4175
ENSG00000076043	ENSG00000076043.9	1.08149	FALSE	Intestine	REXO2	Q9Y3B8	25996
ENSG00000076053	ENSG00000076053.10	1.07099	FALSE	Adipose	RBM7	Q9Y580	10179
ENSG00000076067	ENSG00000076067.12	1.90815	FALSE	Lung	RBMS2	Q15434	5939
ENSG00000076108	ENSG00000076108.11	1.19169	FALSE	Male	BAZ2A	Q9UIF9	11176
ENSG00000076201	ENSG00000076201.14	1.27978	FALSE	Pituitary	PTPN23	Q9H3S7	25930
ENSG00000076242	ENSG00000076242.14	1.33755	FALSE	Male	MLH1	P40692	4292
ENSG00000076248	ENSG00000076248.10	1.72141	FALSE	Adrenal	UNG	P13051	7374
ENSG00000076258	ENSG00000076258.9	1.25286	FALSE	Liver	FMO4	P31512	2329
ENSG00000076321	ENSG00000076321.10	1.1428	FALSE	Male	KLHL20	Q9Y2M5	27252
ENSG00000076344	ENSG00000076344.15	2.81858	FALSE	Brain	RGS11	O94810	8786
ENSG00000076351	ENSG00000076351.12	1.37611	FALSE	Adrenal	SLC46A1	Q96NT5	113235
ENSG00000076356	ENSG00000076356.6	1.10854	FALSE	Pancreas	PLXNA2	O75051	5362
ENSG00000076382	ENSG00000076382.16	2.7037	FALSE	Male	SPAG5	Q96R06	10615
ENSG00000076513	ENSG00000076513.16	1.05974	FALSE	Male	ANKRD13A	Q8IZ07	88455
ENSG00000076554	ENSG00000076554.15	1.38606	FALSE	Brain	TPD52	P55327	7163
ENSG00000076555	ENSG00000076555.15	1.30072	FALSE	Adipose	ACACB	O00763	32
ENSG00000076604	ENSG00000076604.14	1.06259	FALSE	Kidney	TRAF4	Q9BUZ4	9618
ENSG00000076641	ENSG00000076641.4	1.10454	FALSE	Lung	PAG1	Q9NWQ8	55824
ENSG00000076650	ENSG00000076650.6	1.27424	FALSE	Brain	GPATCH1	Q9BRR8	55094
ENSG00000076662	ENSG00000076662.9	15.2867	TRUE	Immune	ICAM3	P32942	3385
ENSG00000076685	ENSG00000076685.18	1.00394	FALSE	Esophagus	NT5C2	P49902	22978
ENSG00000076706	ENSG00000076706.16	3.70719	FALSE	Artery	MCAM	P43121	4162
ENSG00000076716	ENSG00000076716.8	1.32866	FALSE	Esophagus	GPC4	O75487	2239
ENSG00000076770	ENSG00000076770.14	1.4288	FALSE	Male	MBNL3	Q9NUK0	55796
ENSG00000076826	ENSG00000076826.9	2.73041	FALSE	Skin	CAMSAP3	Q9P1Y5	57662
ENSG00000076864	ENSG00000076864.19	1.11596	FALSE	Brain	RAP1GAP	P47736	5909
ENSG00000076924	ENSG00000076924.11	1.11395	FALSE	Male	XAB2	Q9HCS7	56949
ENSG00000076928	ENSG00000076928.17	1.85176	FALSE	Immune	ARHGEF1	Q92888	9138
ENSG00000076944	ENSG00000076944.15	3.96536	FALSE	Immune	STXBP2	Q15833	6813
ENSG00000076984	ENSG00000076984.17	1.11374	FALSE	Brain	MAP2K7	O14733	5609
ENSG00000077009	ENSG00000077009.13	4.25047	TRUE	Heart	NMRK2	Q9NPI5	27231
ENSG00000077044	ENSG00000077044.10	1.04611	FALSE	Stomach	DGKD	Q16760	8527
ENSG00000077063	ENSG00000077063.10	1.08562	FALSE	Female	CTTNBP2	Q8WZ74	83992
ENSG00000077080	ENSG00000077080.9	3.03925	FALSE	Brain	ACTL6B	O94805	51412
ENSG00000077092	ENSG00000077092.18	1.32498	FALSE	Esophagus	RARB	P10826	5915
ENSG00000077097	ENSG00000077097.15	1.66296	FALSE	Brain	TOP2B	Q02880	7155
ENSG00000077147	ENSG00000077147.14	1.30737	FALSE	Salivary	TM9SF3	Q9HD45	56889
ENSG00000077150	ENSG00000077150.18	1.16744	FALSE	Immune	NFKB2	Q00653	4791
ENSG00000077152	ENSG00000077152.9	2.10857	FALSE	Male	UBE2T	Q9NPD8	29089
ENSG00000077157	ENSG00000077157.21	1.19768	FALSE	Intestine	PPP1R12B	O60237	4660
ENSG00000077232	ENSG00000077232.17	1.22465	FALSE	Male	DNAJC10	Q8IXB1	54431
ENSG00000077235	ENSG00000077235.17	1.0833	FALSE	Esophagus	GTF3C1	Q12789	2975
ENSG00000077238	ENSG00000077238.13	1.21273	FALSE	Immune	IL4R	P24394	3566
ENSG00000077254	ENSG00000077254.14	1.58307	FALSE	Brain	USP33	Q8TEY7	23032
ENSG00000077264	ENSG00000077264.14	1.12421	FALSE	Pituitary	PAK3	O75914	5063
ENSG00000077274	ENSG00000077274.8	1.02162	FALSE	Female	CAPN6	Q9Y6Q1	827
ENSG00000077279	ENSG00000077279.18	3.39109	FALSE	Brain	DCX	O43602	1641
ENSG00000077312	ENSG00000077312.8	1.01296	FALSE	Immune	SNRPA	P09012	6626
ENSG00000077327	ENSG00000077327.15	5.01914	TRUE	Male	SPAG6	O75602	9576
ENSG00000077348	ENSG00000077348.8	1.05041	FALSE	Muscle	EXOSC5	Q9NQT4	56915
ENSG00000077380	ENSG00000077380.15	1.43417	FALSE	Brain	DYNC1I2	Q13409	1781
ENSG00000077420	ENSG00000077420.15	5.93381	TRUE	Immune	APBB1IP	Q7Z5R6	54518
ENSG00000077454	ENSG00000077454.15	1.52533	FALSE	Male	LRCH4	O75427	4034
ENSG00000077458	ENSG00000077458.12	1.3254	FALSE	Male	FAM76B	Q5HYJ3	143684
ENSG00000077463	ENSG00000077463.14	1.46921	FALSE	Intestine	SIRT6	Q8N6T7	51548
ENSG00000077498	ENSG00000077498.8	16.0503	TRUE	Skin	TYR	P14679	7299
ENSG00000077514	ENSG00000077514.8	1.56287	FALSE	Male	POLD3	Q15054	10714
ENSG00000077522	ENSG00000077522.12	2.48385	FALSE	Muscle	ACTN2	P35609	88
ENSG00000077549	ENSG00000077549.17	1.02318	FALSE	Immune	CAPZB	P47756	832
ENSG00000077585	ENSG00000077585.13	1.39546	FALSE	Brain	GPR137B	O60478	7107
ENSG00000077616	ENSG00000077616.10	1.15569	FALSE	Pituitary	NAALAD2	Q9Y3Q0	10003
ENSG00000077684	ENSG00000077684.15	1.24843	FALSE	Artery	JADE1	Q6IE81	79960
ENSG00000077713	ENSG00000077713.18	1.39108	FALSE	Esophagus	SLC25A43	Q8WUT9	203427
ENSG00000077721	ENSG00000077721.15	1.06683	FALSE	Kidney	UBE2A	P49459	7319
ENSG00000077782	ENSG00000077782.19	1.0525	FALSE	Artery	FGFR1	P11362	2260
ENSG00000077800	ENSG00000077800.11	559.155	TRUE	Male	FKBP6	O75344	8468
ENSG00000077935	ENSG00000077935.16	274.568	TRUE	Male	SMC1B	Q8NDV3	27127
ENSG00000077942	ENSG00000077942.18	1.65094	FALSE	Female	FBLN1	P23142	2192
ENSG00000077943	ENSG00000077943.7	4.35063	TRUE	Artery	ITGA8	P53708	8516
ENSG00000077984	ENSG00000077984.5	25.4238	TRUE	Immune	CST7	O76096	8530
ENSG00000078018	ENSG00000078018.19	6.0968	TRUE	Brain	MAP2	P11137	4133
ENSG00000078043	ENSG00000078043.15	2.13768	FALSE	Male	PIAS2	O75928	9063
ENSG00000078053	ENSG00000078053.16	2.42509	FALSE	Brain	AMPH	P49418	273
ENSG00000078061	ENSG00000078061.12	1.19158	FALSE	Muscle	ARAF	P10398	369
ENSG00000078070	ENSG00000078070.12	1.00372	FALSE	Kidney	MCCC1	Q96RQ3	56922
ENSG00000078081	ENSG00000078081.7	4.82302	TRUE	Lung	LAMP3	Q9UQV4	27074
ENSG00000078098	ENSG00000078098.13	1.64535	FALSE	Female	FAP	Q12884	2191
ENSG00000078114	ENSG00000078114.18	3.34413	FALSE	Heart	NEBL	O76041	10529
ENSG00000078124	ENSG00000078124.11	1.34996	FALSE	Brain	ACER3	Q9NUN7	55331
ENSG00000078140	ENSG00000078140.13	1.45016	FALSE	Brain	UBE2K	P61086	3093
ENSG00000078142	ENSG00000078142.12	1.70171	FALSE	Brain	PIK3C3	Q8NEB9	5289
ENSG00000078177	ENSG00000078177.13	1.11683	FALSE	Pancreas	N4BP2	Q86UW6	55728
ENSG00000078237	ENSG00000078237.6	1.11549	FALSE	Pituitary	TIGAR	Q9NQ88	57103
ENSG00000078246	ENSG00000078246.16	1.23608	FALSE	Female	TULP3	O75386	7289
ENSG00000078269	ENSG00000078269.14	6.17707	TRUE	Brain	SYNJ2	O15056	8871
ENSG00000078295	ENSG00000078295.16	1.31599	FALSE	Brain	ADCY2	Q08462	108
ENSG00000078304	ENSG00000078304.19	1.00428	FALSE	Intestine	PPP2R5C	Q13362	5527
ENSG00000078319	ENSG00000078319.9	1.40913	FALSE	Male	PMS2P1	nan
ENSG00000078328	ENSG00000078328.19	1.39376	FALSE	Brain	RBFOX1	Q9NWB1	54715
ENSG00000078369	ENSG00000078369.17	1.79876	FALSE	Brain	GNB1	P62873	2782
ENSG00000078399	ENSG00000078399.17	1.27368	FALSE	Kidney	HOXA9	P31269	3205
ENSG00000078401	ENSG00000078401.6	1.22776	FALSE	Adipose	EDN1	P05305	1906
ENSG00000078403	ENSG00000078403.16	1.94533	FALSE	Male	MLLT10	P55197	8028
ENSG00000078487	ENSG00000078487.17	9.57327	TRUE	Male	ZCWPW1	Q9H0M4	55063
ENSG00000078549	ENSG00000078549.14	4.3136	TRUE	Brain	ADCYAP1R1	P41586	117
ENSG00000078579	ENSG00000078579.8	2.74479	FALSE	Brain	FGF20	Q9NP95	26281
ENSG00000078589	ENSG00000078589.12	1.19566	FALSE	Immune	P2RY10	O00398	27334
ENSG00000078596	ENSG00000078596.10	1.25242	FALSE	Female	ITM2A	O43736	9452
ENSG00000078618	ENSG00000078618.21	1.27858	FALSE	Muscle	NRDC	O43847	4898
ENSG00000078668	ENSG00000078668.13	1.707	FALSE	Muscle	VDAC3	Q9Y277	7419
ENSG00000078674	ENSG00000078674.17	1.74551	FALSE	Male	PCM1	Q15154	5108
ENSG00000078687	ENSG00000078687.17	2.02128	FALSE	Brain	TNRC6C	Q9HCJ0	57690
ENSG00000078699	ENSG00000078699.21	1.40485	FALSE	Male	CBFA2T2	O43439	9139
ENSG00000078725	ENSG00000078725.12	17.8978	TRUE	Brain	BRINP1	O60477	1620
ENSG00000078747	ENSG00000078747.14	1.23704	FALSE	Male	ITCH	Q96J02	83737
ENSG00000078795	ENSG00000078795.16	20.8005	TRUE	Male	PKD2L2	Q9NZM6	27039
ENSG00000078804	ENSG00000078804.12	12.0426	TRUE	Brain	TP53INP2	Q8IXH6	58476
ENSG00000078808	ENSG00000078808.16	1.14623	FALSE	Artery	SDF4	Q9BRK5	51150
ENSG00000078814	ENSG00000078814.15	2.64671	FALSE	Heart	MYH7B	A7E2Y1	57644
ENSG00000078898	ENSG00000078898.6	27.7699	TRUE	Salivary	BPIFB2	Q8N4F0	80341
ENSG00000078900	ENSG00000078900.14	1.18557	FALSE	Brain	TP73	O15350	7161
ENSG00000078902	ENSG00000078902.15	1.63866	FALSE	Brain	TOLLIP	Q9H0E2	54472
ENSG00000078967	ENSG00000078967.12	2.36718	FALSE	Muscle	UBE2D4	Q9Y2X8	51619
ENSG00000079101	ENSG00000079101.16	1.00514	FALSE	Kidney	CLUL1	Q15846	27098
ENSG00000079102	ENSG00000079102.16	3.46402	FALSE	Brain	RUNX1T1	Q06455	862
ENSG00000079112	ENSG00000079112.9	300.306	TRUE	Intestine	CDH17	Q12864	1015
ENSG00000079134	ENSG00000079134.11	1.14709	FALSE	Male	THOC1	Q96FV9	9984
ENSG00000079150	ENSG00000079150.17	1.67466	FALSE	Female	FKBP7	Q9Y680	51661
ENSG00000079156	ENSG00000079156.16	1.92085	FALSE	Muscle	OSBPL6	Q9BZF3	114880
ENSG00000079215	ENSG00000079215.13	11.4088	TRUE	Brain	SLC1A3	P43003	6507
ENSG00000079246	ENSG00000079246.15	1.06681	FALSE	Artery	XRCC5	P13010	7520
ENSG00000079257	ENSG00000079257.7	1.26825	FALSE	Adipose	LXN	Q9BS40	56925
ENSG00000079263	ENSG00000079263.18	1.61781	FALSE	Immune	SP140	Q13342	11262
ENSG00000079277	ENSG00000079277.19	1.29982	FALSE	Immune	MKNK1	Q9BUB5	8569
ENSG00000079308	ENSG00000079308.16	1.4095	FALSE	Artery	TNS1	Q9HBL0	7145
ENSG00000079313	ENSG00000079313.13	1.66499	FALSE	Male	REXO1	Q8N1G1	57455
ENSG00000079332	ENSG00000079332.14	1.14809	FALSE	Adipose	SAR1A	Q9NR31	56681
ENSG00000079335	ENSG00000079335.18	2.83273	FALSE	Male	CDC14A	Q9UNH5	8556
ENSG00000079337	ENSG00000079337.15	1.07658	FALSE	Kidney	RAPGEF3	O95398	10411
ENSG00000079385	ENSG00000079385.21	2.01126	FALSE	Intestine	CEACAM1	P13688	634
ENSG00000079387	ENSG00000079387.13	5.97021	TRUE	Male	SENP1	Q9P0U3	29843
ENSG00000079393	ENSG00000079393.20	3.05375	FALSE	Muscle	DUSP13	['Q9UII6', 'Q6B8I1']	51207
ENSG00000079432	ENSG00000079432.7	1.25502	FALSE	Brain	CIC	Q96RK0	23152
ENSG00000079435	ENSG00000079435.9	6.12185	TRUE	Adipose	LIPE	Q05469	3991
ENSG00000079459	ENSG00000079459.12	1.15776	FALSE	Male	FDFT1	P37268	2222
ENSG00000079462	ENSG00000079462.7	2.01686	FALSE	Brain	PAFAH1B3	Q15102	5050
ENSG00000079482	ENSG00000079482.12	1.25942	FALSE	Brain	OPHN1	O60890	4983
ENSG00000079557	ENSG00000079557.4	13.0227	TRUE	Liver	AFM	P43652	173
ENSG00000079616	ENSG00000079616.12	1.24748	FALSE	Male	KIF22	Q14807	3835
ENSG00000079689	ENSG00000079689.13	1.03788	FALSE	Pituitary	SCGN	O76038	10590
ENSG00000079691	ENSG00000079691.17	1.05724	FALSE	Male	CARMIL1	Q5VZK9	55604
ENSG00000079739	ENSG00000079739.15	5.42146	TRUE	Muscle	PGM1	P36871	5236
ENSG00000079785	ENSG00000079785.14	1.31355	FALSE	Muscle	DDX1	Q92499	1653
ENSG00000079805	ENSG00000079805.16	1.09428	FALSE	Intestine	DNM2	P50570	1785
ENSG00000079819	ENSG00000079819.18	1.99504	FALSE	Brain	EPB41L2	O43491	2037
ENSG00000079841	ENSG00000079841.18	11.9239	TRUE	Brain	RIMS1	Q86UR5	22999
ENSG00000079931	ENSG00000079931.14	1.06209	FALSE	Female	MOXD1	Q6UVY6	26002
ENSG00000079950	ENSG00000079950.13	1.07505	FALSE	Brain	STX7	O15400	8417
ENSG00000079974	ENSG00000079974.17	1.28488	FALSE	Female	RABL2B	Q9UNT1	11158
ENSG00000079999	ENSG00000079999.13	2.28708	FALSE	Muscle	KEAP1	Q14145	9817
ENSG00000080007	ENSG00000080007.7	11.7276	TRUE	Male	DDX43	Q9NXZ2	55510
ENSG00000080031	ENSG00000080031.9	1.40992	FALSE	Intestine	PTPRH	Q9HD43	5794
ENSG00000080166	ENSG00000080166.15	9.11586	TRUE	Skin	DCT	P40126	1638
ENSG00000080189	ENSG00000080189.14	1.0251	FALSE	Immune	SLC35C2	Q9NQQ7	51006
ENSG00000080200	ENSG00000080200.9	1.32109	FALSE	Thyroid	CRYBG3	Q68DQ2	131544
ENSG00000080224	ENSG00000080224.17	4.42328	TRUE	Male	EPHA6	Q9UF33	285220
ENSG00000080293	ENSG00000080293.9	2.21762	FALSE	Pancreas	SCTR	P47872	6344
ENSG00000080298	ENSG00000080298.15	1.03152	FALSE	Male	RFX3	P48380	5991
ENSG00000080345	ENSG00000080345.17	1.22257	FALSE	Brain	RIF1	Q5UIP0	55183
ENSG00000080371	ENSG00000080371.5	1.17231	FALSE	Artery	RAB21	Q9UL25	23011
ENSG00000080493	ENSG00000080493.15	2.01673	FALSE	Pancreas	SLC4A4	Q9Y6R1	8671
ENSG00000080503	ENSG00000080503.22	1.12747	FALSE	Female	SMARCA2	P51531	6595
ENSG00000080511	ENSG00000080511.3	1.9504	FALSE	Kidney	RDH8	Q9NYR8	50700
ENSG00000080546	ENSG00000080546.13	1.96472	FALSE	Muscle	SESN1	Q9Y6P5	27244
ENSG00000080561	ENSG00000080561.13	1.23715	FALSE	Skin	MID2	Q9UJV3	11043
ENSG00000080572	ENSG00000080572.12	5.24028	TRUE	Male	PIH1D3	Q9NQM4	139212
ENSG00000080573	ENSG00000080573.6	1.09358	FALSE	Adipose	COL5A3	P25940	50509
ENSG00000080603	ENSG00000080603.16	1.03354	FALSE	Brain	SRCAP	Q6ZRS2	10847
ENSG00000080608	ENSG00000080608.9	1.24043	FALSE	Kidney	PUM3	Q15397	9933
ENSG00000080618	ENSG00000080618.13	48.545	TRUE	Liver	CPB2	Q96IY4	1361
ENSG00000080644	ENSG00000080644.15	1.04964	FALSE	Intestine	CHRNA3	P32297	1136
ENSG00000080709	ENSG00000080709.14	3.21962	FALSE	Adrenal	KCNN2	Q9H2S1	3781
ENSG00000080802	ENSG00000080802.18	1.0664	FALSE	Male	CNOT4	O95628	4850
ENSG00000080815	ENSG00000080815.18	1.71236	FALSE	Brain	PSEN1	P49768	5663
ENSG00000080819	ENSG00000080819.6	1.62881	FALSE	Brain	CPOX	P36551	1371
ENSG00000080822	ENSG00000080822.16	15.5982	TRUE	Brain	CLDND1	Q9NY35	56650
ENSG00000080823	ENSG00000080823.22	2.13129	FALSE	Male	MOK	Q9UQ07	5891
ENSG00000080824	ENSG00000080824.18	1.04222	FALSE	Brain	HSP90AA1	P07900	3320
ENSG00000080839	ENSG00000080839.11	1.15279	FALSE	Male	RBL1	P28749	5933
ENSG00000080845	ENSG00000080845.17	1.11751	FALSE	Artery	DLGAP4	Q9Y2H0	22839
ENSG00000080854	ENSG00000080854.14	1.05038	FALSE	Brain	IGSF9B	Q9UPX0	22997
ENSG00000080910	ENSG00000080910.11	792.223	TRUE	Liver	CFHR2	P36980	3080
ENSG00000080947	ENSG00000080947.14	2.29877	FALSE	Brain	CROCCP3	nan	114819
ENSG00000080986	ENSG00000080986.12	2.7908	FALSE	Male	NDC80	O14777	10403
ENSG00000081014	ENSG00000081014.10	1.1353	FALSE	Skin	AP4E1	Q9UPM8	23431
ENSG00000081019	ENSG00000081019.13	1.50753	FALSE	Brain	RSBN1	Q5VWQ0	54665
ENSG00000081026	ENSG00000081026.18	1.12107	FALSE	Thyroid	MAGI3	Q5TCQ9	260425
ENSG00000081041	ENSG00000081041.8	2.76957	FALSE	Liver	CXCL2	P19875	2920
ENSG00000081051	ENSG00000081051.7	2.30139	FALSE	Liver	AFP	P02771	174
ENSG00000081052	ENSG00000081052.11	1.08912	FALSE	Kidney	COL4A4	P53420	1286
ENSG00000081059	ENSG00000081059.19	1.01186	FALSE	Intestine	TCF7	P36402	6932
ENSG00000081087	ENSG00000081087.14	1.43539	FALSE	Artery	OSTM1	Q86WC4	28962
ENSG00000081138	ENSG00000081138.13	11.7361	TRUE	Brain	CDH7	Q9ULB5	1005
ENSG00000081148	ENSG00000081148.11	2.07663	FALSE	Female	IMPG2	Q9BZV3	50939
ENSG00000081154	ENSG00000081154.11	1.13471	FALSE	Artery	PCNP	Q8WW12	57092
ENSG00000081177	ENSG00000081177.18	1.13954	FALSE	Brain	EXD2	Q9NVH0	55218
ENSG00000081181	ENSG00000081181.7	1.15468	FALSE	Male	ARG2	P78540	384
ENSG00000081189	ENSG00000081189.15	1.11991	FALSE	Brain	MEF2C	Q06413	4208
ENSG00000081237	ENSG00000081237.18	3.98914	FALSE	Immune	PTPRC	P08575	5788
ENSG00000081248	ENSG00000081248.10	54.2289	TRUE	Muscle	CACNA1S	Q13698	779
ENSG00000081277	ENSG00000081277.12	1.8827	FALSE	Skin	PKP1	Q13835	5317
ENSG00000081307	ENSG00000081307.12	1.12424	FALSE	Pituitary	UBA5	Q9GZZ9	79876
ENSG00000081320	ENSG00000081320.10	2.13472	FALSE	Immune	STK17B	O94768	9262
ENSG00000081377	ENSG00000081377.16	1.09832	FALSE	Brain	CDC14B	O60729	8555
ENSG00000081386	ENSG00000081386.12	1.48726	FALSE	Brain	ZNF510	Q9Y2H8	22869
ENSG00000081479	ENSG00000081479.12	1.83676	FALSE	Kidney	LRP2	P98164	4036
ENSG00000081665	ENSG00000081665.13	1.10416	FALSE	Brain	ZNF506	Q5JVG8	440515
ENSG00000081692	ENSG00000081692.12	1.04399	FALSE	Male	JMJD4	Q9H9V9	65094
ENSG00000081721	ENSG00000081721.11	1.37253	FALSE	Brain	DUSP12	Q9UNI6	11266
ENSG00000081760	ENSG00000081760.16	1.29342	FALSE	Skin	AACS	Q86V21	65985
ENSG00000081791	ENSG00000081791.8	1.0171	FALSE	Immune	KIAA0141	Q14154	9812
ENSG00000081800	ENSG00000081800.8	1.28704	FALSE	Kidney	SLC13A1	Q9BZW2	6561
ENSG00000081803	ENSG00000081803.15	3.05203	FALSE	Brain	CADPS2	Q86UW7	93664
ENSG00000081818	ENSG00000081818.3	1.30007	FALSE	Brain	PCDHB4	Q9Y5E5	56131
ENSG00000081842	ENSG00000081842.17	1.95616	FALSE	Brain	PCDHA6	Q9UN73	56142
ENSG00000081853	ENSG00000081853.14	1.00783	FALSE	Artery	PCDHGA2	Q9Y5H1	56113
ENSG00000081870	ENSG00000081870.11	1.72653	FALSE	Thyroid	HSPB11	Q9Y547	51668
ENSG00000081913	ENSG00000081913.13	1.64965	FALSE	Brain	PHLPP1	O60346	23239
ENSG00000081923	ENSG00000081923.11	1.6312	FALSE	Intestine	ATP8B1	O43520	5205
ENSG00000081985	ENSG00000081985.10	1.35477	FALSE	Muscle	IL12RB2	Q99665	3595
ENSG00000082014	ENSG00000082014.16	1.35432	FALSE	Brain	SMARCD3	Q6STE5	6604
ENSG00000082068	ENSG00000082068.8	1.01106	FALSE	Brain	WDR70	Q9NW82	55100
ENSG00000082074	ENSG00000082074.15	4.92992	TRUE	Immune	FYB	O15117	2533
ENSG00000082126	ENSG00000082126.17	1.30948	FALSE	Brain	MPP4	Q96JB8	58538
ENSG00000082146	ENSG00000082146.12	1.71411	FALSE	Immune	STRADB	Q9C0K7	55437
ENSG00000082153	ENSG00000082153.17	1.17343	FALSE	Male	BZW1	Q7L1Q6	9689
ENSG00000082175	ENSG00000082175.14	8.74641	TRUE	Female	PGR	P06401	5241
ENSG00000082196	ENSG00000082196.20	1.10673	FALSE	Esophagus	C1QTNF3	Q9BXJ4	114899
ENSG00000082212	ENSG00000082212.12	1.08052	FALSE	Immune	ME2	P23368	4200
ENSG00000082213	ENSG00000082213.17	1.02689	FALSE	Muscle	C5orf22	Q49AR2	55322
ENSG00000082258	ENSG00000082258.12	1.35136	FALSE	Brain	CCNT2	O60583	905
ENSG00000082269	ENSG00000082269.16	1.87948	FALSE	Esophagus	FAM135A	Q9P2D6	57579
ENSG00000082293	ENSG00000082293.12	1.09856	FALSE	Bladder	COL19A1	Q14993	1310
ENSG00000082397	ENSG00000082397.17	1.69593	FALSE	Brain	EPB41L3	Q9Y2J2	23136
ENSG00000082438	ENSG00000082438.15	1.11248	FALSE	Adrenal	COBLL1	Q53SF7	22837
ENSG00000082458	ENSG00000082458.11	1.07955	FALSE	Brain	DLG3	Q92796	1741
ENSG00000082482	ENSG00000082482.13	4.42843	TRUE	Adrenal	KCNK2	O95069	3776
ENSG00000082497	ENSG00000082497.11	1.22894	FALSE	Salivary	SERTAD4	Q9NUC0	56256
ENSG00000082512	ENSG00000082512.14	1.01661	FALSE	Artery	TRAF5	O00463	7188
ENSG00000082515	ENSG00000082515.17	1.00862	FALSE	Male	MRPL22	Q9NWU5	29093
ENSG00000082516	ENSG00000082516.8	1.22091	FALSE	Adipose	GEMIN5	Q8TEQ6	25929
ENSG00000082556	ENSG00000082556.10	6.00968	TRUE	Brain	OPRK1	P41145	4986
ENSG00000082641	ENSG00000082641.15	3.41231	FALSE	Muscle	NFE2L1	Q14494	4779
ENSG00000082684	ENSG00000082684.14	1.4229	FALSE	Brain	SEMA5B	Q9P283	54437
ENSG00000082701	ENSG00000082701.14	1.37449	FALSE	Brain	GSK3B	P49841	2932
ENSG00000082781	ENSG00000082781.11	2.33296	FALSE	Artery	ITGB5	P18084	3693
ENSG00000082805	ENSG00000082805.19	1.46263	FALSE	Brain	ERC1	Q8IUD2	23085
ENSG00000082898	ENSG00000082898.16	1.09673	FALSE	Male	XPO1	O14980	7514
ENSG00000082929	ENSG00000082929.8	1.98139	FALSE	Male	LINC01587	nan	10141
ENSG00000082996	ENSG00000082996.19	2.89465	FALSE	Brain	RNF13	O43567	11342
ENSG00000083067	ENSG00000083067.22	3.77895	FALSE	Brain	TRPM3	Q9HCF6	80036
ENSG00000083093	ENSG00000083093.9	1.28356	FALSE	Male	PALB2	Q86YC2	79728
ENSG00000083097	ENSG00000083097.14	1.42337	FALSE	Brain	DOPEY1	Q5JWR5	23033
ENSG00000083099	ENSG00000083099.10	1.08405	FALSE	Pituitary	LYRM2	Q9NU23	57226
ENSG00000083123	ENSG00000083123.14	1.32152	FALSE	Liver	BCKDHB	P21953	594
ENSG00000083168	ENSG00000083168.9	1.11183	FALSE	Lung	KAT6A	Q92794	7994
ENSG00000083223	ENSG00000083223.17	1.53785	FALSE	Skin	ZCCHC6	Q5VYS8	79670
ENSG00000083290	ENSG00000083290.19	1.10193	FALSE	Male	ULK2	Q8IYT8	9706
ENSG00000083307	ENSG00000083307.10	1.19539	FALSE	Skin	GRHL2	Q6ISB3	79977
ENSG00000083312	ENSG00000083312.17	1.02505	FALSE	Pituitary	TNPO1	Q92973	3842
ENSG00000083444	ENSG00000083444.16	1.04199	FALSE	Female	PLOD1	Q02809	5351
ENSG00000083454	ENSG00000083454.21	2.48376	FALSE	Immune	P2RX5	Q93086	5026
ENSG00000083457	ENSG00000083457.11	1.03935	FALSE	Intestine	ITGAE	P38570	3682
ENSG00000083520	ENSG00000083520.14	1.36125	FALSE	Male	DIS3	Q9Y2L1	22894
ENSG00000083535	ENSG00000083535.15	1.15735	FALSE	Male	PIBF1	Q8WXW3	10464
ENSG00000083544	ENSG00000083544.13	1.10266	FALSE	Kidney	TDRD3	Q9H7E2	81550
ENSG00000083622	ENSG00000083622.8	1.48691	FALSE	Pancreas	AC000111.6	nan
ENSG00000083635	ENSG00000083635.7	1.60726	FALSE	Male	NUFIP1	Q9UHK0	26747
ENSG00000083642	ENSG00000083642.18	1.29217	FALSE	Female	PDS5B	Q9NTI5	23047
ENSG00000083720	ENSG00000083720.12	1.18399	FALSE	Heart	OXCT1	P55809	5019
ENSG00000083750	ENSG00000083750.12	1.02648	FALSE	Pituitary	RRAGB	Q5VZM2	10325
ENSG00000083782	ENSG00000083782.7	1.12345	FALSE	Female	EPYC	Q99645	1833
ENSG00000083799	ENSG00000083799.17	1.16447	FALSE	Immune	CYLD	Q9NQC7	1540
ENSG00000083807	ENSG00000083807.9	23.3239	TRUE	Liver	SLC27A5	Q9Y2P5	10998
ENSG00000083812	ENSG00000083812.11	1.0043	FALSE	Brain	ZNF324	O75467	25799
ENSG00000083814	ENSG00000083814.13	1.51646	FALSE	Brain	ZNF671	Q8TAW3	79891
ENSG00000083817	ENSG00000083817.8	1.15314	FALSE	Skin	ZNF416	Q9BWM5	55659
ENSG00000083828	ENSG00000083828.15	1.14487	FALSE	Immune	ZNF586	Q9NXT0	54807
ENSG00000083838	ENSG00000083838.15	1.15622	FALSE	Male	ZNF446	Q9NWS9	55663
ENSG00000083844	ENSG00000083844.10	1.08939	FALSE	Male	ZNF264	O43296	9422
ENSG00000083845	ENSG00000083845.8	1.23276	FALSE	Female	RPS5	P46782	6193
ENSG00000083857	ENSG00000083857.13	1.12523	FALSE	Intestine	FAT1	Q14517	2195
ENSG00000083896	ENSG00000083896.12	1.03243	FALSE	Brain	YTHDC1	Q96MU7	91746
ENSG00000083937	ENSG00000083937.8	1.16068	FALSE	Brain	CHMP2B	Q9UQN3	25978
ENSG00000084070	ENSG00000084070.11	5.00593	TRUE	Immune	SMAP2	Q8WU79	64744
ENSG00000084072	ENSG00000084072.16	1.41131	FALSE	Male	PPIE	Q9UNP9	10450
ENSG00000084073	ENSG00000084073.8	1.22071	FALSE	Artery	ZMPSTE24	O75844	10269
ENSG00000084090	ENSG00000084090.13	1.61338	FALSE	Muscle	STARD7	Q9NQZ5	56910
ENSG00000084092	ENSG00000084092.6	1.02396	FALSE	Pancreas	NOA1	Q8NC60	84273
ENSG00000084093	ENSG00000084093.16	1.29257	FALSE	Male	REST	Q13127	5978
ENSG00000084110	ENSG00000084110.10	2.80281	FALSE	Liver	HAL	P42357	3034
ENSG00000084112	ENSG00000084112.14	1.02082	FALSE	Lung	SSH1	Q8WYL5	54434
ENSG00000084207	ENSG00000084207.15	1.92552	FALSE	Esophagus	GSTP1	P09211	2950
ENSG00000084234	ENSG00000084234.16	1.15669	FALSE	Artery	APLP2	Q06481	334
ENSG00000084444	ENSG00000084444.13	2.56798	FALSE	Brain	FAM234B	A2RU67	57613
ENSG00000084453	ENSG00000084453.16	53.0947	TRUE	Brain	SLCO1A2	P46721	6579
ENSG00000084463	ENSG00000084463.7	1.48223	FALSE	Male	WBP11	Q9Y2W2	51729
ENSG00000084623	ENSG00000084623.11	1.01271	FALSE	Adrenal	EIF3I	Q13347	8668
ENSG00000084628	ENSG00000084628.9	1.45767	FALSE	Brain	NKAIN1	Q4KMZ8	79570
ENSG00000084636	ENSG00000084636.17	1.44293	FALSE	Female	COL16A1	Q07092	1307
ENSG00000084652	ENSG00000084652.15	1.04054	FALSE	Male	TXLNA	P40222	200081
ENSG00000084674	ENSG00000084674.14	3.05731	FALSE	Liver	APOB	P04114	338
ENSG00000084676	ENSG00000084676.15	1.11121	FALSE	Brain	NCOA1	Q15788	8648
ENSG00000084693	ENSG00000084693.15	13.4574	TRUE	Male	AGBL5	Q8NDL9	60509
ENSG00000084710	ENSG00000084710.13	2.57455	FALSE	Brain	EFR3B	Q9Y2G0	22979
ENSG00000084731	ENSG00000084731.14	5.64957	TRUE	Brain	KIF3C	O14782	3797
ENSG00000084733	ENSG00000084733.10	2.02567	FALSE	Esophagus	RAB10	P61026	10890
ENSG00000084734	ENSG00000084734.8	9.44289	TRUE	Liver	GCKR	Q14397	2646
ENSG00000084754	ENSG00000084754.10	1.60094	FALSE	Muscle	HADHA	P40939	3030
ENSG00000084764	ENSG00000084764.10	1.33887	FALSE	Brain	MAPRE3	Q9UPY8	22924
ENSG00000084774	ENSG00000084774.13	1.06074	FALSE	Male	CAD	P27708	790
ENSG00000085063	ENSG00000085063.14	1.07278	FALSE	Salivary	CD59	P13987	966
ENSG00000085117	ENSG00000085117.11	1.19171	FALSE	Esophagus	CD82	P27701	3732
ENSG00000085185	ENSG00000085185.15	1.33045	FALSE	Male	BCORL1	Q5H9F3	63035
ENSG00000085224	ENSG00000085224.21	1.14699	FALSE	Brain	ATRX	P46100	546
ENSG00000085231	ENSG00000085231.13	1.17171	FALSE	Kidney	AK6	Q9Y3D8	102157402
ENSG00000085265	ENSG00000085265.10	13.7127	TRUE	Immune	FCN1	O00602	2219
ENSG00000085274	ENSG00000085274.15	1.15845	FALSE	Male	MYNN	Q9NPC7	55892
ENSG00000085276	ENSG00000085276.17	1.05504	FALSE	Stomach	MECOM	Q03112	2122
ENSG00000085365	ENSG00000085365.17	1.40575	FALSE	Brain	SCAMP1	O15126	9522
ENSG00000085377	ENSG00000085377.13	1.52024	FALSE	Muscle	PREP	P48147	5550
ENSG00000085382	ENSG00000085382.11	1.7609	FALSE	Brain	HACE1	Q8IYU2	57531
ENSG00000085415	ENSG00000085415.15	1.19021	FALSE	Brain	SEH1L	Q96EE3	81929
ENSG00000085433	ENSG00000085433.15	1.6055	FALSE	Brain	WDR47	O94967	22911
ENSG00000085449	ENSG00000085449.14	1.11105	FALSE	Adipose	WDFY1	Q8IWB7	57590
ENSG00000085465	ENSG00000085465.12	14.3662	TRUE	Female	OVGP1	Q12889	5016
ENSG00000085491	ENSG00000085491.15	1.0901	FALSE	Intestine	SLC25A24	Q6NUK1	29957
ENSG00000085511	ENSG00000085511.19	1.01174	FALSE	Female	MAP3K4	Q9Y6R4	4216
ENSG00000085514	ENSG00000085514.15	4.59474	TRUE	Immune	PILRA	Q9UKJ1	29992
ENSG00000085552	ENSG00000085552.16	1.01698	FALSE	Skin	IGSF9	Q9P2J2	57549
ENSG00000085563	ENSG00000085563.14	4.19442	TRUE	Adrenal	ABCB1	P08183	5243
ENSG00000085644	ENSG00000085644.13	2.69679	FALSE	Male	ZNF213	O14771	7760
ENSG00000085662	ENSG00000085662.13	10.8976	TRUE	Adrenal	AKR1B1	P15121	231
ENSG00000085719	ENSG00000085719.12	1.69916	FALSE	Esophagus	CPNE3	O75131	8895
ENSG00000085721	ENSG00000085721.12	1.00523	FALSE	Muscle	RRN3	Q9NYV6	54700
ENSG00000085733	ENSG00000085733.15	1.04736	FALSE	Adrenal	CTTN	Q14247	2017
ENSG00000085741	ENSG00000085741.12	1.76804	FALSE	Adipose	WNT11	O96014	7481
ENSG00000085760	ENSG00000085760.14	1.04493	FALSE	Muscle	MTIF2	P46199	4528
ENSG00000085788	ENSG00000085788.13	1.59832	FALSE	Brain	DDHD2	O94830	23259
ENSG00000085831	ENSG00000085831.15	3.00146	FALSE	Male	TTC39A	Q5SRH9	22996
ENSG00000085832	ENSG00000085832.16	1.58136	FALSE	Brain	EPS15	P42566	2060
ENSG00000085840	ENSG00000085840.12	2.89338	FALSE	Male	ORC1	Q13415	4998
ENSG00000085871	ENSG00000085871.8	1.42111	FALSE	Esophagus	MGST2	Q99735	4258
ENSG00000085872	ENSG00000085872.14	1.13984	FALSE	Male	CHERP	Q8IWX8	10523
ENSG00000085978	ENSG00000085978.21	1.52386	FALSE	Brain	ATG16L1	Q676U5	55054
ENSG00000085982	ENSG00000085982.13	1.1771	FALSE	Thyroid	USP40	Q9NVE5	55230
ENSG00000085998	ENSG00000085998.13	1.00051	FALSE	Pituitary	POMGNT1	Q8WZA1	55624
ENSG00000085999	ENSG00000085999.11	4.24069	TRUE	Male	RAD54L	Q92698	8438
ENSG00000086015	ENSG00000086015.20	1.29124	FALSE	Muscle	MAST2	Q6P0Q8	23139
ENSG00000086061	ENSG00000086061.15	1.00753	FALSE	Male	DNAJA1	P31689	3301
ENSG00000086062	ENSG00000086062.12	1.11249	FALSE	Female	B4GALT1	P15291	2683
ENSG00000086065	ENSG00000086065.13	1.17224	FALSE	Kidney	CHMP5	Q9NZZ3	51510
ENSG00000086102	ENSG00000086102.18	1.05183	FALSE	Brain	NFX1	Q12986	4799
ENSG00000086159	ENSG00000086159.12	10.2303	TRUE	Kidney	AQP6	Q13520	363
ENSG00000086189	ENSG00000086189.9	1.06852	FALSE	Artery	DIMT1	Q9UNQ2	27292
ENSG00000086200	ENSG00000086200.16	1.87907	FALSE	Male	IPO11	Q9UI26	51194
ENSG00000086205	ENSG00000086205.16	1.1639	FALSE	Male	FOLH1	Q04609	2346
ENSG00000086232	ENSG00000086232.12	1.16947	FALSE	Immune	EIF2AK1	Q9BQI3	27102
ENSG00000086288	ENSG00000086288.11	2.18433	FALSE	Male	NME8	Q8N427	51314
ENSG00000086289	ENSG00000086289.11	1.71597	FALSE	Brain	EPDR1	Q9UM22	54749
ENSG00000086300	ENSG00000086300.15	1.72018	FALSE	Brain	SNX10	Q9Y5X0	29887
ENSG00000086475	ENSG00000086475.14	1.16431	FALSE	Thyroid	SEPHS1	P49903	22929
ENSG00000086504	ENSG00000086504.15	1.22055	FALSE	Male	MRPL28	Q13084	10573
ENSG00000086506	ENSG00000086506.2	225.118	TRUE	Immune	HBQ1	P09105	3049
ENSG00000086544	ENSG00000086544.2	1.67768	FALSE	Esophagus	ITPKC	Q96DU7	80271
ENSG00000086548	ENSG00000086548.8	1.01945	FALSE	Salivary	CEACAM6	P40199	4680
ENSG00000086570	ENSG00000086570.12	4.5174	TRUE	Brain	FAT2	Q9NYQ8	2196
ENSG00000086589	ENSG00000086589.11	1.03782	FALSE	Immune	RBM22	Q9NW64	55696
ENSG00000086598	ENSG00000086598.10	1.01485	FALSE	Salivary	TMED2	Q15363	10959
ENSG00000086619	ENSG00000086619.13	2.26578	FALSE	Pancreas	ERO1B	Q86YB8	56605
ENSG00000086666	ENSG00000086666.18	1.78192	FALSE	Male	ZFAND6	Q6FIF0	54469
ENSG00000086696	ENSG00000086696.10	1.53908	FALSE	Liver	HSD17B2	P37059	3294
ENSG00000086712	ENSG00000086712.12	1.27237	FALSE	Female	TXLNG	Q9NUQ3	55787
ENSG00000086717	ENSG00000086717.18	2.22363	FALSE	Male	PPEF1	O14829	5475
ENSG00000086730	ENSG00000086730.16	7.43911	TRUE	Immune	LAT2	Q9GZY6	7462
ENSG00000086758	ENSG00000086758.15	1.03823	FALSE	Muscle	HUWE1	Q7Z6Z7	10075
ENSG00000086827	ENSG00000086827.8	1.06749	FALSE	Skin	ZW10	O43264	9183
ENSG00000086848	ENSG00000086848.14	1.14593	FALSE	Adipose	ALG9	Q9H6U8	79796
ENSG00000086967	ENSG00000086967.9	59.2528	TRUE	Muscle	MYBPC2	Q14324	4606
ENSG00000086991	ENSG00000086991.12	1.16532	FALSE	Artery	NOX4	Q9NPH5	50507
ENSG00000087008	ENSG00000087008.15	1.58887	FALSE	Esophagus	ACOX3	O15254	8310
ENSG00000087053	ENSG00000087053.18	1.0189	FALSE	Male	MTMR2	Q13614	8898
ENSG00000087074	ENSG00000087074.7	1.13493	FALSE	Lung	PPP1R15A	O75807	23645
ENSG00000087076	ENSG00000087076.8	1.16942	FALSE	Female	HSD17B14	Q9BPX1	51171
ENSG00000087077	ENSG00000087077.13	1.14584	FALSE	Female	TRIP6	Q15654	7205
ENSG00000087085	ENSG00000087085.13	2.37995	FALSE	Brain	ACHE	P22303	43
ENSG00000087086	ENSG00000087086.14	1.42702	FALSE	Immune	FTL	P02792	2512
ENSG00000087087	ENSG00000087087.18	2.3166	FALSE	Male	SRRT	Q9BXP5	51593
ENSG00000087088	ENSG00000087088.19	1.43058	FALSE	Immune	BAX	Q07812	581
ENSG00000087095	ENSG00000087095.12	1.61108	FALSE	Brain	NLK	Q9UBE8	51701
ENSG00000087111	ENSG00000087111.20	1.01479	FALSE	Kidney	PIGS	Q96S52	94005
ENSG00000087116	ENSG00000087116.14	1.11541	FALSE	Adipose	ADAMTS2	O95450	9509
ENSG00000087128	ENSG00000087128.9	1.2335	FALSE	Esophagus	TMPRSS11E	Q9UL52	28983
ENSG00000087152	ENSG00000087152.15	1.85314	FALSE	Brain	ATXN7L3	nan	56970
ENSG00000087157	ENSG00000087157.18	2.04918	FALSE	Immune	PGS1	Q32NB8	9489
ENSG00000087191	ENSG00000087191.12	1.01075	FALSE	Muscle	PSMC5	P62195	5705
ENSG00000087206	ENSG00000087206.16	2.35951	FALSE	Male	UIMC1	Q96RL1	51720
ENSG00000087237	ENSG00000087237.10	2.68935	FALSE	Immune	CETP	P11597	1071
ENSG00000087245	ENSG00000087245.12	1.06635	FALSE	Adipose	MMP2	P08253	4313
ENSG00000087250	ENSG00000087250.8	31.6962	TRUE	Brain	MT3	P25713	4504
ENSG00000087253	ENSG00000087253.12	2.03883	FALSE	Thyroid	LPCAT2	Q7L5N7	54947
ENSG00000087258	ENSG00000087258.14	2.5295	FALSE	Brain	GNAO1	P09471	2775
ENSG00000087263	ENSG00000087263.16	1.49658	FALSE	Muscle	OGFOD1	Q8N543	55239
ENSG00000087266	ENSG00000087266.15	1.12245	FALSE	Immune	SH3BP2	P78314	6452
ENSG00000087269	ENSG00000087269.15	1.09019	FALSE	Muscle	NOP14	P78316	8602
ENSG00000087274	ENSG00000087274.16	1.10185	FALSE	Artery	ADD1	P35611	118
ENSG00000087299	ENSG00000087299.11	1.06135	FALSE	Brain	L2HGDH	Q9H9P8	79944
ENSG00000087301	ENSG00000087301.8	1.18287	FALSE	Brain	TXNDC16	Q9P2K2	57544
ENSG00000087302	ENSG00000087302.8	1.7351	FALSE	Male	C14orf166	Q9Y224	51637
ENSG00000087303	ENSG00000087303.17	1.16551	FALSE	Thyroid	NID2	Q14112	22795
ENSG00000087338	ENSG00000087338.4	1.53197	FALSE	Male	GMCL1	Q96IK5	64395
ENSG00000087365	ENSG00000087365.15	1.24405	FALSE	Male	SF3B2	Q13435	10992
ENSG00000087448	ENSG00000087448.9	1.07451	FALSE	Artery	KLHL42	Q9P2K6	57542
ENSG00000087460	ENSG00000087460.24	1.76536	FALSE	Pituitary	GNAS	['Q5JWF2', 'P84996', 'P63092', 'O95467']	2778
ENSG00000087470	ENSG00000087470.17	1.99143	FALSE	Brain	DNM1L	O00429	10059
ENSG00000087494	ENSG00000087494.15	1.76138	FALSE	Female	PTHLH	P12272	5744
ENSG00000087495	ENSG00000087495.16	3.21649	FALSE	Brain	PHACTR3	Q96KR7	116154
ENSG00000087502	ENSG00000087502.17	1.01383	FALSE	Male	ERGIC2	Q96RQ1	51290
ENSG00000087510	ENSG00000087510.6	1.83853	FALSE	Skin	TFAP2C	Q92754	7022
ENSG00000087586	ENSG00000087586.17	3.43701	FALSE	Male	AURKA	O14965	6790
ENSG00000087589	ENSG00000087589.16	2.48385	FALSE	Lung	CASS4	Q9NQ75	57091
ENSG00000087842	ENSG00000087842.10	1.09426	FALSE	Bladder	PIR	O00625	8544
ENSG00000087884	ENSG00000087884.14	1.05789	FALSE	Adrenal	AAMDC	Q9H7C9	28971
ENSG00000087903	ENSG00000087903.12	3.36235	FALSE	Male	RFX2	P48378	5990
ENSG00000087995	ENSG00000087995.15	1.00034	FALSE	Adrenal	METTL2A	Q96IZ6	339175
ENSG00000088002	ENSG00000088002.11	1.43325	FALSE	Esophagus	SULT2B1	O00204	6820
ENSG00000088035	ENSG00000088035.15	1.06192	FALSE	Brain	ALG6	Q9Y672	29929
ENSG00000088038	ENSG00000088038.17	1.10863	FALSE	Male	CNOT3	O75175	4849
ENSG00000088053	ENSG00000088053.11	1.36174	FALSE	Male	GP6	Q9HCN6	51206
ENSG00000088179	ENSG00000088179.8	2.5185	FALSE	Brain	PTPN4	P29074	5775
ENSG00000088205	ENSG00000088205.12	1.0532	FALSE	Artery	DDX18	Q9NVP1	8886
ENSG00000088247	ENSG00000088247.17	1.13878	FALSE	Male	KHSRP	Q92945	8570
ENSG00000088256	ENSG00000088256.8	1.13298	FALSE	Intestine	GNA11	P29992	2767
ENSG00000088280	ENSG00000088280.18	1.19041	FALSE	Female	ASAP3	Q8TDY4	55616
ENSG00000088298	ENSG00000088298.12	1.24183	FALSE	Immune	EDEM2	Q9BV94	55741
ENSG00000088305	ENSG00000088305.18	2.31565	FALSE	Male	DNMT3B	Q9UBC3	1789
ENSG00000088320	ENSG00000088320.3	1.34693	FALSE	Female	REM1	O75628	28954
ENSG00000088325	ENSG00000088325.15	2.47648	FALSE	Male	TPX2	Q9ULW0	22974
ENSG00000088340	ENSG00000088340.15	1.06884	FALSE	Bladder	FER1L4	nan	80307
ENSG00000088356	ENSG00000088356.5	1.84452	FALSE	Male	PDRG1	Q9NUG6	81572
ENSG00000088367	ENSG00000088367.21	1.43215	FALSE	Brain	EPB41L1	Q9H4G0	2036
ENSG00000088386	ENSG00000088386.16	4.14399	TRUE	Intestine	SLC15A1	P46059	6564
ENSG00000088387	ENSG00000088387.18	1.06949	FALSE	Lung	DOCK9	Q9BZ29	23348
ENSG00000088448	ENSG00000088448.14	1.09448	FALSE	Immune	ANKRD10	Q9NXR5	55608
ENSG00000088451	ENSG00000088451.10	1.29828	FALSE	Liver	TGDS	O95455	23483
ENSG00000088538	ENSG00000088538.12	1.6562	FALSE	Brain	DOCK3	Q8IZD9	1795
ENSG00000088543	ENSG00000088543.14	2.13757	FALSE	Brain	C3orf18	Q9UK00	51161
ENSG00000088682	ENSG00000088682.13	1.06105	FALSE	Muscle	COQ9	O75208	57017
ENSG00000088726	ENSG00000088726.15	2.17517	FALSE	Esophagus	TMEM40	Q8WWA1	55287
ENSG00000088727	ENSG00000088727.12	4.7587	TRUE	Male	KIF9	Q9HAQ2	64147
ENSG00000088756	ENSG00000088756.12	4.60692	TRUE	Male	ARHGAP28	nan	79822
ENSG00000088766	ENSG00000088766.11	1.0611	FALSE	Adipose	CRLS1	Q9UJA2	54675
ENSG00000088782	ENSG00000088782.4	5.71374	TRUE	Kidney	DEFB127	Q9H1M4	140850
ENSG00000088808	ENSG00000088808.16	1.19857	FALSE	Thyroid	PPP1R13B	Q96KQ4	23368
ENSG00000088812	ENSG00000088812.17	1.03308	FALSE	Adrenal	ATRN	O75882	8455
ENSG00000088826	ENSG00000088826.17	1.89919	FALSE	Brain	SMOX	Q9NWM0	54498
ENSG00000088827	ENSG00000088827.12	1.23649	FALSE	Adipose	SIGLEC1	Q9BZZ2	6614
ENSG00000088832	ENSG00000088832.16	1.11066	FALSE	Brain	FKBP1A	P62942	2280
ENSG00000088833	ENSG00000088833.17	1.15384	FALSE	Adrenal	NSFL1C	Q9UNZ2	55968
ENSG00000088836	ENSG00000088836.12	1.24801	FALSE	Thyroid	SLC4A11	Q8NBS3	83959
ENSG00000088854	ENSG00000088854.12	1.11584	FALSE	Brain	C20orf194	Q5TEA3	25943
ENSG00000088876	ENSG00000088876.11	1.01191	FALSE	Female	ZNF343	Q6P1L6	79175
ENSG00000088881	ENSG00000088881.20	1.22183	FALSE	Male	EBF4	Q9BQW3	57593
ENSG00000088882	ENSG00000088882.7	1.21753	FALSE	Female	CPXM1	Q96SM3	56265
ENSG00000088888	ENSG00000088888.17	1.06857	FALSE	Muscle	MAVS	Q7Z434	57506
ENSG00000088899	ENSG00000088899.14	5.51937	TRUE	Brain	LZTS3	O60299	9762
ENSG00000088926	ENSG00000088926.13	4.56661	TRUE	Liver	F11	P03951	2160
ENSG00000088930	ENSG00000088930.7	1.0161	FALSE	Adipose	XRN2	Q9H0D6	22803
ENSG00000088970	ENSG00000088970.15	1.66888	FALSE	Intestine	KIZ	Q2M2Z5	55857
ENSG00000088986	ENSG00000088986.10	1.19773	FALSE	Brain	DYNLL1	P63167	8655
ENSG00000088992	ENSG00000088992.17	1.40434	FALSE	Immune	TESC	Q96BS2	54997
ENSG00000089006	ENSG00000089006.16	1.17626	FALSE	Thyroid	SNX5	Q9Y5X3	27131
ENSG00000089009	ENSG00000089009.15	1.57187	FALSE	Female	RPL6	Q02878	6128
ENSG00000089012	ENSG00000089012.14	1.3693	FALSE	Immune	SIRPG	Q9P1W8	55423
ENSG00000089022	ENSG00000089022.13	1.14962	FALSE	Brain	MAPKAPK5	Q8IW41	8550
ENSG00000089041	ENSG00000089041.16	1.68137	FALSE	Brain	P2RX7	Q99572	5027
ENSG00000089048	ENSG00000089048.14	1.07027	FALSE	Male	ESF1	Q9H501	51575
ENSG00000089050	ENSG00000089050.15	1.00841	FALSE	Thyroid	RBBP9	O75884	10741
ENSG00000089053	ENSG00000089053.12	1.00439	FALSE	Female	ANAPC5	Q9UJX4	51433
ENSG00000089057	ENSG00000089057.14	2.62092	FALSE	Adrenal	SLC23A2	Q9UGH3	9962
ENSG00000089060	ENSG00000089060.11	1.33015	FALSE	Adrenal	SLC8B1	Q6J4K2	80024
ENSG00000089063	ENSG00000089063.14	1.11994	FALSE	Kidney	TMEM230	Q96A57	29058
ENSG00000089091	ENSG00000089091.16	1.22897	FALSE	Male	DZANK1	Q9NVP4	55184
ENSG00000089094	ENSG00000089094.18	1.0071	FALSE	Brain	KDM2B	Q8NHM5	84678
ENSG00000089101	ENSG00000089101.17	1.16392	FALSE	Muscle	CFAP61	Q8NHU2	26074
ENSG00000089116	ENSG00000089116.3	2.61855	FALSE	Brain	LHX5	Q9H2C1	64211
ENSG00000089123	ENSG00000089123.15	3.09557	FALSE	Artery	TASP1	Q9H6P5	55617
ENSG00000089127	ENSG00000089127.12	1.03695	FALSE	Immune	OAS1	P00973	4938
ENSG00000089154	ENSG00000089154.10	1.04307	FALSE	Muscle	GCN1	Q92616	10985
ENSG00000089157	ENSG00000089157.15	1.04532	FALSE	Skin	RPLP0	P05388	6175
ENSG00000089159	ENSG00000089159.16	1.01655	FALSE	Immune	PXN	P49023	5829
ENSG00000089163	ENSG00000089163.4	1.98172	FALSE	Male	SIRT4	Q9Y6E7	23409
ENSG00000089169	ENSG00000089169.14	14.6799	TRUE	Brain	RPH3A	Q9Y2J0	22895
ENSG00000089177	ENSG00000089177.18	1.43237	FALSE	Adrenal	KIF16B	Q96L93	55614
ENSG00000089195	ENSG00000089195.14	1.01055	FALSE	Brain	TRMT6	Q9UJA5	51605
ENSG00000089199	ENSG00000089199.9	2.19502	FALSE	Pituitary	CHGB	P05060	1114
ENSG00000089220	ENSG00000089220.4	2.05341	FALSE	Adrenal	PEBP1	P30086	5037
ENSG00000089225	ENSG00000089225.19	3.00507	FALSE	Heart	TBX5	Q99593	6910
ENSG00000089234	ENSG00000089234.15	4.7865	TRUE	Male	BRAP	Q7Z569	8315
ENSG00000089248	ENSG00000089248.6	1.04601	FALSE	Salivary	ERP29	P30040	10961
ENSG00000089250	ENSG00000089250.18	1.48975	FALSE	Muscle	NOS1	P29475	4842
ENSG00000089280	ENSG00000089280.18	1.06918	FALSE	Brain	FUS	P35637	2521
ENSG00000089289	ENSG00000089289.15	1.43834	FALSE	Female	IGBP1	P78318	3476
ENSG00000089327	ENSG00000089327.14	1.79349	FALSE	Immune	FXYD5	Q96DB9	53827
ENSG00000089335	ENSG00000089335.20	1.65435	FALSE	Brain	ZNF302	Q9NR11	55900
ENSG00000089351	ENSG00000089351.14	1.61445	FALSE	Immune	GRAMD1A	Q96CP6	57655
ENSG00000089356	ENSG00000089356.18	2.71819	FALSE	Intestine	FXYD3	Q14802	5349
ENSG00000089472	ENSG00000089472.16	1.20375	FALSE	Intestine	HEPH	Q9BQS7	9843
ENSG00000089486	ENSG00000089486.16	1.97033	FALSE	Brain	CDIP1	Q9H305	29965
ENSG00000089505	ENSG00000089505.17	12.0651	TRUE	Male	CMTM1	Q8IZ96	113540
ENSG00000089558	ENSG00000089558.8	3.66249	FALSE	Brain	KCNH4	Q9UQ05	23415
ENSG00000089597	ENSG00000089597.16	1.10205	FALSE	Female	GANAB	Q14697	23193
ENSG00000089639	ENSG00000089639.10	4.54006	TRUE	Immune	GMIP	Q9P107	51291
ENSG00000089682	ENSG00000089682.16	1.40762	FALSE	Male	RBM41	Q96IZ5	55285
ENSG00000089685	ENSG00000089685.14	2.42927	FALSE	Male	BIRC5	O15392	332
ENSG00000089692	ENSG00000089692.8	1.05393	FALSE	Female	LAG3	P18627	3902
ENSG00000089693	ENSG00000089693.10	1.47948	FALSE	Brain	MLF2	Q15773	8079
ENSG00000089723	ENSG00000089723.9	2.68575	FALSE	Male	OTUB2	Q96DC9	78990
ENSG00000089737	ENSG00000089737.16	1.16351	FALSE	Male	DDX24	Q9GZR7	57062
ENSG00000089775	ENSG00000089775.11	1.21803	FALSE	Pituitary	ZBTB25	P24278	7597
ENSG00000089818	ENSG00000089818.17	2.03146	FALSE	Brain	NECAP1	Q8NC96	25977
ENSG00000089820	ENSG00000089820.15	2.50637	FALSE	Immune	ARHGAP4	P98171	393
ENSG00000089847	ENSG00000089847.12	1.57965	FALSE	Brain	ANKRD24	Q8TF21	170961
ENSG00000089876	ENSG00000089876.11	1.17116	FALSE	Male	DHX32	Q7L7V1	55760
ENSG00000089902	ENSG00000089902.9	1.51887	FALSE	Esophagus	RCOR1	Q9UKL0	23186
ENSG00000089916	ENSG00000089916.17	1.29114	FALSE	Male	GPATCH2L	Q9NWQ4	55668
ENSG00000090006	ENSG00000090006.17	1.08274	FALSE	Artery	LTBP4	Q8N2S1	8425
ENSG00000090013	ENSG00000090013.9	1.85557	FALSE	Immune	BLVRB	P30043	645
ENSG00000090020	ENSG00000090020.10	1.24796	FALSE	Stomach	SLC9A1	P19634	6548
ENSG00000090054	ENSG00000090054.13	1.22059	FALSE	Esophagus	SPTLC1	O15269	10558
ENSG00000090060	ENSG00000090060.17	1.09089	FALSE	Male	PAPOLA	P51003	10914
ENSG00000090061	ENSG00000090061.17	1.51031	FALSE	Male	CCNK	O75909	8812
ENSG00000090097	ENSG00000090097.21	3.08347	FALSE	Brain	PCBP4	P57723	57060
ENSG00000090104	ENSG00000090104.11	3.51031	FALSE	Brain	RGS1	Q08116	5996
ENSG00000090238	ENSG00000090238.11	1.49504	FALSE	Immune	YPEL3	P61236	83719
ENSG00000090263	ENSG00000090263.15	1.02063	FALSE	Kidney	MRPS33	Q9Y291	51650
ENSG00000090266	ENSG00000090266.12	1.10781	FALSE	Kidney	NDUFB2	O95178	4708
ENSG00000090273	ENSG00000090273.13	1.17974	FALSE	Adrenal	NUDC	Q9Y266	10726
ENSG00000090316	ENSG00000090316.15	1.26266	FALSE	Kidney	MAEA	Q7L5Y9	10296
ENSG00000090339	ENSG00000090339.8	2.34189	FALSE	Lung	ICAM1	P05362	3383
ENSG00000090372	ENSG00000090372.14	2.05356	FALSE	Male	STRN4	Q9NRL3	29888
ENSG00000090376	ENSG00000090376.10	2.16009	FALSE	Immune	IRAK3	Q9Y616	11213
ENSG00000090382	ENSG00000090382.6	11.4194	TRUE	Salivary	LYZ	P61626	4069
ENSG00000090402	ENSG00000090402.7	48.6968	TRUE	Intestine	SI	P14410	6476
ENSG00000090432	ENSG00000090432.6	1.01547	FALSE	Esophagus	MUL1	Q969V5	79594
ENSG00000090447	ENSG00000090447.11	1.53589	FALSE	Brain	TFAP4	Q01664	7023
ENSG00000090470	ENSG00000090470.14	1.44612	FALSE	Male	PDCD7	Q8N8D1	10081
ENSG00000090487	ENSG00000090487.10	1.04055	FALSE	Female	SPG21	Q9NZD8	51324
ENSG00000090512	ENSG00000090512.11	14.2744	TRUE	Liver	FETUB	Q9UGM5	26998
ENSG00000090520	ENSG00000090520.11	1.17885	FALSE	Thyroid	DNAJB11	Q9UBS4	51726
ENSG00000090530	ENSG00000090530.9	1.3333	FALSE	Immune	P3H2	Q8IVL5	55214
ENSG00000090534	ENSG00000090534.17	2.83416	FALSE	Liver	THPO	P40225	7066
ENSG00000090539	ENSG00000090539.15	1.18543	FALSE	Brain	CHRD	Q9H2X0	8646
ENSG00000090554	ENSG00000090554.12	1.07853	FALSE	Female	FLT3LG	P49771	2323
ENSG00000090565	ENSG00000090565.15	1.42778	FALSE	Kidney	RAB11FIP3	O75154	9727
ENSG00000090581	ENSG00000090581.9	1.82405	FALSE	Adrenal	GNPTG	Q9UJJ9	84572
ENSG00000090612	ENSG00000090612.20	1.05969	FALSE	Male	ZNF268	Q14587	10795
ENSG00000090615	ENSG00000090615.14	1.55865	FALSE	Pituitary	GOLGA3	Q08378	2802
ENSG00000090621	ENSG00000090621.13	1.31278	FALSE	Muscle	PABPC4	Q13310	8761
ENSG00000090659	ENSG00000090659.17	1.8884	FALSE	Adipose	CD209	Q9NNX6	30835
ENSG00000090661	ENSG00000090661.11	1.05652	FALSE	Thyroid	CERS4	Q9HA82	79603
ENSG00000090674	ENSG00000090674.15	1.57816	FALSE	Immune	MCOLN1	Q9GZU1	57192
ENSG00000090686	ENSG00000090686.15	1.21786	FALSE	Brain	USP48	Q86UV5	84196
ENSG00000090776	ENSG00000090776.5	1.05318	FALSE	Skin	EFNB1	P98172	1947
ENSG00000090857	ENSG00000090857.13	1.17122	FALSE	Male	PDPR	Q8NCN5	55066
ENSG00000090861	ENSG00000090861.15	1.3709	FALSE	Brain	AARS	P49588	16
ENSG00000090863	ENSG00000090863.11	1.13965	FALSE	Artery	GLG1	Q92896	2734
ENSG00000090889	ENSG00000090889.11	1.25179	FALSE	Esophagus	KIF4A	O95239	24137
ENSG00000090905	ENSG00000090905.18	1.05863	FALSE	Brain	TNRC6A	Q8NDV7	27327
ENSG00000090924	ENSG00000090924.14	1.14556	FALSE	Lung	PLEKHG2	Q9H7P9	64857
ENSG00000090932	ENSG00000090932.10	2.49109	FALSE	Brain	DLL3	Q9NYJ7	10683
ENSG00000090971	ENSG00000090971.4	1.2189	FALSE	Brain	NAT14	Q8WUY8	57106
ENSG00000090975	ENSG00000090975.12	1.18476	FALSE	Kidney	PITPNM2	Q9BZ72	57605
ENSG00000090989	ENSG00000090989.17	1.04992	FALSE	Esophagus	EXOC1	Q9NV70	55763
ENSG00000091009	ENSG00000091009.7	1.13269	FALSE	Male	RBM27	Q9P2N5	54439
ENSG00000091010	ENSG00000091010.4	1.1323	FALSE	Brain	POU4F3	Q15319	5459
ENSG00000091039	ENSG00000091039.16	1.02183	FALSE	Adipose	OSBPL8	Q9BZF1	114882
ENSG00000091073	ENSG00000091073.19	1.22281	FALSE	Esophagus	DTX2	Q86UW9	113878
ENSG00000091106	ENSG00000091106.18	9.9968	TRUE	Immune	NLRC4	Q9NPP4	58484
ENSG00000091127	ENSG00000091127.13	1.04585	FALSE	Adipose	PUS7	Q96PZ0	54517
ENSG00000091128	ENSG00000091128.12	16.6139	TRUE	Skin	LAMB4	A4D0S4	22798
ENSG00000091129	ENSG00000091129.19	2.233	FALSE	Brain	NRCAM	Q92823	4897
ENSG00000091136	ENSG00000091136.13	1.18884	FALSE	Adipose	LAMB1	P07942	3912
ENSG00000091137	ENSG00000091137.11	19.6475	TRUE	Thyroid	SLC26A4	O43511	5172
ENSG00000091138	ENSG00000091138.12	186.524	TRUE	Intestine	SLC26A3	P40879	1811
ENSG00000091140	ENSG00000091140.13	1.01844	FALSE	Muscle	DLD	P09622	1738
ENSG00000091157	ENSG00000091157.13	1.8981	FALSE	Brain	WDR7	Q9Y4E6	23335
ENSG00000091164	ENSG00000091164.12	1.38749	FALSE	Thyroid	TXNL1	O43396	9352
ENSG00000091181	ENSG00000091181.19	2.47584	FALSE	Female	IL5RA	Q01344	3568
ENSG00000091262	ENSG00000091262.15	4.92841	TRUE	Liver	ABCC6	O95255	368
ENSG00000091317	ENSG00000091317.7	1.55433	FALSE	Immune	CMTM6	Q9NX76	54918
ENSG00000091409	ENSG00000091409.14	2.53129	FALSE	Brain	ITGA6	P23229	3655
ENSG00000091428	ENSG00000091428.17	5.41754	TRUE	Brain	RAPGEF4	Q8WZA2	11069
ENSG00000091436	ENSG00000091436.16	1.3812	FALSE	Muscle	MAP3K20	Q9NYL2	51776
ENSG00000091482	ENSG00000091482.5	1.05968	FALSE	Muscle	SMPX	Q9UHP9	23676
ENSG00000091483	ENSG00000091483.6	1.08197	FALSE	Muscle	FH	P07954	2271
ENSG00000091490	ENSG00000091490.10	1.03222	FALSE	Immune	SEL1L3	Q68CR1	23231
ENSG00000091513	ENSG00000091513.14	1.18187	FALSE	Liver	TF	P02787	7018
ENSG00000091527	ENSG00000091527.15	1.50338	FALSE	Muscle	CDV3	Q9UKY7	55573
ENSG00000091536	ENSG00000091536.16	8.1673	TRUE	Pituitary	MYO15A	Q9UKN7	51168
ENSG00000091542	ENSG00000091542.8	1.24593	FALSE	Muscle	ALKBH5	Q6P6C2	54890
ENSG00000091583	ENSG00000091583.10	330.642	TRUE	Liver	APOH	P02749	350
ENSG00000091592	ENSG00000091592.15	1.76965	FALSE	Pituitary	NLRP1	Q9C000	22861
ENSG00000091622	ENSG00000091622.15	1.59825	FALSE	Immune	PITPNM3	Q9BZ71	83394
ENSG00000091640	ENSG00000091640.7	1.26868	FALSE	Muscle	SPAG7	O75391	9552
ENSG00000091651	ENSG00000091651.8	4.55038	TRUE	Male	ORC6	Q9Y5N6	23594
ENSG00000091656	ENSG00000091656.15	1.06395	FALSE	Adrenal	ZFHX4	Q86UP3	79776
ENSG00000091664	ENSG00000091664.7	3.39518	FALSE	Brain	SLC17A6	Q9P2U8	57084
ENSG00000091704	ENSG00000091704.9	1409.94	TRUE	Pancreas	CPA1	P15085	1357
ENSG00000091732	ENSG00000091732.15	1.29481	FALSE	Male	ZC3HC1	Q86WB0	51530
ENSG00000091831	ENSG00000091831.22	10.3046	TRUE	Female	ESR1	P03372	2099
ENSG00000091844	ENSG00000091844.7	3.02755	FALSE	Brain	RGS17	Q9UGC6	26575
ENSG00000091879	ENSG00000091879.13	1.047	FALSE	Artery	ANGPT2	O15123	285
ENSG00000091947	ENSG00000091947.9	2.04137	FALSE	Kidney	TMEM101	Q96IK0	84336
ENSG00000091972	ENSG00000091972.18	1.60743	FALSE	Brain	CD200	P41217	4345
ENSG00000091986	ENSG00000091986.15	1.16748	FALSE	Female	CCDC80	Q76M96	151887
ENSG00000092009	ENSG00000092009.10	1.05724	FALSE	Adipose	CMA1	P23946	1215
ENSG00000092010	ENSG00000092010.14	1.0937	FALSE	Immune	PSME1	Q06323	5720
ENSG00000092020	ENSG00000092020.10	2.09198	FALSE	Male	PPP2R3C	Q969Q6	55012
ENSG00000092036	ENSG00000092036.18	1.42793	FALSE	Immune	HAUS4	Q9H6D7	54930
ENSG00000092051	ENSG00000092051.16	1.87727	FALSE	Brain	JPH4	Q96JJ6	84502
ENSG00000092054	ENSG00000092054.12	1.02392	FALSE	Heart	MYH7	P12883	4625
ENSG00000092067	ENSG00000092067.5	18.4237	TRUE	Immune	CEBPE	Q15744	1053
ENSG00000092068	ENSG00000092068.19	1.17228	FALSE	Female	SLC7A8	Q9UHI5	23428
ENSG00000092094	ENSG00000092094.10	1.32916	FALSE	Brain	OSGEP	Q9NPF4	55644
ENSG00000092096	ENSG00000092096.16	1.15392	FALSE	Brain	SLC22A17	Q8WUG5	51310
ENSG00000092098	ENSG00000092098.16	1.29759	FALSE	Immune	RNF31	Q96EP0	55072
ENSG00000092108	ENSG00000092108.20	1.56105	FALSE	Pituitary	SCFD1	Q8WVM8	23256
ENSG00000092140	ENSG00000092140.14	2.95807	FALSE	Male	G2E3	Q7L622	55632
ENSG00000092148	ENSG00000092148.12	2.07018	FALSE	Muscle	HECTD1	Q9ULT8	25831
ENSG00000092199	ENSG00000092199.17	1.1373	FALSE	Kidney	HNRNPC	P07910	3183
ENSG00000092200	ENSG00000092200.12	31.7667	TRUE	Male	RPGRIP1	Q96KN7	57096
ENSG00000092201	ENSG00000092201.9	1.02341	FALSE	Brain	SUPT16H	Q9Y5B9	11198
ENSG00000092203	ENSG00000092203.13	1.12179	FALSE	Muscle	TOX4	O94842	9878
ENSG00000092208	ENSG00000092208.16	1.4333	FALSE	Male	GEMIN2	O14893	8487
ENSG00000092295	ENSG00000092295.11	4.3522	TRUE	Esophagus	TGM1	P22735	7051
ENSG00000092330	ENSG00000092330.15	1.27797	FALSE	Adrenal	TINF2	Q9BSI4	26277
ENSG00000092345	ENSG00000092345.13	519.859	TRUE	Male	DAZL	Q92904	1618
ENSG00000092377	ENSG00000092377.13	1.69832	FALSE	Thyroid	TBL1Y	Q9BQ87	90665
ENSG00000092421	ENSG00000092421.16	1.62811	FALSE	Adrenal	SEMA6A	Q9H2E6	57556
ENSG00000092439	ENSG00000092439.13	1.0803	FALSE	Brain	TRPM7	Q96QT4	54822
ENSG00000092445	ENSG00000092445.11	1.09618	FALSE	Brain	TYRO3	Q06418	7301
ENSG00000092470	ENSG00000092470.11	1.04241	FALSE	Brain	WDR76	Q9H967	79968
ENSG00000092529	ENSG00000092529.23	2.53394	FALSE	Muscle	CAPN3	P20807	825
ENSG00000092531	ENSG00000092531.9	1.09104	FALSE	Artery	SNAP23	O00161	8773
ENSG00000092607	ENSG00000092607.13	2.45689	FALSE	Muscle	TBX15	Q96SF7	6913
ENSG00000092621	ENSG00000092621.11	1.26185	FALSE	Brain	PHGDH	O43175	26227
ENSG00000092758	ENSG00000092758.15	1.95845	FALSE	Brain	COL9A3	Q14050	1299
ENSG00000092820	ENSG00000092820.17	1.24385	FALSE	Esophagus	EZR	P15311	7430
ENSG00000092841	ENSG00000092841.18	1.16191	FALSE	Intestine	MYL6	P60660	4637
ENSG00000092847	ENSG00000092847.11	1.4257	FALSE	Brain	AGO1	Q9UL18	26523
ENSG00000092850	ENSG00000092850.11	2.35464	FALSE	Male	TEKT2	Q9UIF3	27285
ENSG00000092853	ENSG00000092853.13	4.91223	TRUE	Male	CLSPN	Q9HAW4	63967
ENSG00000092871	ENSG00000092871.16	1.5123	FALSE	Brain	RFFL	Q8WZ73	117584
ENSG00000092929	ENSG00000092929.11	2.11124	FALSE	Immune	UNC13D	Q70J99	201294
ENSG00000092931	ENSG00000092931.11	1.33465	FALSE	Male	MFSD11	O43934	79157
ENSG00000092964	ENSG00000092964.17	2.33187	FALSE	Brain	DPYSL2	Q16555	1808
ENSG00000092969	ENSG00000092969.11	1.71731	FALSE	Salivary	TGFB2	P61812	7042
ENSG00000092978	ENSG00000092978.10	1.72329	FALSE	Male	GPATCH2	Q9NW75	55105
ENSG00000093000	ENSG00000093000.18	1.01953	FALSE	Male	NUP50	Q9UKX7	10762
ENSG00000093009	ENSG00000093009.9	6.3473	TRUE	Male	CDC45	O75419	8318
ENSG00000093010	ENSG00000093010.13	1.23989	FALSE	Adrenal	COMT	P21964	1312
ENSG00000093072	ENSG00000093072.15	2.65689	FALSE	Immune	CECR1	Q9NZK5	51816
ENSG00000093134	ENSG00000093134.14	1.72803	FALSE	Immune	VNN3	nan
ENSG00000093144	ENSG00000093144.18	1.34474	FALSE	Adipose	ECHDC1	Q9NTX5	55862
ENSG00000093167	ENSG00000093167.17	1.05061	FALSE	Muscle	LRRFIP2	Q9Y608	9209
ENSG00000093183	ENSG00000093183.13	1.10614	FALSE	Brain	SEC22C	Q9BRL7	9117
ENSG00000093217	ENSG00000093217.9	4.87747	TRUE	Liver	XYLB	O75191	9942
ENSG00000094631	ENSG00000094631.18	1.12089	FALSE	Pituitary	HDAC6	Q9UBN7	10013
[truncated: 53,874 more rows]

## Sheet: ST2_UKB_organ_enriched_proteins
Assay	UniProt	prot	gene_name	foldchange	organ	enriched
AARSD1	Q9BTE6	aarsd1	AARSD1	2.74049	Male	FALSE
ABHD14B	Q96IU4	abhd14b	ABHD14B	1.03411	Kidney	FALSE
ABL1	P00519	abl1	ABL1	1.20269	Intestine	FALSE
ACAA1	P09110	acaa1	ACAA1	2.08093	Liver	FALSE
ACAN	P16112	acan	ACAN	30.5292	Artery	TRUE
ACE2	Q9BYF1	ace2	ACE2	1.66604	Intestine	FALSE
ACOX1	Q15067	acox1	ACOX1	1.62542	Liver	FALSE
ACP5	P13686	acp5	ACP5	2.28458	Lung	FALSE
ACP6	Q9NPH0	acp6	ACP6	1.03122	Thyroid	FALSE
ACTA2	P62736	acta2	ACTA2	1.66121	Artery	FALSE
ACTN4	O43707	actn4	ACTN4	1.81195	Artery	FALSE
ACVRL1	P37023	acvrl1	ACVRL1	2.21857	Lung	FALSE
ACY1	Q03154	acy1	ACY1	1.34384	Kidney	FALSE
ADA	P00813	ada	ADA	1.57646	Stomach	FALSE
ADA2	Q9NZK5	ada2	CECR1	2.65689	Immune	FALSE
ADAM15	Q13444	adam15	ADAM15	1.42612	Skin	FALSE
ADAM22	Q9P0K1	adam22	ADAM22	10.3248	Brain	TRUE
ADAM23	O75077	adam23	ADAM23	2.03507	Brain	FALSE
ADAM8	P78325	adam8	ADAM8	7.35695	Immune	TRUE
ADAMTS13	Q76LX8	adamts13	ADAMTS13	1.05904	Liver	FALSE
ADAMTS15	Q8TE58	adamts15	ADAMTS15	1.64078	Adipose	FALSE
ADAMTS16	Q8TE57	adamts16	ADAMTS16	1.17856	Female	FALSE
ADAMTS8	Q9UP79	adamts8	ADAMTS8	3.09435	Lung	FALSE
ADCYAP1R1	P41586	adcyap1r1	ADCYAP1R1	4.3136	Brain	TRUE
ADGRB3	O60242	adgrb3	ADGRB3	1.68547	Brain	FALSE
ADGRE2	Q9UHX3	adgre2	ADGRE2	6.96702	Immune	TRUE
ADGRE5	P48960	adgre5	ADGRE5	2.08971	Immune	FALSE
ADGRG1	Q9Y653	adgrg1	ADGRG1	1.32577	Kidney	FALSE
ADGRG2	Q8IZP9	adgrg2	ADGRG2	1.04114	Female	FALSE
ADH4	P08319	adh4	ADH4	128.652	Liver	TRUE
ADM	P35318	adm	ADM	1.67439	Adipose	FALSE
AFP	P02771	afp	AFP	2.30139	Liver	FALSE
AGER	Q15109	ager	AGER	9.57868	Lung	TRUE
AGR2	O95994	agr2	AGR2	1.17605	Salivary	FALSE
AGR3	Q8TD06	agr3	AGR3	2.02723	Intestine	FALSE
AGRN	O00468	agrn	AGRN	1.37043	Kidney	FALSE
AGRP	O00253	agrp	AGRP	1.6321	Brain	FALSE
AGXT	P21549	agxt	AGXT	179.361	Liver	TRUE
AHCY	P23526	ahcy	AHCY	1.06884	Esophagus	FALSE
AHSP	Q9NZD4	ahsp	AHSP	49.1083	Immune	TRUE
AIF1	P55008	aif1	AIF1	4.18311	Immune	TRUE
AIFM1	O95831	aifm1	AIFM1	1.21667	Kidney	FALSE
AK1	P00568	ak1	AK1	1.62316	Muscle	FALSE
AKR1B1	P15121	akr1b1	AKR1B1	10.8976	Adrenal	TRUE
AKR1C4	P17516	akr1c4	AKR1C4	148.374	Liver	TRUE
AKT1S1	Q96B36	akt1s1	AKT1S1	1.26218	Muscle	FALSE
AKT3	Q9Y243	akt3	AKT3	1.39068	Artery	FALSE
ALCAM	Q13740	alcam	ALCAM	1.82152	Artery	FALSE
ALDH1A1	P00352	aldh1a1	ALDH1A1	1.21569	Stomach	FALSE
ALDH3A1	P30838	aldh3a1	ALDH3A1	3.17044	Esophagus	FALSE
ALPP	P05187	alpp	ALPP	5.24171	Lung	TRUE
AMBN	Q9NP70	ambn	AMBN	16.3211	Brain	TRUE
AMBP	P02760	ambp	AMBP	52.5205	Liver	TRUE
AMFR	Q9UKV5	amfr	AMFR	1.20069	Muscle	FALSE
AMIGO2	Q86SJ2	amigo2	AMIGO2	1.8164	Artery	FALSE
AMN	Q9BXJ7	amn	AMN	1.98427	Intestine	FALSE
AMY2A	P04746	amy2a	AMY2A	1133.02	Pancreas	TRUE
ANG	P03950	ang	ANG	14.2823	Liver	TRUE
ANGPT1	Q15389	angpt1	ANGPT1	1.34618	Artery	FALSE
ANGPT2	O15123	angpt2	ANGPT2	1.047	Artery	FALSE
ANGPTL1	O95841	angptl1	ANGPTL1	1.02885	Artery	FALSE
ANGPTL2	Q9UKU9	angptl2	ANGPTL2	1.52722	Adipose	FALSE
ANGPTL3	Q9Y5C1	angptl3	ANGPTL3	15.1018	Liver	TRUE
ANGPTL4	Q9BY76	angptl4	ANGPTL4	2.04022	Adipose	FALSE
ANGPTL7	O43827	angptl7	ANGPTL7	28.0538	Brain	TRUE
ANKRD54	Q6NXT1	ankrd54	ANKRD54	1.61136	Male	FALSE
ANPEP	P15144	anpep	ANPEP	2.37921	Intestine	FALSE
ANXA10	Q9UJ72	anxa10	ANXA10	7.99423	Stomach	TRUE
ANXA11	P50995	anxa11	ANXA11	1.03635	Kidney	FALSE
ANXA3	P12429	anxa3	ANXA3	1.50807	Immune	FALSE
ANXA4	P09525	anxa4	ANXA4	2.14005	Pancreas	FALSE
ANXA5	P08758	anxa5	ANXA5	1.23394	Adipose	FALSE
AOC1	P19801	aoc1	AOC1	2.79759	Intestine	FALSE
AOC3	Q16853	aoc3	AOC3	1.1982	Artery	FALSE
APBB1IP	Q7Z5R6	apbb1ip	APBB1IP	5.93381	Immune	TRUE
APEX1	P27695	apex1	APEX1	1.05129	Adrenal	FALSE
APLP1	P51693	aplp1	APLP1	5.2825	Brain	TRUE
APOH	P02749	apoh	APOH	330.642	Liver	TRUE
APOM	O95445	apom	APOM	2.53044	Liver	FALSE
APP	P05067	app	APP	1.35146	Brain	FALSE
APRT	P07741	aprt	APRT	1.09362	Skin	FALSE
AREG	P15514	areg	AREG	1.25204	Adipose	FALSE
ARG1	P05089	arg1	ARG1	2.66044	Liver	FALSE
ARHGAP1	Q07960	arhgap1	ARHGAP1	1.03187	Artery	FALSE
ARHGAP25	P42331	arhgap25	ARHGAP25	3.71609	Immune	FALSE
ARHGEF12	Q9NZN5	arhgef12	ARHGEF12	1.07081	Brain	FALSE
ARID4B	Q4LE39	arid4b	ARID4B	1.10813	Male	FALSE
ARNT	P27540	arnt	ARNT	1.18971	Female	FALSE
ARSA	P15289	arsa	ARSA	1.42681	Male	FALSE
ARSB	P15848	arsb	ARSB	1.92985	Esophagus	FALSE
ART3	Q13508	art3	ART3	1.53055	Muscle	FALSE
ARTN	Q5T4W7	artn	ARTN	1.35909	Male	FALSE
ASAH2	Q9NR71	asah2	ASAH2	1.06864	Intestine	FALSE
ASGR1	P07306	asgr1	ASGR1	22.3341	Liver	TRUE
ATF2	P15336	atf2	ATF2	1.46134	Brain	FALSE
ATG4A	Q8WYN0	atg4a	ATG4A	1.06621	Muscle	FALSE
ATOX1	O00244	atox1	ATOX1	1.20174	Kidney	FALSE
ATP5IF1	Q9UII2	atp5if1	ATPIF1	1.21253	Kidney	FALSE
ATP5PO	P48047	atp5po	ATP5O	1.34804	Heart	FALSE
ATP6AP2	O75787	atp6ap2	ATP6AP2	1.03175	Artery	FALSE
ATP6V1D	Q9Y5K8	atp6v1d	ATP6V1D	1.17285	Brain	FALSE
ATP6V1F	Q16864	atp6v1f	ATP6V1F	1.00912	Brain	FALSE
ATXN10	Q9UBB4	atxn10	ATXN10	1.15533	Brain	FALSE
AXIN1	O15169	axin1	AXIN1	1.10292	Brain	FALSE
AXL	P30530	axl	AXL	1.47045	Artery	FALSE
AZU1	P20160	azu1	AZU1	8.45347	Immune	TRUE
B4GALT1	P15291	b4galt1	B4GALT1	1.11249	Female	FALSE
B4GAT1	O43505	b4gat1	B4GAT1	2.5472	Brain	FALSE
BACH1	O14867	bach1	BACH1	1.1317	Skin	FALSE
BAG3	O95817	bag3	BAG3	2.88511	Muscle	FALSE
BAG6	P46379	bag6	BAG6	1.86053	Male	FALSE
BAIAP2	Q9UQB8	baiap2	BAIAP2	1.08368	Skin	FALSE
BAMBI	Q13145	bambi	BAMBI	1.63367	Female	FALSE
BANK1	Q8NDB2	bank1	BANK1	1.48447	Immune	FALSE
BAX	Q07812	bax	BAX	1.43058	Immune	FALSE
BCAM	P50895	bcam	BCAM	1.14678	Kidney	FALSE
BCAN	Q96GW7	bcan	BCAN	23.0195	Brain	TRUE
BCL2L11	O43521-2	bcl2l11
BCR	P11274	bcr	BCR	1.68377	Brain	FALSE
BGN	P21810	bgn	BGN	6.55275	Artery	TRUE
BID	P55957	bid	BID	1.26698	Immune	FALSE
BIN2	Q9UBW5	bin2	BIN2	8.87842	Immune	TRUE
BIRC2	Q13490	birc2	BIRC2	1.07926	Brain	FALSE
BLMH	Q13867	blmh	BLMH	5.09973	Skin	TRUE
BLVRB	P30043	blvrb	BLVRB	1.85557	Immune	FALSE
BMP4	P12644	bmp4	BMP4	1.17025	Bladder	FALSE
BMP6	P22004	bmp6	BMP6	1.17476	Kidney	FALSE
BOC	Q9BWV1	boc	BOC	1.39583	Female	FALSE
BPIFB1	Q8TDL5	bpifb1	BPIFB1	1.21225	Salivary	FALSE
BRK1	Q8WUW1	brk1	BRK1	1.05037	Artery	FALSE
BSG	P35613	bsg	BSG	1.32136	Heart	FALSE
BST1	Q10588	bst1	BST1	4.63245	Immune	TRUE
BST2	Q10589	bst2	BST2	1.36136	Female	FALSE
BTC	P35070	btc	BTC	1.23474	Intestine	FALSE
BTN2A1	Q7KYR7	btn2a1	BTN2A1	1.21359	Immune	FALSE
BTN3A2	P78410	btn3a2	BTN3A2	2.39869	Immune	FALSE
C19ORF12	Q9NSK7	c19orf12	C19orf12	1.52494	Adipose	FALSE
C1QA	P02745	c1qa	C1QA	3.87271	Immune	FALSE
C1QTNF1	Q9BXJ1	c1qtnf1	C1QTNF1	1.40203	Artery	FALSE
C2	P06681	c2	C2	4.39315	Liver	TRUE
C2CD2L	O14523	c2cd2l	C2CD2L	1.18632	Brain	FALSE
C4BPB	P20851	c4bpb	C4BPB	9.03828	Liver	TRUE
CA1	P00915	ca1	CA1	2.24399	Intestine	FALSE
CA11	O75493	ca11	CA11	7.88775	Brain	TRUE
CA12	O43570	ca12	CA12	1.62682	Kidney	FALSE
CA13	Q8N1Q1	ca13	CA13	1.00852	Intestine	FALSE
CA14	Q9ULX7	ca14	CA14	5.25247	Brain	TRUE
CA2	P00918	ca2	CA2	1.09641	Intestine	FALSE
CA3	P07451	ca3	CA3	81.6998	Muscle	TRUE
CA4	P22748	ca4	CA4	1.21714	Brain	FALSE
CA5A	P35218	ca5a	CA5A	41.9766	Liver	TRUE
CA6	P23280	ca6	CA6	59.3796	Skin	TRUE
CA9	Q16790	ca9	CA9	10.0389	Stomach	TRUE
CALB1	P05937	calb1	CALB1	1.84977	Kidney	FALSE
CALB2	P22676	calb2	CALB2	2.66795	Brain	FALSE
CALCA	P01258	calca
CALCOCO1	Q9P1Z2	calcoco1	CALCOCO1	1.0306	Esophagus	FALSE
CAMKK1	Q8N5S9	camkk1	CAMKK1	2.43008	Brain	FALSE
CANT1	Q8WVQ1	cant1	CANT1	1.01239	Intestine	FALSE
CAPG	P40121	capg	CAPG	1.08146	Immune	FALSE
CARHSP1	Q9Y2V2	carhsp1	CARHSP1	1.793	Male	FALSE
CASP1	P29466	casp1	CASP1	1.36975	Immune	FALSE
CASP10	Q92851	casp10	CASP10	1.8801	Immune	FALSE
CASP2	P42575	casp2	CASP2	1.15809	Immune	FALSE
CASP3	P42574	casp3	CASP3	1.02568	Brain	FALSE
CASP8	Q14790	casp8	CASP8	1.42234	Immune	FALSE
CBLIF	P27352	cblif	GIF	1019.77	Stomach	TRUE
CBLN4	Q9NTU7	cbln4	CBLN4	1.84376	Brain	FALSE
CC2D1A	Q6P1N0	cc2d1a	CC2D1A	1.34737	Brain	FALSE
CCDC80	Q76M96	ccdc80	CCDC80	1.16748	Female	FALSE
CCL11	P51671	ccl11	CCL11	2.30061	Intestine	FALSE
CCL13	Q99616	ccl13	CCL13	1.26729	Brain	FALSE
CCL14	Q16627	ccl14	CCL14	2.07091	Immune	FALSE
CCL15	Q16663	ccl15	CCL15	1.29506	Intestine	FALSE
CCL16	O15467	ccl16	CCL16	11.4514	Liver	TRUE
CCL17	Q92583	ccl17	CCL17	1.25193	Lung	FALSE
CCL18	P55774	ccl18	CCL18	5.42048	Lung	TRUE
CCL19	Q99731	ccl19	CCL19	1.06521	Artery	FALSE
CCL2	P13500	ccl2	CCL2	1.04276	Lung	FALSE
CCL20	P78556	ccl20	CCL20	1.30078	Lung	FALSE
CCL21	O00585	ccl21	CCL21	1.13227	Thyroid	FALSE
CCL22	O00626	ccl22	CCL22	1.01766	Skin	FALSE
CCL23	P55773	ccl23	CCL23	1.09392	Lung	FALSE
CCL24	O00175	ccl24	CCL24	2.23514	Immune	FALSE
CCL25	O15444	ccl25	CCL25	74.243	Intestine	TRUE
CCL26	Q9Y258	ccl26	CCL26	1.19689	Female	FALSE
CCL27	Q9Y4X3	ccl27	CCL27	20.4007	Skin	TRUE
CCL28	Q9NRJ3	ccl28	CCL28	9.39205	Salivary	TRUE
CCL3	P10147	ccl3	CCL3	3.33513	Immune	FALSE
CCL4	P13236	ccl4	CCL4	3.53034	Immune	FALSE
CCL5	P13501	ccl5	CCL5	7.4249	Immune	TRUE
CCL7	P80098	ccl7	CCL7	1.15956	Bladder	FALSE
CCL8	P80075	ccl8	CCL8	1.00563	Intestine	FALSE
CCN1	O00622	ccn1	CYR61	1.12491	Artery	FALSE
CCN2	P29279	ccn2	CTGF	3.36489	Artery	FALSE
CCN3	P48745	ccn3	NOV	1.11793	Adrenal	FALSE
CCN4	O95388	ccn4	WISP1	1.61274	Kidney	FALSE
CCN5	O76076	ccn5	WISP2	1.93611	Artery	FALSE
CCS	O14618	ccs	CCS	1.0419	Liver	FALSE
CCT5	P48643	cct5	CCT5	1.26435	Male	FALSE
CD109	Q6YHK3	cd109	CD109	1.2207	Skin	FALSE
CD14	P08571	cd14	CD14	1.57113	Immune	FALSE
CD160	O95971	cd160	CD160	3.71256	Immune	FALSE
CD163	Q86VB7	cd163	CD163	1.31522	Immune	FALSE
CD164	Q04900	cd164	CD164	1.07788	Salivary	FALSE
CD177	Q8N6Q3	cd177	CD177	12.1998	Immune	TRUE
CD1C	P29017	cd1c	CD1C	1.92551	Immune	FALSE
CD200	P41217	cd200	CD200	1.60743	Brain	FALSE
CD200R1	Q8TD46	cd200r1	CD200R1	1.80894	Immune	FALSE
CD207	Q9UJ71	cd207	CD207	5.42527	Skin	TRUE
CD209	Q9NNX6	cd209	CD209	1.8884	Adipose	FALSE
CD22	P20273	cd22	CD22	1.28141	Immune	FALSE
CD244	Q9BZW8	cd244	CD244	4.72834	Immune	TRUE
CD27	P26842	cd27	CD27	1.98683	Immune	FALSE
CD274	Q9NZQ7	cd274	CD274	1.77163	Lung	FALSE
CD276	Q5ZPR3	cd276	CD276	1.10755	Adipose	FALSE
CD28	P10747	cd28	CD28	1.16075	Immune	FALSE
CD2AP	Q9Y5K6	cd2ap	CD2AP	1.02103	Kidney	FALSE
CD300C	Q08708	cd300c	CD300C	2.58615	Immune	FALSE
CD300E	Q496F6	cd300e	CD300E	2.7692	Immune	FALSE
CD300LF	Q8TDQ1	cd300lf	CD300LF	3.69738	Immune	FALSE
CD300LG	Q6UXG3	cd300lg	CD300LG	4.60083	Adipose	TRUE
CD302	Q8IX05	cd302	CD302	1.06902	Liver	FALSE
CD33	P20138	cd33	CD33	2.92457	Immune	FALSE
CD34	P28906	cd34	CD34	1.86938	Adipose	FALSE
CD38	P28907	cd38	CD38	2.66342	Immune	FALSE
CD4	P01730	cd4	CD4	1.77607	Immune	FALSE
CD40	P25942	cd40	CD40	1.00765	Lung	FALSE
CD40LG	P29965	cd40lg	CD40LG	1.0492	Immune	FALSE
CD46	P15529	cd46	CD46	1.09929	Adrenal	FALSE
CD48	P09326	cd48	CD48	3.25241	Immune	FALSE
CD5	P06127	cd5	CD5	2.10195	Immune	FALSE
CD55	P08174	cd55	CD55	1.51445	Immune	FALSE
CD58	P19256	cd58	CD58	1.07231	Lung	FALSE
CD59	P13987	cd59	CD59	1.07278	Salivary	FALSE
CD6	P30203	cd6	CD6	1.25616	Immune	FALSE
CD63	P08962	cd63	CD63	1.05877	Artery	FALSE
CD69	Q07108	cd69	CD69	1.88127	Immune	FALSE
CD70	P32970	cd70	CD70	1.14571	Immune	FALSE
CD74	P04233	cd74	CD74	1.59135	Immune	FALSE
CD79B	P40259	cd79b	CD79B	2.51883	Immune	FALSE
CD83	Q01151	cd83	CD83	1.00545	Lung	FALSE
CD84	Q9UIB8	cd84	CD84	2.20185	Immune	FALSE
CD8A	P01732	cd8a	CD8A	5.56261	Immune	TRUE
CD93	Q9NPY3	cd93	CD93	1.00649	Adipose	FALSE
CD99	P14209	cd99	CD99	1.15769	Adipose	FALSE
CD99L2	Q8TCZ2	cd99l2	CD99L2	1.07467	Brain	FALSE
CDC27	P30260	cdc27	CDC27	1.04426	Thyroid	FALSE
CDC37	Q16543	cdc37	CDC37	1.03442	Immune	FALSE
CDCP1	Q9H5V8	cdcp1	CDCP1	1.61819	Esophagus	FALSE
CDH1	P12830	cdh1	CDH1	1.30159	Esophagus	FALSE
CDH15	P55291	cdh15	CDH15	2.50217	Brain	FALSE
CDH17	Q12864	cdh17	CDH17	300.306	Intestine	TRUE
CDH2	P19022	cdh2	CDH2	1.2421	Heart	FALSE
CDH3	P22223	cdh3	CDH3	1.14287	Female	FALSE
CDH5	P33151	cdh5	CDH5	1.11793	Lung	FALSE
CDH6	P55285	cdh6	CDH6	1.43415	Kidney	FALSE
CDHR1	Q96JP9	cdhr1	CDHR1	5.08408	Skin	TRUE
CDHR2	Q9BYE9	cdhr2	CDHR2	6.57027	Intestine	TRUE
CDHR5	Q9HBB8	cdhr5	CDHR5	4.861	Intestine	TRUE
CDKN1A	P38936	cdkn1a	CDKN1A	1.03236	Adipose	FALSE
CDKN2D	P55273	cdkn2d	CDKN2D	1.93163	Immune	FALSE
CDNF	Q49AH0	cdnf	CDNF	1.82809	Male	FALSE
CDON	Q4KMG0	cdon	CDON	1.08066	Brain	FALSE
CDSN	Q15517	cdsn	CDSN	79.7559	Skin	TRUE
CEACAM1	P13688	ceacam1	CEACAM1	2.01126	Intestine	FALSE
CEACAM21	Q3KPI0	ceacam21	CEACAM21	4.2254	Immune	TRUE
CEACAM3	P40198	ceacam3	CEACAM3	15.5181	Immune	TRUE
CEACAM5	P06731	ceacam5	CEACAM5	2.22625	Intestine	FALSE
CEACAM8	P31997	ceacam8	CEACAM8	17.1626	Immune	TRUE
CEBPB	P17676	cebpb	CEBPB	1.53489	Immune	FALSE
CELA3A	P09093	cela3a	CELA3A	1121.2	Pancreas	TRUE
CEP164	Q9UPV0	cep164	CEP164	1.95995	Male	FALSE
CEP20	Q96NB1	cep20	FOPNL	1.07048	Muscle	FALSE
CEP43	O95684	cep43	FGFR1OP	2.63581	Male	FALSE
CEP85	Q6P2H3	cep85	CEP85	1.14331	Male	FALSE
CERT	Q9Y5P4	cert	COL4A3BP	1.03217	Male	FALSE
CES1	P23141	ces1	CES1	3.75738	Liver	FALSE
CES2	O00748	ces2	CES2	1.74613	Intestine	FALSE
CES3	Q6UWW8	ces3	CES3	1.55606	Intestine	FALSE
CETN2	P41208	cetn2	CETN2	1.02778	Female	FALSE
CFC1	P0CG37	cfc1	CFC1	1.59075	Pituitary	FALSE
CGA	P01215	cga	CGA	1177.72	Pituitary	TRUE
CGREF1	Q99674	cgref1	CGREF1	1.49422	Brain	FALSE
CHAC2	Q8WUX2	chac2	CHAC2	1.29016	Male	FALSE
CHEK2	O96017	chek2	CHEK2	1.52153	Brain	FALSE
CHGB	P05060	chgb	CHGB	2.19502	Pituitary	FALSE
CHI3L1	P36222	chi3l1	CHI3L1	1.15815	Liver	FALSE
CHIT1	Q13231	chit1	CHIT1	1.03761	Lung	FALSE
CHL1	O00533	chl1	CHL1	3.34072	Brain	FALSE
CHMP1A	Q9HD42	chmp1a	CHMP1A	1.12802	Male	FALSE
CHRDL1	Q9BU40	chrdl1	CHRDL1	1.15604	Adipose	FALSE
CHRDL2	Q6WN34	chrdl2	CHRDL2	1.29289	Female	FALSE
CIAPIN1	Q6FI81	ciapin1	CIAPIN1	2.41108	Male	FALSE
CKAP4	Q07065	ckap4	CKAP4	1.0951	Esophagus	FALSE
CKMT1A_CKMT1B	P12532	ckmt1a_ckmt1b	CKMT1B	11.4128	Brain	TRUE
CLC	Q05315	clc	CLC	35.1657	Immune	TRUE
CLEC10A	Q8IUN9	clec10a	CLEC10A	1.05941	Adipose	FALSE
CLEC11A	Q9Y240	clec11a	CLEC11A	1.99174	Female	FALSE
CLEC14A	Q86T13	clec14a	CLEC14A	1.22166	Adipose	FALSE
CLEC1A	Q8NC01	clec1a	CLEC1A	1.73603	Lung	FALSE
CLEC1B	Q9P126	clec1b	CLEC1B	2.26249	Liver	FALSE
CLEC4A	Q9UMR7	clec4a	CLEC4A	3.26012	Immune	FALSE
CLEC4C	Q8WTT0	clec4c	CLEC4C	1.04471	Male	FALSE
CLEC4D	Q8WXI8	clec4d	CLEC4D	11.2127	Immune	TRUE
CLEC4G	Q6UXB4	clec4g	CLEC4G	1.12177	Liver	FALSE
CLEC5A	Q9NY25	clec5a	CLEC5A	1.17011	Immune	FALSE
CLEC6A	Q6EIG7	clec6a	CLEC6A	2.236	Immune	FALSE
CLEC7A	Q9BXN2	clec7a	CLEC7A	1.58978	Immune	FALSE
CLIP2	Q9UDT6	clip2	CLIP2	3.38405	Brain	FALSE
CLMP	Q9H6B4	clmp	CLMP	1.01378	Esophagus	FALSE
CLPP	Q16740	clpp	CLPP	1.07769	Muscle	FALSE
CLPS	P04118	clps	CLPS	2094.99	Pancreas	TRUE
CLSPN	Q9HAW4	clspn	CLSPN	4.91223	Male	TRUE
CLSTN1	O94985	clstn1	CLSTN1	2.33015	Brain	FALSE
CLSTN2	Q9H4D0	clstn2	CLSTN2	3.18866	Female	FALSE
CLTA	P09496	clta	CLTA	1.26772	Kidney	FALSE
CLUL1	Q15846	clul1	CLUL1	1.00514	Kidney	FALSE
CNDP1	Q96KN2	cndp1	CNDP1	9.01544	Brain	TRUE
CNPY2	Q9Y2B0	cnpy2	CNPY2	1.53264	Pituitary	FALSE
CNPY4	Q8N129	cnpy4	CNPY4	1.22039	Female	FALSE
CNST	Q6PJW8	cnst	CNST	1.02707	Muscle	FALSE
CNTN1	Q12860	cntn1	CNTN1	4.17813	Brain	TRUE
CNTN2	Q02246	cntn2	CNTN2	14.2016	Brain	TRUE
CNTN3	Q9P232	cntn3	CNTN3	1.00424	Artery	FALSE
CNTN4	Q8IWV2	cntn4	CNTN4	1.8105	Artery	FALSE
CNTN5	O94779	cntn5	CNTN5	1.83237	Brain	FALSE
CNTNAP2	Q9UHC6	cntnap2	CNTNAP2	7.57564	Brain	TRUE
COL18A1	P39060	col18a1	COL18A1	1.97522	Artery	FALSE
COL1A1	P02452	col1a1	COL1A1	2.86937	Female	FALSE
COL4A1	P02462	col4a1	COL4A1	1.08519	Artery	FALSE
COL6A3	P12111	col6a3	COL6A3	1.16774	Female	FALSE
COL9A1	P20849	col9a1	COL9A1	1.08012	Male	FALSE
COLEC12	Q5KU26	colec12	COLEC12	2.52104	Female	FALSE
COMP	P49747	comp	COMP	3.82993	Artery	FALSE
COMT	P21964	comt	COMT	1.23989	Adrenal	FALSE
COPE	O14579	cope	COPE	1.48767	Male	FALSE
CORO1A	P31146	coro1a	CORO1A	4.81508	Immune	TRUE
COX5B	P10606	cox5b	COX5B	1.10879	Heart	FALSE
CPA1	P15085	cpa1	CPA1	1409.94	Pancreas	TRUE
CPA2	P48052	cpa2	CPA2	133.587	Pancreas	TRUE
CPB1	P15086	cpb1	CPB1	285.491	Pancreas	TRUE
CPE	P16870	cpe	CPE	1.97211	Brain	FALSE
CPM	P14384	cpm	CPM	2.03901	Adipose	FALSE
CPPED1	Q9BRF8	cpped1	CPPED1	4.68857	Immune	TRUE
CPVL	Q9H3G5	cpvl	CPVL	1.06292	Immune	FALSE
CPXM1	Q96SM3	cpxm1	CPXM1	1.21753	Female	FALSE
CR2	P20023	cr2	CR2	2.97156	Immune	FALSE
CRACR2A	Q9BSW2	cracr2a	CRACR2A	2.74603	Salivary	FALSE
CRADD	P78560	cradd	CRADD	1.12319	Male	FALSE
CREG1	O75629	creg1	CREG1	1.05752	Adrenal	FALSE
CRELD2	Q6UXH1	creld2	CRELD2	1.0408	Thyroid	FALSE
CRH	P06850	crh	CRH	32.5053	Brain	TRUE
CRHBP	P24387	crhbp	CRHBP	1.29528	Brain	FALSE
CRHR1	P34998	crhr1	CRHR1	1.23815	Brain	FALSE
CRIM1	Q9NZV1	crim1	CRIM1	1.34395	Artery	FALSE
CRIP2	P52943	crip2	CRIP2	1.44941	Heart	FALSE
CRISP2	P16562	crisp2	CRISP2	37.1494	Male	TRUE
CRKL	P46109	crkl	CRKL	1.09129	Brain	FALSE
CRLF1	O75462	crlf1	CRLF1	4.44267	Artery	TRUE
CRNN	Q9UBG3	crnn	CRNN	2.75376	Esophagus	FALSE
CRTAC1	Q9NQ79	crtac1	CRTAC1	1.68443	Artery	FALSE
CRTAM	O95727	crtam	CRTAM	43.3334	Brain	TRUE
CRX	O43186	crx	CRX	1.22361	Male	FALSE
CSF1	P09603	csf1	CSF1	1.43347	Adipose	FALSE
CSF2RA	P15509	csf2ra	CSF2RA	4.8512	Immune	TRUE
CSF3	P09919	csf3	CSF3	3.00885	Lung	FALSE
CST3	P01034	cst3	CST3	2.57606	Brain	FALSE
CST5	P28325	cst5	CST5	4.47785	Esophagus	TRUE
CST6	Q15828	cst6	CST6	21.3772	Skin	TRUE
CST7	O76096	cst7	CST7	25.4238	Immune	TRUE
CSTB	P04080	cstb	CSTB	3.60103	Esophagus	FALSE
CTF1	Q16619	ctf1	CTF1	1.32803	Female	FALSE
CTRB1	P17538	ctrb1	CTRB1	1628.53	Pancreas	TRUE
CTRC	Q99895	ctrc	CTRC	1748.23	Pancreas	TRUE
CTSB	P07858	ctsb	CTSB	2.29397	Thyroid	FALSE
CTSC	P53634	ctsc	CTSC	1.10801	Immune	FALSE
CTSD	P07339	ctsd	CTSD	1.16922	Adrenal	FALSE
CTSF	Q9UBX1	ctsf	CTSF	1.09915	Male	FALSE
CTSH	P09668	ctsh	CTSH	1.22825	Lung	FALSE
CTSL	P07711	ctsl	CTSL	1.47309	Adipose	FALSE
CTSO	P43234	ctso	CTSO	1.15606	Artery	FALSE
CTSV	O60911	ctsv	CTSV	1.34549	Male	FALSE
CTSZ	Q9UBR2	ctsz	CTSZ	1.15704	Artery	FALSE
CX3CL1	P78423	cx3cl1	CX3CL1	1.40658	Lung	FALSE
CXADR	P78310	cxadr	CXADR	1.76195	Skin	FALSE
CXCL1	P09341	cxcl1	CXCL1	4.34684	Immune	TRUE
CXCL10	P02778	cxcl10	CXCL10	2.563	Male	FALSE
CXCL11	O14625	cxcl11	CXCL11	1.23554	Brain	FALSE
CXCL12	P48061	cxcl12	CXCL12	1.09081	Adipose	FALSE
CXCL13	O43927	cxcl13	CXCL13	4.91463	Immune	TRUE
CXCL14	O95715	cxcl14	CXCL14	1.95294	Skin	FALSE
CXCL16	Q9H2A7	cxcl16	CXCL16	1.6619	Male	FALSE
CXCL17	Q6UXB2	cxcl17	CXCL17	1.33717	Stomach	FALSE
CXCL3	P19876	cxcl3	CXCL3	1.6782	Lung	FALSE
CXCL5	P42830	cxcl5	CXCL5	4.6412	Salivary	TRUE
CXCL6	P80162	cxcl6	CXCL6	10.8204	Immune	TRUE
CXCL8	P10145	cxcl8	CXCL8	2.19957	Immune	FALSE
CXCL9	Q07325	cxcl9	CXCL9	1.2899	Lung	FALSE
DAB2	P98082	dab2	DAB2	1.14513	Adrenal	FALSE
DAG1	Q14118	dag1	DAG1	1.25818	Brain	FALSE
DAPP1	Q9UN19	dapp1	DAPP1	1.70144	Esophagus	FALSE
DARS1	P14868	dars1	DARS	1.24446	Esophagus	FALSE
DBI	P07108	dbi	DBI	1.03827	Kidney	FALSE
DBNL	Q9UJU6	dbnl	DBNL	1.1385	Esophagus	FALSE
DCBLD2	Q96PD2	dcbld2	DCBLD2	1.29486	Male	FALSE
DCN	P07585	dcn	DCN	1.09769	Female	FALSE
DCTN1	Q14203	dctn1	DCTN1	1.43405	Brain	FALSE
DCTN2	Q13561	dctn2	DCTN2	1.15137	Brain	FALSE
DCTN6	O00399	dctn6	DCTN6	1.29367	Brain	FALSE
DCTPP1	Q9H773	dctpp1	DCTPP1	1.02129	Kidney	FALSE
DCXR	Q7Z4W1	dcxr	DCXR	5.00625	Liver	TRUE
DDAH1	O94760	ddah1	DDAH1	1.62656	Brain	FALSE
DDC	P20711	ddc	DDC	1.74236	Kidney	FALSE
DDR1	Q08345	ddr1	DDR1	1.00522	Salivary	FALSE
DDX58	O95786	ddx58	DDX58	1.01087	Immune	FALSE
DECR1	Q16698	decr1	DECR1	1.02265	Liver	FALSE
DEFA1_DEFA1B	P59665	defa1_defa1b	DEFA1	137.368	Immune	TRUE
DEFB4A_DEFB4B	O15263	defb4a_defb4b	DEFB4B	6.90274	Esophagus	TRUE
DFFA	O00273	dffa	DFFA	1.13077	Brain	FALSE
DGKZ	Q13574	dgkz	DGKZ	2.22957	Brain	FALSE
DIABLO	Q9NR28	diablo	DIABLO	1.83316	Male	FALSE
DKK1	O94907	dkk1	DKK1	1.43759	Adipose	FALSE
DKK3	Q9UBP4	dkk3	DKK3	1.80806	Heart	FALSE
DKK4	Q9UBT3	dkk4	DKK4	1.20615	Brain	FALSE
DKKL1	Q9UK85	dkkl1	DKKL1	549.576	Male	TRUE
DLK1	P80370	dlk1	DLK1	1.41667	Adrenal	FALSE
DLL1	O00548	dll1	DLL1	1.81095	Immune	FALSE
DNAJA2	O60884	dnaja2	DNAJA2	1.0525	Brain	FALSE
DNAJB1	P25685	dnajb1	DNAJB1	1.00974	Esophagus	FALSE
DNAJB8	Q8NHS0	dnajb8	DNAJB8	2177.19	Male	TRUE
DNER	Q8NFT8	dner	DNER	1.42644	Brain	FALSE
DNMBP	Q6XZF7	dnmbp	DNMBP	1.16143	Skin	FALSE
DNPH1	O43598	dnph1	DNPH1	1.48071	Kidney	FALSE
DOK2	O60496	dok2	DOK2	3.28235	Immune	FALSE
DPEP1	P16444	dpep1	DPEP1	2.46473	Intestine	FALSE
DPEP2	Q9H4A9	dpep2	DPEP2	4.58063	Immune	TRUE
DPP10	Q8N608	dpp10	DPP10	2.39952	Brain	FALSE
DPP4	P27487	dpp4	DPP4	1.59867	Intestine	FALSE
DPP6	P42658	dpp6	DPP6	1.2722	Brain	FALSE
DPP7	Q9UHL4	dpp7	DPP7	1.22514	Pituitary	FALSE
DPT	Q07507	dpt	DPT	1.48878	Intestine	FALSE
DPY30	Q9C005	dpy30	DPY30	1.04328	Adrenal	FALSE
DRAXIN	Q8NBI3	draxin	DRAXIN	2.74908	Brain	FALSE
DRG2	P55039	drg2	DRG2	1.13504	Pituitary	FALSE
DSC2	Q02487	dsc2	DSC2	1.45282	Esophagus	FALSE
DSG2	Q14126	dsg2	DSG2	1.33898	Intestine	FALSE
DSG3	P32926	dsg3	DSG3	2.29591	Esophagus	FALSE
DSG4	Q86SJ6	dsg4	DSG4	5.8491	Skin	TRUE
DTX3	Q8N9I9	dtx3	DTX3	1.21512	Brain	FALSE
DUOX2	Q9NRD8	duox2	DUOX2	2.67734	Thyroid	FALSE
DUSP3	P51452	dusp3	DUSP3	1.43442	Muscle	FALSE
EBAG9	O00559	ebag9	EBAG9	1.06313	Thyroid	FALSE
EBI3_IL27	Q14213_Q8NEV9	ebi3_il27	EBI3	3.94746	Immune	FALSE
EBI3_IL27	Q14213_Q8NEV9	ebi3_il27	IL27	5.85582	Liver	TRUE
ECE1	P42892	ece1	ECE1	1.31082	Adrenal	FALSE
EDA2R	Q9HAV5	eda2r	EDA2R	1.11022	Artery	FALSE
EDAR	Q9UNE0	edar	EDAR	2.00175	Esophagus	FALSE
EDIL3	O43854	edil3	EDIL3	1.84882	Brain	FALSE
EFEMP1	Q12805	efemp1	EFEMP1	3.6672	Artery	FALSE
EFNA1	P20827	efna1	EFNA1	2.3464	Liver	FALSE
EFNA4	P52798	efna4	EFNA4	1.77626	Skin	FALSE
EGF	P01133	egf	EGF	1.98624	Kidney	FALSE
EGFL7	Q9UHF1	egfl7	EGFL7	1.00245	Adipose	FALSE
EGFR	P00533	egfr	EGFR	1.93538	Skin	FALSE
EGLN1	Q9GZT9	egln1	EGLN1	4.94662	Muscle	TRUE
EIF4B	P23588	eif4b	EIF4B	1.38185	Female	FALSE
EIF4EBP1	Q13541	eif4ebp1	EIF4EBP1	1.56315	Pancreas	FALSE
EIF4G1	Q04637	eif4g1	EIF4G1	1.61168	Muscle	FALSE
EIF5A	P63241	eif5a	EIF5A	1.36117	Esophagus	FALSE
ELOA	Q14241	eloa	ELOA	1.1424	Stomach	FALSE
ENAH	Q8N8S7	enah	ENAH	1.45459	Artery	FALSE
ENG	P17813	eng	ENG	1.17282	Heart	FALSE
ENO1	P06733	eno1	ENO1	1.35025	Kidney	FALSE
ENO2	P09104	eno2	ENO2	6.25583	Brain	TRUE
ENPP2	Q13822	enpp2	ENPP2	2.61493	Brain	FALSE
ENPP5	Q9UJA9	enpp5	ENPP5	1.23157	Male	FALSE
ENPP7	Q6UWV6	enpp7	ENPP7	1.71716	Liver	FALSE
ENTPD2	Q9Y5L3	entpd2	ENTPD2	2.70866	Brain	FALSE
ENTPD5	O75356	entpd5	ENTPD5	1.10392	Liver	FALSE
ENTPD6	O75354	entpd6	ENTPD6	1.05368	Brain	FALSE
EPCAM	P16422	epcam	EPCAM	2.28343	Intestine	FALSE
EPHA1	P21709	epha1	EPHA1	1.88415	Esophagus	FALSE
EPHA10	Q5JZY3	epha10	EPHA10	1.5097	Male	FALSE
EPHA2	P29317	epha2	EPHA2	2.16316	Esophagus	FALSE
EPHB4	P54760	ephb4	EPHB4	1.26324	Female	FALSE
EPHB6	O15197	ephb6	EPHB6	1.25749	Skin	FALSE
EPHX2	P34913	ephx2	EPHX2	1.57141	Liver	FALSE
EPO	P01588	epo	EPO	5.64313	Liver	TRUE
EPS8L2	Q9H6S3	eps8l2	EPS8L2	1.05684	Esophagus	FALSE
ERBB2	P04626	erbb2	ERBB2	1.00342	Skin	FALSE
ERBB3	P21860	erbb3	ERBB3	1.3144	Brain	FALSE
ERBB4	Q15303	erbb4	ERBB4	1.48334	Brain	FALSE
ERBIN	Q96RT1	erbin	ERBIN	1.59105	Brain	FALSE
EREG	O14944	ereg	EREG	1.0353	Esophagus	FALSE
ERP44	Q9BS26	erp44	ERP44	1.06469	Thyroid	FALSE
ESAM	Q96AP7	esam	ESAM	1.04427	Lung	FALSE
ESM1	Q9NQ30	esm1	ESM1	1.46582	Kidney	FALSE
EZR	P15311	ezr	EZR	1.24385	Esophagus	FALSE
F11R	Q9Y624	f11r	F11R	1.0991	Esophagus	FALSE
F2R	P25116	f2r	F2R	1.42944	Artery	FALSE
F3	P13726	f3	F3	1.00735	Adipose	FALSE
F7	P08709	f7	F7	34.2883	Liver	TRUE
F9	P00740	f9	F9	593.549	Liver	TRUE
FABP1	P07148	fabp1	FABP1	1.1467	Liver	FALSE
FABP2	P12104	fabp2	FABP2	289.106	Intestine	TRUE
FABP4	P15090	fabp4	FABP4	9.55272	Adipose	TRUE
FABP5	Q01469	fabp5	FABP5	1.17988	Esophagus	FALSE
FABP6	P51161	fabp6	FABP6	30.1525	Intestine	TRUE
FABP9	Q0Z7S8	fabp9	FABP9	27.6211	Skin	TRUE
FADD	Q13158	fadd	FADD	1.48506	Immune	FALSE
FAM3B	P58499	fam3b	FAM3B	1.2725	Pancreas	FALSE
FAM3C	Q92520	fam3c	FAM3C	1.28607	Brain	FALSE
FAP	Q12884	fap	FAP	1.64535	Female	FALSE
FAS	P25445	fas	FAS	1.04796	Lung	FALSE
FASLG	P48023	faslg	FASLG	4.06588	Immune	TRUE
FBP1	P09467	fbp1	FBP1	2.61544	Liver	FALSE
FCAR	P24071	fcar	FCAR	12.4478	Immune	TRUE
FCER2	P06734	fcer2	FCER2	3.54026	Immune	FALSE
FCGR2A	P12318	fcgr2a	FCGR2A	7.8084	Immune	TRUE
FCGR2B	P31994	fcgr2b	FCGR2B	1.56239	Immune	FALSE
FCGR3B	O75015	fcgr3b	FCGR3B	40.528	Immune	TRUE
FCN2	Q15485	fcn2	FCN2	1.70439	Liver	FALSE
FCRL1	Q96LA6	fcrl1	FCRL1	1.49527	Immune	FALSE
FCRL2	Q96LA5	fcrl2	FCRL2	1.51539	Immune	FALSE
FCRL3	Q96P31	fcrl3	FCRL3	2.21361	Immune	FALSE
FCRL5	Q96RD9	fcrl5	FCRL5	2.89491	Immune	FALSE
FCRL6	Q6DN72	fcrl6	FCRL6	4.86519	Immune	TRUE
FCRLB	Q6BAA4	fcrlb	FCRLB	1.43181	Kidney	FALSE
FEN1	P39748	fen1	FEN1	1.39011	Male	FALSE
FES	P07332	fes	FES	3.40148	Immune	FALSE
FETUB	Q9UGM5	fetub	FETUB	14.2744	Liver	TRUE
FGF19	O95750	fgf19	FGF19	4.63826	Intestine	TRUE
FGF2	P09038	fgf2	FGF2	1.10632	Intestine	FALSE
FGF21	Q9NSA1	fgf21	FGF21	100.732	Liver	TRUE
FGF23	Q9GZV9	fgf23	FGF23	1.6455	Heart	FALSE
FGF5	P12034	fgf5	FGF5	2.44542	Brain	FALSE
FGFBP1	Q14512	fgfbp1	FGFBP1	2.14777	Esophagus	FALSE
FGFR2	P21802	fgfr2	FGFR2	3.39697	Brain	FALSE
FGR	P09769	fgr	FGR	5.27914	Immune	TRUE
FHIT	P49789	fhit	FHIT	1.01637	Kidney	FALSE
FIS1	Q9Y3D6	fis1	FIS1	1.50286	Brain	FALSE
FKBP1B	P68106	fkbp1b	FKBP1B	4.48636	Brain	TRUE
FKBP4	Q02790	fkbp4	FKBP4	1.1445	Brain	FALSE
FKBP5	Q13451	fkbp5	FKBP5	1.85818	Muscle	FALSE
FKBP7	Q9Y680	fkbp7	FKBP7	1.67466	Female	FALSE
FLI1	Q01543	fli1	FLI1	2.23991	Immune	FALSE
FLRT2	O43155	flrt2	FLRT2	1.169	Brain	FALSE
FLT1	P17948	flt1	FLT1	1.09741	Thyroid	FALSE
FLT3	P36888	flt3	FLT3	3.53525	Brain	FALSE
FLT3LG	P49771	flt3lg	FLT3LG	1.07853	Female	FALSE
FLT4	P35916	flt4	FLT4	1.59328	Thyroid	FALSE
FMNL1	O95466	fmnl1	FMNL1	3.97877	Immune	FALSE
FMR1	Q06787	fmr1	FMR1	1.35116	Brain	FALSE
FOLR1	P15328	folr1	FOLR1	1.16491	Lung	FALSE
FOLR2	P14207	folr2	FOLR2	2.13412	Adipose	FALSE
FOLR3	P41439	folr3	FOLR3	15.2818	Immune	TRUE
FOSB	P53539	fosb	FOSB	1.39976	Female	FALSE
FOXO1	Q12778	foxo1	FOXO1	1.04661	Muscle	FALSE
FOXO3	O43524	foxo3	FOXO3	1.13481	Muscle	FALSE
FRZB	Q92765	frzb	FRZB	6.66897	Artery	TRUE
FST	P19883	fst	FST	1.2891	Liver	FALSE
FSTL3	O95633	fstl3	FSTL3	1.06565	Brain	FALSE
FUCA1	P04066	fuca1	FUCA1	1.26268	Intestine	FALSE
FURIN	P09958	furin	FURIN	1.94486	Liver	FALSE
FUS	P35637	fus	FUS	1.06918	Brain	FALSE
FUT3_FUT5	P21217_Q11128	fut3_fut5	FUT3	1.64272	Esophagus	FALSE
FUT3_FUT5	P21217_Q11128	fut3_fut5	FUT5	3.74565	Male	FALSE
FUT8	Q9BYC5	fut8	FUT8	1.90109	Brain	FALSE
FXN	Q16595	fxn	FXN	1.0429	Adrenal	FALSE
FXYD5	Q96DB9	fxyd5	FXYD5	1.79349	Immune	FALSE
FYB1	O15117	fyb1	FYB	4.92992	Immune	TRUE
GAL	P22466	gal	GAL	11.1144	Pituitary	TRUE
GALNT10	Q86SR1	galnt10	GALNT10	2.51961	Female	FALSE
GALNT2	Q10471	galnt2	GALNT2	1.20096	Artery	FALSE
GALNT3	Q14435	galnt3	GALNT3	1.35434	Salivary	FALSE
GALNT7	Q86SF2	galnt7	GALNT7	1.13899	Salivary	FALSE
GAS6	Q14393	gas6	GAS6	2.91661	Artery	FALSE
GBP2	P32456	gbp2	GBP2	1.39187	Immune	FALSE
GBP4	Q96PP9	gbp4	GBP4	1.72107	Lung	FALSE
GCG	P01275	gcg	GCG	6.14046	Pancreas	TRUE
GCNT1	Q02742	gcnt1	GCNT1	1.0613	Thyroid	FALSE
GDF15	Q99988	gdf15	GDF15	1.77037	Kidney	FALSE
GDF2	Q9UK05	gdf2	GDF2	59.9397	Liver	TRUE
GDNF	P39905	gdnf	GDNF	1.48099	Intestine	FALSE
GFAP	P14136	gfap	GFAP	249.41	Brain	TRUE
GFER	P55789	gfer	GFER	1.28208	Brain	FALSE
GFOD2	Q3B7J2	gfod2	GFOD2	1.89022	Brain	FALSE
GFRA1	P56159	gfra1	GFRA1	1.09003	Brain	FALSE
GFRA2	O00451	gfra2	GFRA2	1.14883	Thyroid	FALSE
GFRA3	O60609	gfra3	GFRA3	3.14033	Brain	FALSE
GGA1	Q9UJY5	gga1	GGA1	3.91903	Male	FALSE
GGH	Q92820	ggh	GGH	1.26456	Liver	FALSE
GGT1	P19440	ggt1	GGT1	2.17113	Kidney	FALSE
GGT5	P36269	ggt5	GGT5	1.23591	Adipose	FALSE
GH1	P01241	gh1	GH1	830.729	Pituitary	TRUE
GH2	P01242	gh2	GH2	82.55	Pituitary	TRUE
GHRHR	Q02643	ghrhr	GHRHR	526.163	Pituitary	TRUE
GHRL	Q9UBU3	ghrl	GHRL	74.8806	Stomach	TRUE
GKN1	Q9NS71	gkn1	GKN1	1468.45	Stomach	TRUE
GLB1	P16278	glb1	GLB1	1.16802	Adrenal	FALSE
GLO1	Q04760	glo1	GLO1	1.03984	Male	FALSE
GLOD4	Q9HC38	glod4	GLOD4	1.03417	Skin	FALSE
GLRX	P35754	glrx	GLRX	2.49914	Muscle	FALSE
GLT8D2	Q9H1C3	glt8d2	GLT8D2	1.31317	Artery	FALSE
GMPR	P36959	gmpr	GMPR	2.77261	Muscle	FALSE
GNE	Q9Y223	gne	GNE	1.39312	Liver	FALSE
GNLY	P22749	gnly	GNLY	8.45986	Immune	TRUE
GOLM2	Q6P4E1	golm2	CASC4	1.21324	Adrenal	FALSE
GOPC	Q9HD26	gopc	GOPC	1.02208	Female	FALSE
GP1BA	P07359	gp1ba	GP1BA	1.12218	Skin	FALSE
GP2	P55259	gp2	GP2	452.127	Pancreas	TRUE
GP6	Q9HCN6	gp6	GP6	1.36174	Male	FALSE
GPA33	Q99795	gpa33	GPA33	61.7374	Intestine	TRUE
GPC1	P35052	gpc1	GPC1	1.01268	Brain	FALSE
GPC5	P78333	gpc5	GPC5	4.04854	Brain	TRUE
GPKOW	Q92917	gpkow	GPKOW	1.0131	Artery	FALSE
GPNMB	Q14956	gpnmb	GPNMB	1.20291	Skin	FALSE
GPR37	O15354	gpr37	GPR37	5.90041	Brain	TRUE
GRAP2	O75791	grap2	GRAP2	2.69398	Immune	FALSE
GRK5	P34947	grk5	GRK5	1.04277	Lung	FALSE
GRN	P28799	grn	GRN	1.32457	Esophagus	FALSE
GRPEL1	Q9HAV7	grpel1	GRPEL1	1.71734	Adrenal	FALSE
GSAP	A4D1B5	gsap	GSAP	1.5721	Immune	FALSE
GSTA1	P08263	gsta1	GSTA1	1.62877	Adrenal	FALSE
GSTA3	Q16772	gsta3	GSTA3	4.13687	Adrenal	TRUE
GSTP1	P09211	gstp1	GSTP1	1.92552	Esophagus	FALSE
GUCA2A	Q02747	guca2a	GUCA2A	1487.85	Intestine	TRUE
GUSB	P08236	gusb	GUSB	1.36853	Immune	FALSE
GYS1	P13807	gys1	GYS1	2.21958	Muscle	FALSE
GZMA	P12544	gzma	GZMA	4.6726	Immune	TRUE
GZMB	P10144	gzmb	GZMB	9.08532	Immune	TRUE
GZMH	P20718	gzmh	GZMH	10.24	Immune	TRUE
HAGH	Q16775	hagh	HAGH	1.00903	Male	FALSE
HAO1	Q9UJM8	hao1	HAO1	314.591	Liver	TRUE
HARS1	P12081	hars1	HARS	1.05806	Brain	FALSE
HAVCR1	Q96D42	havcr1	HAVCR1	3.75848	Kidney	FALSE
HAVCR2	Q8TDQ0	havcr2	HAVCR2	1.05912	Immune	FALSE
HBEGF	Q99075	hbegf	HBEGF	1.46887	Adipose	FALSE
HBQ1	P09105	hbq1	HBQ1	225.118	Immune	TRUE
HCLS1	P14317	hcls1	HCLS1	5.65033	Immune	TRUE
HDGF	P51858	hdgf	HDGF	1.07984	Esophagus	FALSE
HEBP1	Q9NRV9	hebp1	HEBP1	1.03993	Adrenal	FALSE
HEXIM1	O94992	hexim1	HEXIM1	1.07024	Adrenal	FALSE
HGF	P14210	hgf	HGF	1.54146	Lung	FALSE
HGS	O14964	hgs	HGS	1.3157	Male	FALSE
HK2	P52789	hk2	HK2	1.04522	Male	FALSE
HLA-DRA	P01903	hla_dra	HLA-DRA	1.13165	Immune	FALSE
HLA-E	P13747	hla_e	HLA-E	1.3958	Immune	FALSE
HMBS	P08397	hmbs	HMBS	2.06665	Immune	FALSE
HMOX1	P09601	hmox1	HMOX1	4.93659	Immune	TRUE
HMOX2	P30519	hmox2	HMOX2	1.87462	Male	FALSE
HNMT	P50135	hnmt	HNMT	1.08353	Adipose	FALSE
HNRNPK	P61978	hnrnpk	HNRNPK	1.08245	Kidney	FALSE
HPCAL1	P37235	hpcal1	HPCAL1	3.59685	Brain	FALSE
HPGDS	O60760	hpgds	HPGDS	1.06758	Lung	FALSE
HS3ST3B1	Q9Y662	hs3st3b1	HS3ST3B1	1.99459	Liver	FALSE
HS6ST1	O60243	hs6st1	HS6ST1	1.28573	Kidney	FALSE
HSD11B1	P28845	hsd11b1	HSD11B1	4.31506	Liver	TRUE
HSP90B1	P14625	hsp90b1	HSP90B1	1.79646	Thyroid	FALSE
HSPA1A	P0DMV8	hspa1a
HSPB1	P04792	hspb1	HSPB1	1.30254	Esophagus	FALSE
HSPB6	O14558	hspb6	HSPB6	2.26082	Muscle	FALSE
HSPG2	P98160	hspg2	HSPG2	1.46865	Artery	FALSE
HTRA2	O43464	htra2	HTRA2	1.1281	Immune	FALSE
HYAL1	Q12794	hyal1	HYAL1	1.0261	Liver	FALSE
HYOU1	Q9Y4L1	hyou1	HYOU1	1.28353	Male	FALSE
ICA1	Q05084	ica1	ICA1	1.35364	Male	FALSE
ICAM1	P05362	icam1	ICAM1	2.34189	Lung	FALSE
ICAM2	P13598	icam2	ICAM2	1.4865	Immune	FALSE
ICAM3	P32942	icam3	ICAM3	15.2867	Immune	TRUE
ICAM4	Q14773	icam4
ICAM5	Q9UMF0	icam5	ICAM5	2.68517	Brain	FALSE
ICOSLG	O75144	icoslg	ICOSLG	1.62572	Kidney	FALSE
IDI2	Q9BXS1	idi2	IDI2	336.161	Muscle	TRUE
IDS	P22304	ids	IDS	4.61226	Brain	TRUE
IDUA	P35475	idua	IDUA	1.72386	Brain	FALSE
IFNG	P01579	ifng	IFNG	2.63928	Immune	FALSE
IFNGR1	P15260	ifngr1	IFNGR1	1.05953	Immune	FALSE
IFNGR2	P38484	ifngr2	IFNGR2	1.54844	Immune	FALSE
IFNL1	Q8IU54	ifnl1	IFNL1	1.70535	Immune	FALSE
IFNLR1	Q8IU57	ifnlr1	IFNLR1	1.09175	Brain	FALSE
IGF1R	P08069	igf1r	IGF1R	1.23536	Artery	FALSE
IGF2R	P11717	igf2r	IGF2R	1.43723	Muscle	FALSE
IGFBP1	P08833	igfbp1	IGFBP1	9.61265	Liver	TRUE
IGFBP2	P18065	igfbp2	IGFBP2	3.08361	Artery	FALSE
IGFBP3	P17936	igfbp3	IGFBP3	1.10962	Adipose	FALSE
IGFBP4	P22692	igfbp4	IGFBP4	1.41148	Female	FALSE
IGFBP6	P24592	igfbp6	IGFBP6	1.75159	Brain	FALSE
IGFBP7	Q16270	igfbp7	IGFBP7	3.45811	Artery	FALSE
IGFBPL1	Q8WX77	igfbpl1	IGFBPL1	1.41429	Artery	FALSE
IGSF3	O75054	igsf3	IGSF3	1.20305	Esophagus	FALSE
IGSF8	Q969P0	igsf8	IGSF8	3.02916	Brain	FALSE
IKBKG	Q9Y6K9	ikbkg	IKBKG	1.25306	Immune	FALSE
IKZF2	Q9UKS7	ikzf2	IKZF2	1.78051	Esophagus	FALSE
IL10	P22301	il10	IL10	1.07745	Adipose	FALSE
IL10RA	Q13651	il10ra	IL10RA	2.65178	Immune	FALSE
IL10RB	Q08334	il10rb	IL10RB	2.51266	Immune	FALSE
IL11	P20809	il11	IL11	1.7379	Brain	FALSE
IL12A_IL12B	P29459_P29460	il12a_il12b	IL12A	1.67252	Esophagus	FALSE
IL12A_IL12B	P29459_P29460	il12a_il12b	IL12B	3.58922	Pituitary	FALSE
IL12B	P29460	il12b	IL12B	3.58922	Pituitary	FALSE
IL12RB1	P42701	il12rb1	IL12RB1	2.47255	Immune	FALSE
IL13	P35225	il13	IL13	259.835	Male	TRUE
IL13RA1	P78552	il13ra1	IL13RA1	1.02252	Adipose	FALSE
IL15	P40933	il15	IL15	1.3162	Thyroid	FALSE
IL15RA	Q13261	il15ra	IL15RA	1.53931	Lung	FALSE
IL16	Q14005	il16	IL16	1.3425	Brain	FALSE
IL17A	Q16552	il17a	IL17A	1.02643	Intestine	FALSE
IL17C	Q9P0M4	il17c	IL17C	2.17532	Male	FALSE
IL17D	Q8TAD2	il17d	IL17D	2.06569	Brain	FALSE
IL17F	Q96PD4	il17f	IL17F	2.95024	Male	FALSE
IL17RA	Q96F46	il17ra	IL17RA	4.57215	Immune	TRUE
IL17RB	Q9NRM6	il17rb	IL17RB	2.32814	Kidney	FALSE
IL18	Q14116	il18	IL18	1.05179	Skin	FALSE
IL18BP	O95998	il18bp	IL18BP	1.57807	Immune	FALSE
IL18R1	Q13478	il18r1	IL18R1	1.40208	Immune	FALSE
IL18RAP	O95256	il18rap	IL18RAP	9.41288	Immune	TRUE
IL19	Q9UHD0	il19	IL19	1.6029	Salivary	FALSE
IL1A	P01583	il1a	IL1A	1.16232	Esophagus	FALSE
IL1B	P01584	il1b	IL1B	1.43273	Immune	FALSE
IL1R1	P14778	il1r1	IL1R1	1.14989	Adipose	FALSE
IL1R2	P27930	il1r2	IL1R2	22.9208	Immune	TRUE
IL1RAP	Q9NPH3	il1rap	IL1RAP	1.31995	Liver	FALSE
IL1RL1	Q01638	il1rl1	IL1RL1	1.47717	Lung	FALSE
IL1RL2	Q9HB29	il1rl2	IL1RL2	1.37529	Skin	FALSE
IL1RN	P18510	il1rn	IL1RN	3.69105	Esophagus	FALSE
IL2	P60568	il2	IL2	2.48767	Intestine	FALSE
IL20	Q9NYY1	il20	IL20	1.48437	Adipose	FALSE
IL20RA	Q9UHF4	il20ra	IL20RA	2.71338	Skin	FALSE
IL22RA1	Q8N6P7	il22ra1	IL22RA1	2.81051	Pancreas	FALSE
IL24	Q13007	il24	IL24	1.67696	Immune	FALSE
IL2RA	P01589	il2ra	IL2RA	1.09523	Immune	FALSE
IL2RB	P14784	il2rb	IL2RB	5.09459	Immune	TRUE
IL32	P24001	il32	IL32	1.10971	Liver	FALSE
IL33	O95760	il33	IL33	1.15183	Artery	FALSE
IL34	Q6ZMJ4	il34	IL34	1.09537	Immune	FALSE
IL3RA	P26951	il3ra	IL3RA	1.0572	Lung	FALSE
IL4	P05112	il4	IL4	1.19644	Pituitary	FALSE
IL4R	P24394	il4r	IL4R	1.21273	Immune	FALSE
IL5	P05113	il5	IL5	39.3143	Male	TRUE
IL5RA	Q01344	il5ra	IL5RA	2.47584	Female	FALSE
IL6	P05231	il6	IL6	1.86598	Adipose	FALSE
IL6R	P08887	il6r	IL6R	1.22264	Muscle	FALSE
IL6ST	P40189	il6st	IL6ST	1.20784	Adipose	FALSE
IL7	P13232	il7	IL7	1.19018	Male	FALSE
IL7R	P16871	il7r	IL7R	1.05736	Lung	FALSE
ILKAP	Q9H0C8	ilkap	ILKAP	1.33234	Brain	FALSE
IMPA1	P29218	impa1	IMPA1	1.19363	Male	FALSE
ING1	Q9UK53	ing1	ING1	1.20516	Male	FALSE
INHBC	P55103	inhbc	INHBC	25.3035	Liver	TRUE
INPP1	P49441	inpp1	INPP1	1.24238	Male	FALSE
INPPL1	O15357	inppl1	INPPL1	1.12106	Intestine	FALSE
IPCEF1	Q8WWN9	ipcef1	IPCEF1	1.21262	Brain	FALSE
IQGAP2	Q13576	iqgap2	IQGAP2	1.12318	Male	FALSE
IRAG2	Q12912	irag2	LRMP	1.86438	Immune	FALSE
IRAK1	P51617	irak1	IRAK1	1.17894	Immune	FALSE
IRAK4	Q9NWZ3	irak4	IRAK4	1.46835	Immune	FALSE
ISLR2	Q6UXK2	islr2	ISLR2	1.95243	Male	FALSE
ISM1	B1AKI9	ism1	ISM1	1.84765	Thyroid	FALSE
ITGA11	Q9UKX5	itga11	ITGA11	2.1399	Artery	FALSE
ITGA5	P08648	itga5	ITGA5	1.77508	Artery	FALSE
ITGA6	P23229	itga6	ITGA6	2.53129	Brain	FALSE
ITGAM	P11215	itgam	ITGAM	5.92028	Immune	TRUE
ITGAV	P06756	itgav	ITGAV	1.66728	Artery	FALSE
ITGB1	P05556	itgb1	ITGB1	1.60412	Artery	FALSE
ITGB1BP1	O14713	itgb1bp1	ITGB1BP1	1.43387	Adipose	FALSE
ITGB1BP2	Q9UKP3	itgb1bp2	ITGB1BP2	4.84448	Heart	TRUE
ITGB2	P05107	itgb2	ITGB2	6.54343	Immune	TRUE
ITGB5	P18084	itgb5	ITGB5	2.33296	Artery	FALSE
ITGB6	P18564	itgb6	ITGB6	4.80041	Kidney	TRUE
ITGB7	P26010	itgb7	ITGB7	1.45708	Immune	FALSE
ITIH3	Q06033	itih3	ITIH3	7.63146	Liver	TRUE
ITM2A	O43736	itm2a	ITM2A	1.25242	Female	FALSE
IVD	P26440	ivd	IVD	1.71666	Thyroid	FALSE
JAM2	P57087	jam2	JAM2	1.08089	Esophagus	FALSE
JCHAIN	P01591	jchain	JCHAIN	1.0233	Salivary	FALSE
JUN	P05412	jun	JUN	1.02491	Female	FALSE
KAZALD1	Q96I82	kazald1	KAZALD1	2.496	Immune	FALSE
KCNIP4	Q6PIL6	kcnip4	KCNIP4	4.75388	Brain	TRUE
KDR	P35968	kdr	KDR	1.00045	Adipose	FALSE
KEL	P23276	kel	KEL	9.42312	Male	TRUE
KIFBP	Q96EK5	kifbp	KIF1BP	1.60147	Brain	FALSE
KIR2DL3	P43628	kir2dl3	KIR2DL3	10.6353	Immune	TRUE
KIR3DL1	P43629	kir3dl1	KIR3DL1	10.5408	Immune	TRUE
KIRREL2	Q6UWL6	kirrel2	KIRREL2	35.4533	Pancreas	TRUE
KIT	P10721	kit	KIT	1.46357	Esophagus	FALSE
KITLG	P21583	kitlg	KITLG	1.32469	Esophagus	FALSE
KLB	Q86Z14	klb	KLB	1.14113	Liver	FALSE
KLK1	P06870	klk1	KLK1	30.055	Pancreas	TRUE
KLK10	O43240	klk10	KLK10	1.86456	Esophagus	FALSE
KLK11	Q9UBX7	klk11	KLK11	1.11145	Esophagus	FALSE
KLK12	Q9UKR0	klk12	KLK12	1.64754	Esophagus	FALSE
KLK13	Q9UKR3	klk13	KLK13	3.4819	Esophagus	FALSE
KLK14	Q9P0G3	klk14	KLK14	1.91718	Skin	FALSE
KLK4	Q9Y5K2	klk4	KLK4	48.2243	Male	TRUE
KLK6	Q92876	klk6	KLK6	3.71987	Brain	FALSE
KLK8	O60259	klk8	KLK8	1.16308	Esophagus	FALSE
KLRB1	Q12918	klrb1	KLRB1	1.84333	Immune	FALSE
KLRD1	Q13241	klrd1	KLRD1	3.15142	Immune	FALSE
KRT14	P02533	krt14	KRT14	4.8126	Skin	TRUE
KRT18	P05783	krt18	KRT18	1.05176	Pancreas	FALSE
KRT19	P08727	krt19	KRT19	1.03729	Intestine	FALSE
KRT5	P13647	krt5	KRT5	1.34447	Esophagus	FALSE
KYAT1	Q16773	kyat1	KYAT1	1.5109	Brain	FALSE
KYNU	Q16719	kynu	KYNU	2.23525	Liver	FALSE
L1CAM	P32004	l1cam	L1CAM	2.84202	Brain	FALSE
LACTB2	Q53H82	lactb2	LACTB2	1.17526	Male	FALSE
LAG3	P18627	lag3	LAG3	1.05393	Female	FALSE
LAIR1	Q6GTX8	lair1	LAIR1	1.54621	Immune	FALSE
LAIR2	Q6ISS4	lair2	LAIR2	1.25134	Immune	FALSE
LAMA4	Q16363	lama4	LAMA4	1.15913	Esophagus	FALSE
LAMP2	P13473	lamp2	LAMP2	1.90113	Brain	FALSE
LAMP3	Q9UQV4	lamp3	LAMP3	4.82302	Lung	TRUE
LAP3	P28838	lap3	LAP3	1.14095	Lung	FALSE
LAT	O43561	lat	LAT	1.04507	Immune	FALSE
LAT2	Q9GZY6	lat2	LAT2	7.43911	Immune	TRUE
LAYN	Q6UX15	layn	LAYN	1.01505	Intestine	FALSE
LBP	P18428	lbp	LBP	35.8792	Liver	TRUE
LBR	Q14739	lbr	LBR	1.39673	Intestine	FALSE
LCN2	P80188	lcn2	LCN2	1.85205	Salivary	FALSE
LDLR	P01130	ldlr	LDLR	2.42887	Adrenal	FALSE
LEFTY2	O00292	lefty2	LEFTY2	4.93256	Female	TRUE
LEP	P41159	lep	LEP	16.1988	Adipose	TRUE
LEPR	P48357	lepr	LEPR	1.18825	Brain	FALSE
LGALS1	P09382	lgals1	LGALS1	1.1347	Female	FALSE
LGALS3	P17931	lgals3	LGALS3	1.3187	Intestine	FALSE
LGALS4	P56470	lgals4	LGALS4	27.5167	Intestine	TRUE
LGALS7_LGALS7B	P47929	lgals7_lgals7b	LGALS7B	4.91712	Skin	TRUE
LGALS8	O00214	lgals8	LGALS8	1.37222	Immune	FALSE
LGALS9	O00182	lgals9	LGALS9	1.12145	Immune	FALSE
LGMN	Q99538	lgmn	LGMN	1.09521	Immune	FALSE
LHB	P01229	lhb	LHB	421.23	Pituitary	TRUE
LHPP	Q9H008	lhpp	LHPP	10.2262	Brain	TRUE
LIF	P15018	lif	LIF	1.2546	Adipose	FALSE
LIFR	P42702	lifr	LIFR	1.05222	Female	FALSE
LILRA2	Q8N149	lilra2	LILRA2	21.5366	Immune	TRUE
LILRA5	A6NI73	lilra5	LILRA5	25.5529	Immune	TRUE
LILRB1	Q8NHL6	lilrb1	LILRB1	4.45714	Immune	TRUE
LILRB2	Q8N423	lilrb2	LILRB2	4.41576	Immune	TRUE
LILRB4	Q8NHJ6	lilrb4	LILRB4	1.69872	Immune	FALSE
LILRB5	O75023	lilrb5	LILRB5	2.6785	Immune	FALSE
LPCAT2	Q7L5N7	lpcat2	LPCAT2	2.03883	Thyroid	FALSE
LPL	P06858	lpl	LPL	1.69099	Adipose	FALSE
LPO	P22079	lpo	LPO	29.7211	Salivary	TRUE
LRIG1	Q96JA1	lrig1	LRIG1	1.65135	Intestine	FALSE
LRP1	Q07954	lrp1	LRP1	1.0613	Artery	FALSE
LRP11	Q86VZ4	lrp11	LRP11	1.17984	Brain	FALSE
LRPAP1	P30533	lrpap1	LRPAP1	1.17798	Brain	FALSE
LRRC25	Q8N386	lrrc25	LRRC25	10.5326	Immune	TRUE
LRRN1	Q6UXK5	lrrn1	LRRN1	1.82635	Brain	FALSE
LSM1	O15116	lsm1	LSM1	1.06114	Kidney	FALSE
LSP1	P33241	lsp1	LSP1	3.28725	Immune	FALSE
LTA	P01374	lta	LTA	1.12495	Male	FALSE
LTA4H	P09960	lta4h	LTA4H	1.328	Immune	FALSE
LTBP2	Q14767	ltbp2	LTBP2	4.22243	Artery	TRUE
LTBP3	Q9NS15	ltbp3	LTBP3	1.94707	Artery	FALSE
LTBR	P36941	ltbr	LTBR	1.01655	Liver	FALSE
LTO1	Q8WV07	lto1	ORAOV1	1.01439	Immune	FALSE
LXN	Q9BS40	lxn	LXN	1.26825	Adipose	FALSE
LY6D	Q14210	ly6d	LY6D	2.20922	Esophagus	FALSE
LY75	O60449	ly75	LY75	1.21952	Intestine	FALSE
LY9	Q9HBG7	ly9	LY9	2.10192	Immune	FALSE
LY96	Q9Y6Y9	ly96	LY96	2.48118	Immune	FALSE
LYAR	Q9NX58	lyar	LYAR	5.77862	Male	TRUE
LYN	P07948	lyn	LYN	4.61739	Immune	TRUE
LYPD1	Q8N2G4	lypd1	LYPD1	1.80919	Brain	FALSE
LYPD3	O95274	lypd3	LYPD3	1.4833	Esophagus	FALSE
LYPD8	Q6UX82	lypd8	LYPD8	24.9476	Intestine	TRUE
MAD1L1	Q9Y6D9	mad1l1	MAD1L1	1.68277	Male	FALSE
MAEA	Q7L5Y9	maea	MAEA	1.26266	Kidney	FALSE
MAGED1	Q9Y5V3	maged1	MAGED1	1.44908	Pituitary	FALSE
MANF	P55145	manf	MANF	1.57276	Thyroid	FALSE
MANSC1	Q9H8J5	mansc1	MANSC1	1.5744	Salivary	FALSE
MAP2K6	P52564	map2k6	MAP2K6	1.39676	Muscle	FALSE
MAP3K5	Q99683	map3k5	MAP3K5	1.7669	Adrenal	FALSE
MAP4K5	Q9Y4K4	map4k5	MAP4K5	1.09035	Female	FALSE
MAPK9	P45984	mapk9	MAPK9	4.45	Brain	TRUE
MAPT	P10636	mapt	MAPT	2.70587	Brain	FALSE
MARCO	Q9UEW3	marco	MARCO	2.04456	Lung	FALSE
MASP1	P48740	masp1	MASP1	2.00698	Female	FALSE
MATN2	O00339	matn2	MATN2	1.44414	Female	FALSE
MATN3	O15232	matn3	MATN3	1.48932	Brain	FALSE
MAVS	Q7Z434	mavs	MAVS	1.06857	Muscle	FALSE
MAX	P61244	max	MAX	1.07259	Brain	FALSE
MB	P02144	mb	MB	1.91705	Muscle	FALSE
MCAM	P43121	mcam	MCAM	3.70719	Artery	FALSE
MCFD2	Q8NI22	mcfd2	MCFD2	2.1716	Adrenal	FALSE
MDGA1	Q8NFP4	mdga1	MDGA1	24.5959	Brain	TRUE
MDK	P21741	mdk	MDK	1.37721	Female	FALSE
MED18	Q9BUE0	med18	MED18	1.03632	Immune	FALSE
MEGF10	Q96KG7	megf10	MEGF10	5.00134	Brain	TRUE
MEGF9	Q9H1U4	megf9	MEGF9	1.16579	Immune	FALSE
MEP1B	Q16820	mep1b	MEP1B	189.023	Intestine	TRUE
MEPE	Q9NQ76	mepe	MEPE	50.3036	Brain	TRUE
MERTK	Q12866	mertk	MERTK	1.69694	Adrenal	FALSE
MESD	Q14696	mesd	MESDC2	1.31947	Thyroid	FALSE
MET	P08581	met	MET	1.4784	Kidney	FALSE
METAP1	P53582	metap1	METAP1	1.08401	Male	FALSE
METAP1D	Q6UB28	metap1d	METAP1D	1.46338	Female	FALSE
METAP2	P50579	metap2	METAP2	1.21806	Male	FALSE
MFAP3	P55082	mfap3	MFAP3	1.51484	Adipose	FALSE
MFAP5	Q13361	mfap5	MFAP5	1.11461	Brain	FALSE
MFGE8	Q08431	mfge8	MFGE8	4.60702	Artery	TRUE
MGLL	Q99685	mgll	MGLL	1.282	Adipose	FALSE
MGMT	P16455	mgmt	MGMT	1.77684	Liver	FALSE
MIA	Q16674	mia	MIA	2.62848	Brain	FALSE
MICB_MICA	Q29980_Q29983	micb_mica	MICA	1.12153	Female	FALSE
MICB_MICA	Q29980_Q29983	micb_mica	MICB	1.53314	Immune	FALSE
MIF	P14174	mif	MIF	1.34242	Male	FALSE
MILR1	Q7Z6M3	milr1	MILR1	1.90292	Immune	FALSE
MITD1	Q8WV92	mitd1	MITD1	1.14299	Immune	FALSE
MLN	P12872	mln	MLN	5.44802	Intestine	TRUE
MME	P08473	mme	MME	1.25623	Kidney	FALSE
MMP1	P03956	mmp1	MMP1	4.52666	Stomach	TRUE
MMP10	P09238	mmp10	MMP10	1.33411	Female	FALSE
MMP12	P39900	mmp12	MMP12	2.044	Intestine	FALSE
MMP13	P45452	mmp13	MMP13	1.04803	Pituitary	FALSE
MMP3	P08254	mmp3	MMP3	2.97885	Salivary	FALSE
MMP7	P09237	mmp7	MMP7	2.12412	Salivary	FALSE
MMP8	P22894	mmp8	MMP8	21.4236	Immune	TRUE
MMP9	P14780	mmp9	MMP9	24.3342	Immune	TRUE
MNDA	P41218	mnda	MNDA	23.5662	Immune	TRUE
MOG	Q16653	mog	MOG	321.973	Brain	TRUE
MPHOSPH8	Q99549	mphosph8	MPHOSPH8	1.11114	Female	FALSE
MPI	P34949	mpi	MPI	1.28689	Adrenal	FALSE
MPIG6B	O95866	mpig6b	MPIG6B	1.57203	Immune	FALSE
MPO	P05164	mpo	MPO	7.13199	Immune	TRUE
MRPL46	Q9H2W6	mrpl46	MRPL46	1.2381	Adrenal	FALSE
MSLN	Q13421	msln	MSLN	1.51913	Adipose	FALSE
MSMB	P08118	msmb	MSMB	117.578	Male	TRUE
MSR1	P21757	msr1	MSR1	2.37047	Lung	FALSE
MSRA	Q9UJ68	msra	MSRA	1.73892	Kidney	FALSE
MSTN	O14793	mstn	MSTN	1.3613	Muscle	FALSE
MTPN	P58546	mtpn	MTPN	1.41333	Esophagus	FALSE
MUC13	Q9H3R2	muc13	MUC13	32.2064	Intestine	TRUE
MUC16	Q8WXI7	muc16	MUC16	1.03746	Salivary	FALSE
MVK	Q03426	mvk	MVK	1.01635	Kidney	FALSE
MYO9B	Q13459	myo9b	MYO9B	1.40293	Immune	FALSE
MYOC	Q99972	myoc	MYOC	1.44414	Esophagus	FALSE
MZB1	Q8WU39	mzb1	MZB1	4.77985	Immune	TRUE
MZT1	Q08AG7	mzt1	MZT1	3.95616	Brain	FALSE
NAAA	Q02083	naaa	NAAA	1.054	Immune	FALSE
NADK	O95544	nadk	NADK	1.69313	Immune	FALSE
NAMPT	P43490	nampt	NAMPT	2.27864	Immune	FALSE
NBL1	P41271	nbl1	NBL1	1.41419	Female	FALSE
NBN	O60934	nbn	NBN	1.2794	Esophagus	FALSE
NCAM1	P13591	ncam1	NCAM1	1.47406	Brain	FALSE
NCAM2	O15394	ncam2	NCAM2	2.96153	Brain	FALSE
NCAN	O14594	ncan	NCAN	41.0376	Brain	TRUE
NCF2	P19878	ncf2	NCF2	9.30598	Immune	TRUE
NCK2	O43639	nck2	NCK2	1.12414	Esophagus	FALSE
NCLN	Q969V3	ncln	NCLN	1.46026	Adrenal	FALSE
NCR1	O76036	ncr1	NCR1	5.14078	Immune	TRUE
NCS1	P62166	ncs1	NCS1	2.64973	Brain	FALSE
NDRG1	Q92597	ndrg1	NDRG1	1.37537	Brain	FALSE
NDUFS6	O75380	ndufs6	NDUFS6	1.21145	Heart	FALSE
NECTIN2	Q92692	nectin2	NECTIN2	1.12641	Male	FALSE
NECTIN4	Q96NY8	nectin4	NECTIN4	1.2428	Skin	FALSE
NEFL	P07196	nefl	NEFL	38.6416	Brain	TRUE
NELL1	Q92832	nell1	NELL1	1.45701	Brain	FALSE
NELL2	Q99435	nell2	NELL2	2.66694	Brain	FALSE
NFASC	O94856	nfasc	NFASC	1.052	Brain	FALSE
NFATC1	O95644	nfatc1	NFATC1	1.01132	Muscle	FALSE
NFATC3	Q12968	nfatc3	NFATC3	1.51176	Male	FALSE
NFKBIE	O00221	nfkbie	NFKBIE	2.09055	Immune	FALSE
NGF	P01138	ngf	NGF	1.09813	Female	FALSE
NID1	P14543	nid1	NID1	1.19979	Adipose	FALSE
NID2	Q14112	nid2	NID2	1.16551	Thyroid	FALSE
NINJ1	Q92982	ninj1	NINJ1	2.1952	Immune	FALSE
NME3	Q13232	nme3	NME3	1.07735	Pituitary	FALSE
NMNAT1	Q9HAN9	nmnat1	NMNAT1	1.14614	Muscle	FALSE
NOMO1	Q15155	nomo1	NOMO1	1.08986	Pancreas	FALSE
NOS1	P29475	nos1	NOS1	1.48975	Muscle	FALSE
NOS3	P29474	nos3	NOS3	2.24282	Immune	FALSE
NOTCH1	P46531	notch1	NOTCH1	1.07522	Immune	FALSE
NOTCH3	Q9UM47	notch3	NOTCH3	2.10355	Artery	FALSE
NPDC1	Q9NQX5	npdc1	NPDC1	1.29442	Brain	FALSE
NPPB	P16860	nppb	NPPB	377.445	Heart	TRUE
NPPC	P23582	nppc	NPPC	1.62822	Brain	FALSE
NPTN	Q9Y639	nptn	NPTN	1.20176	Brain	FALSE
NPTX1	Q15818	nptx1	NPTX1	6.16618	Brain	TRUE
NPTXR	O95502	nptxr	NPTXR	6.46231	Brain	TRUE
NPY	P01303	npy	NPY	1.60236	Male	FALSE
NRCAM	Q92823	nrcam	NRCAM	2.233	Brain	FALSE
NRP1	O14786	nrp1	NRP1	1.65431	Adipose	FALSE
NRP2	O60462	nrp2	NRP2	1.02524	Intestine	FALSE
NRTN	Q99748	nrtn	NRTN	1.62688	Heart	FALSE
NSFL1C	Q9UNZ2	nsfl1c	NSFL1C	1.15384	Adrenal	FALSE
NT5C3A	Q9H0P0	nt5c3a	NT5C3A	1.41562	Muscle	FALSE
NT5E	P21589	nt5e	NT5E	1.75123	Female	FALSE
NTF3	P20783	ntf3	NTF3	2.87035	Artery	FALSE
NTF4	P34130	ntf4	NTF4	1.37563	Male	FALSE
NTPROBNP	P16860	ntprobnp	NPPB	377.445	Heart	TRUE
NTRK2	Q16620	ntrk2	NTRK2	3.56429	Brain	FALSE
NTRK3	Q16288	ntrk3	NTRK3	2.06279	Artery	FALSE
NUB1	Q9Y5A7	nub1	NUB1	1.00795	Male	FALSE
NUCB2	P80303	nucb2	NUCB2	1.00953	Pancreas	FALSE
NUDC	Q9Y266	nudc	NUDC	1.17974	Adrenal	FALSE
NUDT2	P50583	nudt2	NUDT2	1.09383	Pituitary	FALSE
NUDT5	Q9UKK9	nudt5	NUDT5	1.08219	Pituitary	FALSE
NXPH1	P58417	nxph1	NXPH1	1.3255	Adrenal	FALSE
OBP2B	Q9NPH6	obp2b	OBP2B	2.58472	Male	FALSE
ODAM	A1E959	odam	ODAM	56.3185	Salivary	TRUE
OGFR	Q9NZT2	ogfr	OGFR	1.06841	Immune	FALSE
OGN	P20774	ogn	OGN	3.87354	Artery	FALSE
OLR1	P78380	olr1	OLR1	1.8818	Lung	FALSE
OMD	Q99983	omd	OMD	3.27216	Artery	FALSE
OMG	P23515	omg	OMG	10.0318	Brain	TRUE
OPTC	Q9UBM4	optc	OPTC	2.04782	Male	FALSE
OSCAR	Q8IYS5	oscar	OSCAR	3.65376	Immune	FALSE
OSM	P13725	osm	OSM	7.94559	Immune	TRUE
OSMR	Q99650	osmr	OSMR	1.34193	Adipose	FALSE
OXT	P01178	oxt	OXT	125.622	Brain	TRUE
P4HB	P07237	p4hb	P4HB	1.81005	Pancreas	FALSE
PADI2	Q9Y2J8	padi2	PADI2	1.08295	Brain	FALSE
PADI4	Q9UM07	padi4	PADI4	17.9115	Immune	TRUE
PAEP	P09466	paep	PAEP	29.3649	Female	TRUE
PAG1	Q9NWQ8	pag1	PAG1	1.10454	Lung	FALSE
PAK4	O96013	pak4	PAK4	1.24516	Male	FALSE
PAM	P19021	pam	PAM	2.20851	Heart	FALSE
PAMR1	Q6UXH9	pamr1	PAMR1	1.85785	Female	FALSE
PAPPA	Q13219	pappa	PAPPA	1.13061	Adipose	FALSE
PARK7	Q99497	park7	PARK7	1.01057	Muscle	FALSE
PARP1	P09874	parp1	PARP1	1.13879	Brain	FALSE
PBLD	P30039	pbld	PBLD	1.32832	Liver	FALSE
PCDH1	Q08174	pcdh1	PCDH1	1.24795	Esophagus	FALSE
PCDH17	O14917	pcdh17	PCDH17	1.12573	Immune	FALSE
PCSK9	Q8NBP7	pcsk9	PCSK9	1.47707	Liver	FALSE
PDCD1	Q15116	pdcd1	PDCD1	1.53059	Immune	FALSE
PDCD1LG2	Q9BQ51	pdcd1lg2	PDCD1LG2	1.35944	Immune	FALSE
PDCD5	O14737	pdcd5	PDCD5	1.30176	Male	FALSE
PDCD6	O75340	pdcd6	PDCD6	1.18197	Kidney	FALSE
PDGFA	P04085	pdgfa	PDGFA	2.70094	Artery	FALSE
PDGFB	P01127	pdgfb	PDGFB	1.13276	Adipose	FALSE
PDGFC	Q9NRA1	pdgfc	PDGFC	1.11768	Artery	FALSE
PDGFRA	P16234	pdgfra	PDGFRA	2.42684	Female	FALSE
PDGFRB	P09619	pdgfrb	PDGFRB	1.01396	Adipose	FALSE
PDLIM7	Q9NR12	pdlim7	PDLIM7	1.11501	Intestine	FALSE
PDP1	Q9P0J1	pdp1	PDP1	1.19715	Brain	FALSE
PEAR1	Q5VY43	pear1	PEAR1	1.02284	Adipose	FALSE
PEBP1	P30086	pebp1	PEBP1	2.05341	Adrenal	FALSE
PECAM1	P16284	pecam1	PECAM1	1.00741	Lung	FALSE
PFDN2	Q9UHV9	pfdn2	PFDN2	1.38116	Brain	FALSE
PFKFB2	O60825	pfkfb2	PFKFB2	1.37463	Thyroid	FALSE
PGF	P49763	pgf	PGF	1.02383	Artery	FALSE
PGLYRP1	O75594	pglyrp1	PGLYRP1	37.4327	Immune	TRUE
PHOSPHO1	Q8TCT1	phospho1	PHOSPHO1	1.6681	Immune	FALSE
PI3	P19957	pi3	PI3	1.14967	Esophagus	FALSE
PIGR	P01833	pigr	PIGR	1.16109	Salivary	FALSE
PIK3AP1	Q6ZUJ8	pik3ap1	PIK3AP1	1.26139	Immune	FALSE
PIK3IP1	Q96FE7	pik3ip1	PIK3IP1	1.10413	Immune	FALSE
PILRA	Q9UKJ1	pilra	PILRA	4.59474	Immune	TRUE
PILRB	Q9UKJ0	pilrb	PILRB	1.058	Pituitary	FALSE
PKLR	P30613	pklr	PKLR	3.08921	Liver	FALSE
PLA2G10	O15496	pla2g10	PLA2G10	2.10497	Intestine	FALSE
PLA2G15	Q8NCC3	pla2g15	PLA2G15	1.08889	Muscle	FALSE
PLA2G1B	P04054	pla2g1b	PLA2G1B	1000.79	Pancreas	TRUE
PLA2G2A	P14555	pla2g2a	PLA2G2A	1.15164	Heart	FALSE
PLA2G4A	P47712	pla2g4a	PLA2G4A	1.22673	Bladder	FALSE
PLA2G7	Q13093	pla2g7	PLA2G7	1.99775	Immune	FALSE
PLAT	P00750	plat	PLAT	1.09025	Bladder	FALSE
PLAU	P00749	plau	PLAU	2.04718	Kidney	FALSE
PLAUR	Q03405	plaur	PLAUR	3.31179	Immune	FALSE
PLIN1	O60240	plin1	PLIN1	7.65075	Adipose	TRUE
PLIN3	O60664	plin3	PLIN3	1.25911	Esophagus	FALSE
PLPBP	O94903	plpbp	PROSC	1.21821	Kidney	FALSE
PLTP	P55058	pltp	PLTP	1.68508	Adipose	FALSE
PLXDC1	Q8IUK5	plxdc1	PLXDC1	1.33385	Female	FALSE
PLXNA4	Q9HCM2	plxna4	PLXNA4	1.63379	Adipose	FALSE
PLXNB2	O15031	plxnb2	PLXNB2	1.07182	Kidney	FALSE
PLXNB3	Q9ULL4	plxnb3	PLXNB3	1.15616	Brain	FALSE
PM20D1	Q6GTS8	pm20d1	PM20D1	1.27951	Pancreas	FALSE
PMVK	Q15126	pmvk	PMVK	1.07223	Brain	FALSE
PNLIPRP2	P54317	pnliprp2	PNLIPRP2	121.636	Pancreas	TRUE
PNPT1	Q8TCS8	pnpt1	PNPT1	1.04748	Brain	FALSE
PODXL	O00592	podxl	PODXL	2.16252	Kidney	FALSE
PODXL2	Q9NZ53	podxl2	PODXL2	1.38658	Brain	FALSE
POLR2F	P61218	polr2f	POLR2F	5.22549	Brain	TRUE
PON2	Q15165	pon2	PON2	1.41599	Brain	FALSE
PON3	Q15166	pon3	PON3	4.27738	Liver	TRUE
PPCDC	Q96CD2	ppcdc	PPCDC	1.19598	Immune	FALSE
PPIB	P23284	ppib	PPIB	1.12983	Thyroid	FALSE
PPM1A	P35813	ppm1a	PPM1A	1.03332	Muscle	FALSE
PPME1	Q9Y570	ppme1	PPME1	1.01355	Brain	FALSE
PPP1R12A	O14974	ppp1r12a	PPP1R12A	1.14995	Esophagus	FALSE
PPP1R2	P41236	ppp1r2	PPP1R2	1.24259	Muscle	FALSE
PPP1R9B	Q96SB3	ppp1r9b	PPP1R9B	1.69353	Brain	FALSE
PPP3R1	P63098	ppp3r1	PPP3R1	4.65008	Brain	TRUE
PPY	P01298	ppy	PPY	75.6996	Pancreas	TRUE
PQBP1	O60828	pqbp1	PQBP1	1.11877	Brain	FALSE
PRCP	P42785	prcp	PRCP	1.07214	Adrenal	FALSE
PRDX1	Q06830	prdx1	PRDX1	1.39582	Esophagus	FALSE
PRDX3	P30048	prdx3	PRDX3	1.72696	Adrenal	FALSE
PRDX5	P30044	prdx5	PRDX5	1.01985	Kidney	FALSE
PRDX6	P30041	prdx6	PRDX6	1.09878	Muscle	FALSE
PREB	Q9HCU5	preb	PREB	1.10141	Muscle	FALSE
PRELP	P51888	prelp	PRELP	2.89494	Artery	FALSE
PRKAB1	Q9Y478	prkab1	PRKAB1	2.587	Kidney	FALSE
PRKAR1A	P10644	prkar1a	PRKAR1A	1.02794	Heart	FALSE
PRKCQ	Q04759	prkcq	PRKCQ	3.07402	Muscle	FALSE
PRKRA	O75569	prkra	PRKRA	1.24214	Muscle	FALSE
PRL	P01236	prl	PRL	2640.95	Pituitary	TRUE
PROC	P04070	proc	PROC	22.4461	Liver	TRUE
PROK1	P58294	prok1	PROK1	2.47752	Female	FALSE
PRSS2	P07478	prss2	PRSS2	333.412	Pancreas	TRUE
PRSS27	Q9BQR3	prss27	PRSS27	2.51392	Esophagus	FALSE
PRSS8	Q16651	prss8	PRSS8	1.15059	Salivary	FALSE
PRTFDC1	Q9NRG1	prtfdc1	PRTFDC1	1.28191	Brain	FALSE
PRTG	Q2VWP7	prtg	PRTG	3.17925	Thyroid	FALSE
PRTN3	P24158	prtn3	PRTN3	10.0658	Immune	TRUE
PSG1	P11464	psg1	PSG1	2.5868	Adipose	FALSE
PSIP1	O75475	psip1	PSIP1	2.27493	Brain	FALSE
PSMA1	P25786	psma1	PSMA1	1.21798	Muscle	FALSE
PSMD9	O00233	psmd9	PSMD9	1.19385	Kidney	FALSE
PSME1	Q06323	psme1	PSME1	1.0937	Immune	FALSE
PSME2	Q9UL46	psme2	PSME2	1.11852	Immune	FALSE
PSMG3	Q9BT73	psmg3	PSMG3	1.14355	Skin	FALSE
PSPN	O60542	pspn	PSPN	2.04772	Brain	FALSE
PSRC1	Q6PGN9	psrc1	PSRC1	3.64184	Brain	FALSE
PTEN	P60484	pten	PTEN	1.00368	Immune	FALSE
PTGDS	P41222	ptgds	PTGDS	1.30506	Male	FALSE
PTH1R	Q03431	pth1r	PTH1R	6.94947	Kidney	TRUE
PTK7	Q13308	ptk7	PTK7	2.71506	Female	FALSE
PTN	P21246	ptn	PTN	1.38891	Brain	FALSE
PTPN1	P18031	ptpn1	PTPN1	1.17096	Lung	FALSE
PTPN6	P29350	ptpn6	PTPN6	3.59357	Immune	FALSE
PTPRF	P10586	ptprf	PTPRF	1.11422	Skin	FALSE
PTPRM	P28827	ptprm	PTPRM	1.27235	Adipose	FALSE
PTPRN2	Q92932	ptprn2	PTPRN2	1.22191	Brain	FALSE
PTPRS	Q13332	ptprs	PTPRS	1.22683	Brain	FALSE
PTS	Q03393	pts	PTS	1.25158	Adrenal	FALSE
PTX3	P26022	ptx3	PTX3	2.66401	Adipose	FALSE
PVALB	P20472	pvalb	PVALB	6.35246	Brain	TRUE
PVR	P15151	pvr	PVR	1.0414	Kidney	FALSE
PXN	P49023	pxn	PXN	1.01655	Immune	FALSE
QDPR	P09417	qdpr	QDPR	5.33643	Brain	TRUE
QPCT	Q16769	qpct	QPCT	1.46772	Adrenal	FALSE
RAB37	Q96AX2	rab37	RAB37	4.11015	Brain	TRUE
RAB6A	P20340	rab6a	RAB6A	1.74005	Brain	FALSE
RAB6B	Q9NRW1	rab6b	RAB6B	9.74262	Brain	TRUE
RABEPK	Q7Z6M1	rabepk	RABEPK	1.21548	Liver	FALSE
RABGAP1L	Q5R372	rabgap1l
RAD23B	P54727	rad23b	RAD23B	1.39249	Muscle	FALSE
RANGAP1	P46060	rangap1	RANGAP1	1.62101	Male	FALSE
RARRES1	P49788	rarres1	RARRES1	1.07686	Adipose	FALSE
RARRES2	Q99969	rarres2	RARRES2	2.24085	Adrenal	FALSE
RASA1	P20936	rasa1	RASA1	1.10273	Male	FALSE
RASSF2	P50749	rassf2	RASSF2	2.08941	Brain	FALSE
RBKS	Q9H477	rbks	RBKS	1.28774	Adrenal	FALSE
RBP2	P50120	rbp2	RBP2	87.7467	Intestine	TRUE
RBP5	P82980	rbp5	RBP5	2.28017	Kidney	FALSE
RCOR1	Q9UKL0	rcor1	RCOR1	1.51887	Esophagus	FALSE
REG1A	P05451	reg1a	REG1A	9.26801	Pancreas	TRUE
REG1B	P48304	reg1b	REG1B	7.24643	Pancreas	TRUE
REG3A	Q06141	reg3a	REG3A	1.96269	Pancreas	FALSE
REG4	Q9BYZ8	reg4	REG4	6.40895	Intestine	TRUE
RELT	Q969Z4	relt	RELT	3.31546	Immune	FALSE
REN	P00797	ren	REN	8.50352	Kidney	TRUE
RET	P07949	ret	RET	1.91972	Brain	FALSE
RETN	Q9HD89	retn	RETN	6.81021	Immune	TRUE
RGMA	Q96B86	rgma	RGMA	1.19599	Esophagus	FALSE
RGMB	Q6NW40	rgmb	RGMB	1.9273	Esophagus	FALSE
RGS8	P57771	rgs8	RGS8	5.73025	Brain	TRUE
RHOC	P08134	rhoc	RHOC	1.10088	Artery	FALSE
RILP	Q96NA2	rilp	RILP	1.19644	Thyroid	FALSE
RNASE3	P12724	rnase3	RNASE3	25.1251	Immune	TRUE
RNASET2	O00584	rnaset2	RNASET2	3.4774	Immune	FALSE
RNF41	Q9H4P4	rnf41	RNF41	1.37769	Brain	FALSE
ROBO1	Q9Y6N7	robo1	ROBO1	1.06531	Skin	FALSE
ROBO2	Q9HCK4	robo2	ROBO2	1.2669	Brain	FALSE
ROR1	Q01973	ror1	ROR1	2.00223	Artery	FALSE
RP2	O75695	rp2	RP2	1.18283	Immune	FALSE
RRM2	P31350	rrm2	RRM2	1.4315	Esophagus	FALSE
RRM2B	Q7LG56	rrm2b	RRM2B	1.0277	Muscle	FALSE
RSPO1	Q2MKA7	rspo1	RSPO1	3.77029	Female	FALSE
RSPO3	Q9BXY4	rspo3	RSPO3	1.00654	Esophagus	FALSE
RTBDN	Q9BSG5	rtbdn	RTBDN	2.88138	Pituitary	FALSE
RTN4R	Q9BZR6	rtn4r	RTN4R	10.0719	Brain	TRUE
RUVBL1	Q9Y265	ruvbl1	RUVBL1	1.36471	Male	FALSE
RWDD1	Q9H446	rwdd1	RWDD1	1.02605	Artery	FALSE
S100A11	P31949	s100a11	S100A11	1.05171	Immune	FALSE
S100A12	P80511	s100a12	S100A12	22.2637	Immune	TRUE
S100A16	Q96FQ6	s100a16	S100A16	3.04061	Esophagus	FALSE
S100A4	P26447	s100a4	S100A4	1.28076	Immune	FALSE
S100P	P25815	s100p	S100P	1.00795	Bladder	FALSE
SAMD9L	Q8IVG5	samd9l	SAMD9L	1.79681	Immune	FALSE
SCAMP3	O14828	scamp3	SCAMP3	1.13708	Adrenal	FALSE
SCARA5	Q6ZMJ2	scara5	SCARA5	1.07198	Bladder	FALSE
SCARB1	Q8WTV0	scarb1	SCARB1	8.49543	Adrenal	TRUE
SCARB2	Q14108	scarb2	SCARB2	1.30775	Brain	FALSE
SCARF1	Q14162	scarf1	SCARF1	1.36649	Immune	FALSE
SCARF2	Q96GP6	scarf2	SCARF2	1.72529	Artery	FALSE
SCG2	P13521	scg2	SCG2	1.09432	Brain	FALSE
SCG3	Q8WXD2	scg3	SCG3	2.70346	Brain	FALSE
SCGB1A1	P11684	scgb1a1	SCGB1A1	19.3884	Lung	TRUE
SCGB3A2	Q96PL1	scgb3a2	SCGB3A2	35.1988	Lung	TRUE
SCGN	O76038	scgn	SCGN	1.03788	Pituitary	FALSE
SCLY	Q96I15	scly	SCLY	1.07212	Liver	FALSE
SCP2	P22307	scp2	SCP2	3.55927	Liver	FALSE
SCRN1	Q12765	scrn1	SCRN1	4.6212	Brain	TRUE
SDC1	P18827	sdc1	SDC1	1.02158	Skin	FALSE
SDC4	P31431	sdc4	SDC4	1.10559	Kidney	FALSE
SELE	P16581	sele	SELE	1.1437	Adipose	FALSE
SELP	P16109	selp	SELP	1.05665	Adipose	FALSE
SELPLG	Q14242	selplg	SELPLG	15.8774	Immune	TRUE
SEMA3F	Q13275	sema3f	SEMA3F	1.25396	Esophagus	FALSE
SEMA4C	Q9C0C4	sema4c	SEMA4C	1.80989	Brain	FALSE
SEMA4D	Q92854	sema4d	SEMA4D	3.48088	Brain	FALSE
SEMA7A	O75326	sema7a	SEMA7A	1.2394	Immune	FALSE
SEPTIN9	Q9UHD8	septin9	SEPT9	1.03009	Intestine	FALSE
SERPINA11	Q86U17	serpina11	SERPINA11	37.8699	Liver	TRUE
SERPINA12	Q8IW75	serpina12	SERPINA12	139.327	Skin	TRUE
SERPINA9	Q86WD7	serpina9	SERPINA9	2.28934	Skin	FALSE
SERPINB1	P30740	serpinb1	SERPINB1	1.72661	Esophagus	FALSE
SERPINB5	P36952	serpinb5	SERPINB5	1.5963	Skin	FALSE
SERPINB6	P35237	serpinb6	SERPINB6	1.44077	Male	FALSE
SERPINB8	P50452	serpinb8	SERPINB8	2.22741	Skin	FALSE
SERPINB9	P50453	serpinb9	SERPINB9	1.62547	Brain	FALSE
SERPINE1	P05121	serpine1	SERPINE1	2.16537	Artery	FALSE
SESTD1	Q86VW0	sestd1	SESTD1	1.11874	Adipose	FALSE
SETMAR	Q53H47	setmar	SETMAR	1.18932	Female	FALSE
SEZ6L	Q9BYH1	sez6l	SEZ6L	4.81245	Brain	TRUE
SEZ6L2	Q6UXD5	sez6l2	SEZ6L2	1.0021	Brain	FALSE
SF3B4	Q15427	sf3b4	SF3B4	1.05235	Male	FALSE
SFRP1	Q8N474	sfrp1	SFRP1	1.81697	Female	FALSE
SFTPA1	Q8IWL2	sftpa1	SFTPA1	304.447	Lung	TRUE
SFTPA2	Q8IWL1	sftpa2	SFTPA2	217.964	Lung	TRUE
SFTPD	P35247	sftpd	SFTPD	41.4734	Lung	TRUE
SH2B3	Q9UQQ2	sh2b3	SH2B3	1.52009	Immune	FALSE
SH2D1A	O60880	sh2d1a	SH2D1A	2.02992	Immune	FALSE
SHMT1	P34896	shmt1	SHMT1	2.06767	Liver	FALSE
SIAE	Q9HAT2	siae	SIAE	1.2818	Intestine	FALSE
SIGLEC1	Q9BZZ2	siglec1	SIGLEC1	1.23649	Adipose	FALSE
SIGLEC10	Q96LC7	siglec10	SIGLEC10	3.33833	Immune	FALSE
SIGLEC15	Q6ZMC9	siglec15	SIGLEC15	1.68957	Bladder	FALSE
SIGLEC5	O15389	siglec5
SIGLEC6	O43699	siglec6	SIGLEC6	1.63362	Intestine	FALSE
SIGLEC7	Q9Y286	siglec7	SIGLEC7	4.70179	Immune	TRUE
SIGLEC9	Q9Y336	siglec9	SIGLEC9	5.49448	Immune	TRUE
SIRPA	P78324	sirpa	SIRPA	1.78724	Brain	FALSE
SIRPB1	O00241	sirpb1
SIRT2	Q8IXJ6	sirt2	SIRT2	2.19406	Brain	FALSE
SIRT5	Q9NXA8	sirt5	SIRT5	1.08419	Heart	FALSE
SIT1	Q9Y3P8	sit1	SIT1	1.75899	Immune	FALSE
SKAP1	Q86WV1	skap1	SKAP1	1.16751	Kidney	FALSE
SKAP2	O75563	skap2	SKAP2	1.23854	Immune	FALSE
SLAMF1	Q13291	slamf1	SLAMF1	1.19028	Immune	FALSE
SLAMF6	Q96DU3	slamf6	SLAMF6	2.27797	Immune	FALSE
SLAMF7	Q9NQ25	slamf7	SLAMF7	3.47062	Immune	FALSE
SLAMF8	Q9P0V8	slamf8	SLAMF8	1.29457	Immune	FALSE
SLC16A1	P53985	slc16a1	SLC16A1	1.0233	Intestine	FALSE
SLC27A4	Q6P1M0	slc27a4	SLC27A4	1.28098	Esophagus	FALSE
SLC39A14	Q15043	slc39a14	SLC39A14	2.14201	Liver	FALSE
SLC39A5	Q6ZMH5	slc39a5	SLC39A5	2.00837	Pancreas	FALSE
SLIT2	O94813	slit2	SLIT2	1.50288	Lung	FALSE
SLITRK2	Q9H156	slitrk2	SLITRK2	1.76966	Brain	FALSE
SLITRK6	Q9H5Y7	slitrk6	SLITRK6	1.61911	Salivary	FALSE
SMAD1	Q15797	smad1	SMAD1	1.05404	Female	FALSE
SMAD5	Q99717	smad5	SMAD5	1.12388	Female	FALSE
SMARCA2	P51531	smarca2	SMARCA2	1.12747	Female	FALSE
SMOC1	Q9H4F8	smoc1	SMOC1	1.20084	Male	FALSE
SMOC2	Q9H3U7	smoc2	SMOC2	2.82107	Artery	FALSE
SMPD1	P17405	smpd1	SMPD1	1.29111	Kidney	FALSE
SMPDL3A	Q92484	smpdl3a	SMPDL3A	1.18386	Female	FALSE
SNAP23	O00161	snap23	SNAP23	1.09104	Artery	FALSE
SNAP29	O95721	snap29	SNAP29	1.70417	Male	FALSE
SNCG	O76070	sncg	SNCG	1.7069	Brain	FALSE
SNX9	Q9Y5X1	snx9	SNX9	1.07139	Adipose	FALSE
SOD1	P00441	sod1	SOD1	1.143	Liver	FALSE
SOD2	P04179	sod2
SORCS2	Q96PQ0	sorcs2	SORCS2	2.00939	Brain	FALSE
SORD	Q00796	sord	SORD	1.16101	Male	FALSE
SORT1	Q99523	sort1	SORT1	1.16372	Brain	FALSE
SOST	Q9BQB4	sost	SOST	5.1426	Artery	TRUE
SPARC	P09486	sparc	SPARC	1.2214	Artery	FALSE
SPARCL1	Q14515	sparcl1	SPARCL1	1.46063	Artery	FALSE
SPINK1	P00995	spink1	SPINK1	16.4736	Pancreas	TRUE
SPINK4	O60575	spink4	SPINK4	203.668	Intestine	TRUE
SPINK5	Q9NQ38	spink5	SPINK5	1.50475	Esophagus	FALSE
SPINK6	Q6UWN8	spink6	SPINK6	1.18548	Female	FALSE
SPINT1	O43278	spint1	SPINT1	1.37194	Esophagus	FALSE
SPINT2	O43291	spint2	SPINT2	1.17589	Pituitary	FALSE
SPOCK1	Q08629	spock1	SPOCK1	6.31481	Brain	TRUE
SPON1	Q9HCB6	spon1	SPON1	1.2039	Lung	FALSE
SPON2	Q9BUD6	spon2	SPON2	1.4845	Female	FALSE
SPP1	P10451	spp1	SPP1	2.4671	Kidney	FALSE
SPRY2	O43597	spry2	SPRY2	1.26357	Brain	FALSE
SRC	P12931	src	SRC	1.10919	Male	FALSE
SRP14	P37108	srp14	SRP14	1.27332	Kidney	FALSE
SRPK2	P78362	srpk2	SRPK2	1.99506	Male	FALSE
SSB	P05455	ssb	SSB	1.16017	Adipose	FALSE
SSC4D	Q8WTU2	ssc4d	SSC4D	1.05338	Pituitary	FALSE
SSC5D	A1L4H1	ssc5d	SSC5D	1.05862	Female	FALSE
ST3GAL1	Q11201	st3gal1	ST3GAL1	1.77353	Thyroid	FALSE
ST6GAL1	P15907	st6gal1	ST6GAL1	3.57181	Liver	FALSE
STAMBP	O95630	stambp	STAMBP	1.772	Brain	FALSE
STAT5B	P51692	stat5b	STAT5B	1.33905	Immune	FALSE
STC1	P52823	stc1	STC1	1.56235	Thyroid	FALSE
STC2	O76061	stc2	STC2	1.05033	Pancreas	FALSE
STIP1	P31948	stip1	STIP1	1.42215	Male	FALSE
STK11	Q15831	stk11	STK11	2.36375	Male	FALSE
STK24	Q9Y6E0	stk24	STK24	1.02353	Skin	FALSE
STK4	Q13043	stk4	STK4	1.5957	Immune	FALSE
STX16	O14662	stx16	STX16	1.1011	Pituitary	FALSE
STX4	Q12846	stx4	STX4	1.14535	Immune	FALSE
STX6	O43752	stx6	STX6	1.31701	Brain	FALSE
STX8	Q9UNK0	stx8	STX8	1.63906	Male	FALSE
STXBP3	O00186	stxbp3	STXBP3	1.92207	Brain	FALSE
SUGT1	Q9Y2Z0	sugt1	SUGT1	1.35108	Brain	FALSE
SULT1A1	P50225	sult1a1	SULT1A1	1.21984	Liver	FALSE
SULT2A1	Q06520	sult2a1	SULT2A1	1.42686	Liver	FALSE
SUMF2	Q8NBJ7	sumf2	SUMF2	1.0001	Artery	FALSE
SUSD1	Q6UWL2	susd1	SUSD1	1.16079	Kidney	FALSE
SUSD2	Q9UGT4	susd2	SUSD2	1.4072	Lung	FALSE
TACC3	Q9Y6A5	tacc3	TACC3	1.21291	Male	FALSE
TAFA5	Q7Z5A7	tafa5	FAM19A5	3.1814	Brain	FALSE
TANK	Q92844	tank	TANK	1.04224	Adipose	FALSE
TARBP2	Q15633	tarbp2	TARBP2	1.91955	Brain	FALSE
TBC1D17	Q9HA65	tbc1d17	TBC1D17	1.19216	Muscle	FALSE
TBC1D23	Q9NUY8	tbc1d23	TBC1D23	1.05904	Adrenal	FALSE
TBC1D5	Q92609	tbc1d5	TBC1D5	1.12649	Brain	FALSE
TBCB	Q99426	tbcb	TBCB	2.37599	Brain	FALSE
TBCC	Q15814	tbcc	TBCC	1.23867	Immune	FALSE
TBL1X	O60907	tbl1x	TBL1X	1.78606	Female	FALSE
TCL1A	P56279	tcl1a	TCL1A	3.12087	Immune	FALSE
TCL1B	O95988	tcl1b	TCL1B	3.67914	Male	FALSE
TCN2	P20062	tcn2	TCN2	1.49993	Kidney	FALSE
TDGF1	P13385	tdgf1	TDGF1	2.69115	Kidney	FALSE
TDRKH	Q9Y2W6	tdrkh	TDRKH	1.50132	Male	FALSE
TEK	Q02763	tek	TEK	1.36092	Lung	FALSE
TFF1	P04155	tff1	TFF1	50.3975	Stomach	TRUE
TFF2	Q03403	tff2	TFF2	155.654	Stomach	TRUE
TFF3	Q07654	tff3	TFF3	1.42438	Thyroid	FALSE
TFPI	P10646	tfpi	TFPI	1.49002	Lung	FALSE
TFPI2	P48307	tfpi2	TFPI2	1.60246	Adipose	FALSE
TFRC	P02786	tfrc	TFRC	1.64498	Female	FALSE
TGFA	P01135	tgfa	TGFA	1.10276	Brain	FALSE
TGFB1	P01137	tgfb1	TGFB1	2.07585	Immune	FALSE
TGFBI	Q15582	tgfbi	TGFBI	1.08119	Artery	FALSE
TGFBR2	P37173	tgfbr2	TGFBR2	1.36133	Adipose	FALSE
TGFBR3	Q03167	tgfbr3	TGFBR3	1.01042	Female	FALSE
TGM2	P21980	tgm2	TGM2	1.41952	Artery	FALSE
THBD	P07204	thbd	THBD	1.02455	Skin	FALSE
THBS2	P35442	thbs2	THBS2	4.21052	Artery	TRUE
THBS4	P35443	thbs4	THBS4	1.43857	Brain	FALSE
THOP1	P52888	thop1	THOP1	1.41808	Male	FALSE
THPO	P40225	thpo	THPO	2.83416	Liver	FALSE
THY1	P04216	thy1	THY1	3.38179	Brain	FALSE
TIA1	P31483	tia1	TIA1	1.14382	Female	FALSE
TIE1	P35590	tie1	TIE1	1.22983	Adipose	FALSE
TIGAR	Q9NQ88	tigar	TIGAR	1.11549	Pituitary	FALSE
TIMD4	Q96H15	timd4	TIMD4	8.283	Male	TRUE
TIMP1	P01033	timp1	TIMP1	1.95605	Artery	FALSE
TIMP3	P35625	timp3	TIMP3	1.30689	Adipose	FALSE
TIMP4	Q99727	timp4	TIMP4	3.2982	Adipose	FALSE
TINAGL1	Q9GZM7	tinagl1	TINAGL1	1.42516	Artery	FALSE
TJAP1	Q5JTD0	tjap1	TJAP1	1.2852	Brain	FALSE
TLR3	O15455	tlr3	TLR3	1.01201	Intestine	FALSE
TMPRSS15	P98073	tmprss15	TMPRSS15	9.48073	Intestine	TRUE
TMPRSS5	Q9H3S3	tmprss5	TMPRSS5	4.60247	Brain	TRUE
TMSB10	P63313	tmsb10	TMSB10	1.06956	Female	FALSE
TNC	P24821	tnc	TNC	1.87713	Artery	FALSE
TNF	P01375	tnf	TNF	1.74639	Immune	FALSE
TNFAIP8	O95379	tnfaip8	TNFAIP8	1.51797	Immune	FALSE
TNFRSF10A	O00220	tnfrsf10a	TNFRSF10A	1.16544	Esophagus	FALSE
TNFRSF10B	O14763	tnfrsf10b	TNFRSF10B	1.02734	Adrenal	FALSE
TNFRSF10C	O14798	tnfrsf10c	TNFRSF10C	32.5767	Immune	TRUE
TNFRSF11A	Q9Y6Q6	tnfrsf11a	TNFRSF11A	1.19302	Salivary	FALSE
TNFRSF11B	O00300	tnfrsf11b	TNFRSF11B	4.91467	Artery	TRUE
TNFRSF12A	Q9NP84	tnfrsf12a	TNFRSF12A	1.27616	Kidney	FALSE
TNFRSF13B	O14836	tnfrsf13b	TNFRSF13B	1.71519	Immune	FALSE
TNFRSF13C	Q96RJ3	tnfrsf13c	TNFRSF13C	1.70763	Immune	FALSE
TNFRSF14	Q92956	tnfrsf14	TNFRSF14	1.37581	Immune	FALSE
TNFRSF19	Q9NS68	tnfrsf19	TNFRSF19	2.05903	Skin	FALSE
TNFRSF1A	P19438	tnfrsf1a	TNFRSF1A	1.13194	Immune	FALSE
TNFRSF1B	P20333	tnfrsf1b	TNFRSF1B	5.05319	Immune	TRUE
TNFRSF21	O75509	tnfrsf21	TNFRSF21	2.05103	Brain	FALSE
TNFRSF4	P43489	tnfrsf4	TNFRSF4	1.38702	Immune	FALSE
TNFRSF6B	O95407	tnfrsf6b	TNFRSF6B	1.2113	Lung	FALSE
TNFRSF8	P28908	tnfrsf8	TNFRSF8	1.20379	Adipose	FALSE
TNFRSF9	Q07011	tnfrsf9	TNFRSF9	2.78774	Immune	FALSE
TNFSF10	P50591	tnfsf10	TNFSF10	1.08733	Salivary	FALSE
TNFSF11	O14788	tnfsf11	TNFSF11	1.63513	Intestine	FALSE
TNFSF12	O43508	tnfsf12	TNFSF12	1.00435	Artery	FALSE
TNFSF13	O75888	tnfsf13	TNFSF13	1.08207	Kidney	FALSE
TNFSF13B	Q9Y275	tnfsf13b	TNFSF13B	3.40005	Immune	FALSE
TNFSF14	O43557	tnfsf14	TNFSF14	1.98202	Liver	FALSE
TNNI3	P19429	tnni3	TNNI3	45.0132	Heart	TRUE
TNR	Q92752	tnr	TNR	8.35512	Brain	TRUE
TNXB	P22105	tnxb	TNXB	1.02617	Adipose	FALSE
TP53	P04637	tp53	TP53	1.34681	Skin	FALSE
TP53INP1	Q96A56	tp53inp1	TP53INP1	1.04137	Immune	FALSE
TPMT	P51580	tpmt	TPMT	1.4928	Thyroid	FALSE
TPP1	O14773	tpp1	TPP1	1.02406	Adrenal	FALSE
TPPP3	Q9BW30	tppp3	TPPP3	1.44103	Female	FALSE
TPSAB1	Q15661	tpsab1	TPSAB1	1.05368	Intestine	FALSE
TPT1	P13693	tpt1	TPT1	1.64804	Muscle	FALSE
TRAF2	Q12933	traf2	TRAF2	1.2475	Male	FALSE
TREM2	Q9NZC2	trem2	TREM2	2.86441	Brain	FALSE
TREML2	Q5T2D2	treml2	TREML2	6.8691	Immune	TRUE
TRIAP1	O43715	triap1	TRIAP1	1.08562	Muscle	FALSE
TRIM21	P19474	trim21	TRIM21	1.86403	Immune	FALSE
TRIM5	Q9C035	trim5	TRIM5	1.01537	Artery	FALSE
TSHB	P01222	tshb	TSHB	2087.48	Pituitary	TRUE
TSLP	Q969D9	tslp	TSLP	1.6214	Male	FALSE
TSPAN1	O60635	tspan1	TSPAN1	1.58749	Intestine	FALSE
TST	Q16762	tst	TST	1.4748	Liver	FALSE
TXLNA	P40222	txlna	TXLNA	1.04054	Male	FALSE
TXNDC15	Q96J42	txndc15	TXNDC15	1.0278	Artery	FALSE
TXNDC5	Q8NBS9	txndc5	TXNDC5	1.65091	Immune	FALSE
TXNRD1	Q16881	txnrd1	TXNRD1	1.04019	Adrenal	FALSE
TYMP	P19971	tymp	TYMP	1.59905	Immune	FALSE
TYRO3	Q06418	tyro3	TYRO3	1.09618	Brain	FALSE
UBAC1	Q9BSL1	ubac1	UBAC1	2.71579	Muscle	FALSE
ULBP2	Q9BZM5	ulbp2	ULBP2	1.36024	Esophagus	FALSE
UMOD	P07911	umod	UMOD	956.382	Kidney	TRUE
USO1	O60763	uso1	USO1	3.23096	Muscle	FALSE
USP8	P40818	usp8	USP8	1.12227	Male	FALSE
UXS1	Q8NBZ7	uxs1	UXS1	1.97747	Kidney	FALSE
VAMP5	O95183	vamp5	VAMP5	1.05486	Lung	FALSE
VASH1	Q7L8A9	vash1	VASH1	1.22644	Brain	FALSE
VASN	Q6EMK4	vasn	VASN	1.90371	Artery	FALSE
VAT1	Q99536	vat1	VAT1	1.30588	Adrenal	FALSE
VCAM1	P19320	vcam1	VCAM1	2.68718	Immune	FALSE
VCAN	P13611	vcan	VCAN	4.34129	Artery	TRUE
VEGFA	P15692	vegfa	VEGFA	1.83067	Thyroid	FALSE
VEGFC	P49767	vegfc	VEGFC	1.05856	Thyroid	FALSE
VEGFD	O43915	vegfd	VEGFD	2.35937	Lung	FALSE
VIM	P08670	vim	VIM	1.07342	Artery	FALSE
VMO1	Q7Z5L0	vmo1	VMO1	1.35538	Pituitary	FALSE
VNN2	O95498	vnn2	VNN2	29.598	Immune	TRUE
VPS37A	Q8NEZ2	vps37a	VPS37A	1.03368	Brain	FALSE
VPS53	Q5VIR6	vps53	VPS53	2.27436	Brain	FALSE
VSIG4	Q9Y279	vsig4	VSIG4	1.21615	Adipose	FALSE
VSIR	Q9H7M9	vsir	VSIR	9.59839	Immune	TRUE
VSTM1	Q6UX27	vstm1	VSTM1	3.86883	Immune	FALSE
VSTM2L	Q96N03	vstm2l	VSTM2L	1.59941	Brain	FALSE
VTA1	Q9NP79	vta1	VTA1	1.0467	Brain	FALSE
VTCN1	Q7Z7D3	vtcn1	VTCN1	1.35061	Salivary	FALSE
VWA1	Q6PCB0	vwa1	VWA1	1.62025	Brain	FALSE
VWC2	Q2TAL6	vwc2	VWC2	3.13895	Brain	FALSE
VWF	P04275	vwf	VWF	1.42499	Adipose	FALSE
WARS	P23381	wars	WARS	2.11413	Lung	FALSE
WAS	P42768	was	WAS	9.08794	Immune	TRUE
WASF1	Q92558	wasf1	WASF1	1.22007	Brain	FALSE
WASF3	Q9UPY6	wasf3	WASF3	3.35822	Brain	FALSE
WFDC12	Q8WWY7	wfdc12	WFDC12	2.06616	Skin	FALSE
WFDC2	Q14508	wfdc2	WFDC2	1.60816	Salivary	FALSE
WFIKKN1	Q96NZ8	wfikkn1	WFIKKN1	2.25276	Brain	FALSE
WFIKKN2	Q8TEU8	wfikkn2	WFIKKN2	45.8953	Female	TRUE
WIF1	Q9Y5W5	wif1	WIF1	1.41078	Brain	FALSE
WNT9A	O14904	wnt9a	WNT9A	1.23577	Intestine	FALSE
WWP2	O00308	wwp2	WWP2	3.00198	Artery	FALSE
XCL1	P47992	xcl1	XCL1	3.42819	Immune	FALSE
XG	P55808	xg	XG	2.07135	Skin	FALSE
XPNPEP2	O43895	xpnpep2	XPNPEP2	2.19165	Intestine	FALSE
XRCC4	Q13426	xrcc4	XRCC4	1.352	Male	FALSE
YES1	P07947	yes1	YES1	1.20995	Adipose	FALSE
YTHDF3	Q7Z739	ythdf3	YTHDF3	1.08504	Female	FALSE
ZBTB16	Q05516	zbtb16	ZBTB16	1.41965	Artery	FALSE
ZBTB17	Q13105	zbtb17	ZBTB17	1.1622	Male	FALSE
A1BG	P04217	a1bg	A1BG	36.2676	Liver	TRUE
AAMDC	Q9H7C9	aamdc	AAMDC	1.05789	Adrenal	FALSE
ABCA2	Q9BZC7	abca2	ABCA2	5.02046	Brain	TRUE
ABO	P16442	abo	ABO	1.31445	Intestine	FALSE
ABRAXAS2	Q15018	abraxas2	FAM175B	1.01781	Muscle	FALSE
ACADM	P11310	acadm	ACADM	1.48874	Muscle	FALSE
ACADSB	P45954	acadsb	ACADSB	3.2895	Liver	FALSE
ACE	P12821	ace	ACE	1.89412	Intestine	FALSE
ACHE	P22303	ache	ACHE	2.37995	Brain	FALSE
ACOT13	Q9NPJ3	acot13	ACOT13	1.22661	Male	FALSE
ACP1	P24666	acp1	ACP1	1.36142	Adrenal	FALSE
ACRBP	Q8NEB7	acrbp	ACRBP	30.282	Male	TRUE
ACRV1	P26436	acrv1	ACRV1	60.6974	Male	TRUE
ACSL1	P33121	acsl1	ACSL1	1.46757	Immune	FALSE
ACTN2	P35609	actn2	ACTN2	2.48385	Muscle	FALSE
ACY3	Q96HD9	acy3	ACY3	1.80092	Kidney	FALSE
ACYP1	P07311	acyp1	ACYP1	1.0188	Pituitary	FALSE
ADAM12	O43184	adam12	ADAM12	1.26418	Female	FALSE
ADAM9	Q13443	adam9	ADAM9	1.00787	Lung	FALSE
ADAMTS1	Q9UHI8	adamts1	ADAMTS1	1.54006	Female	FALSE
ADAMTS4	O75173	adamts4	ADAMTS4	1.37308	Adipose	FALSE
ADAMTSL2	Q86TH1	adamtsl2	ADAMTSL2	1.93315	Heart	FALSE
ADAMTSL4	Q6UY14	adamtsl4	ADAMTSL4	1.13886	Esophagus	FALSE
ADAMTSL5	Q6ZMM2	adamtsl5	ADAMTSL5	2.57435	Female	FALSE
ADD1	P35611	add1	ADD1	1.10185	Artery	FALSE
ADGRD1	Q6QNK2	adgrd1	ADGRD1	1.01787	Heart	FALSE
ADGRE1	Q14246	adgre1	ADGRE1	10.1046	Immune	TRUE
ADGRF5	Q8IZF2	adgrf5	ADGRF5	1.31289	Lung	FALSE
ADGRV1	Q8WXG9	adgrv1	ADGRV1	3.27857	Adrenal	FALSE
ADH1B	P00325	adh1b	ADH1B	1.28878	Adipose	FALSE
ADIPOQ	Q15848	adipoq	ADIPOQ	6.6463	Adipose	TRUE
ADRA2A	P08913	adra2a	ADRA2A	1.03613	Adipose	FALSE
AFAP1	Q8N556	afap1	AFAP1	1.20463	Intestine	FALSE
AFM	P43652	afm	AFM	13.0227	Liver	TRUE
AGBL2	Q5U5Z8	agbl2	AGBL2	2.14844	Male	FALSE
AGT	P01019	agt	AGT	4.34241	Liver	TRUE
AHNAK	Q09666	ahnak	AHNAK	1.65906	Brain	FALSE
AHNAK2	Q8IVF2	ahnak2	AHNAK2	2.6498	Skin	FALSE
AHSA1	O95433	ahsa1	AHSA1	1.30939	Male	FALSE
AHSG	P02765	ahsg	AHSG	622.307	Liver	TRUE
AIDA	Q96BJ3	aida	AIDA	1.07372	Adipose	FALSE
AIF1L	Q9BQI0	aif1l	AIF1L	1.68777	Kidney	FALSE
AK2	P54819	ak2	AK2	1.41752	Kidney	FALSE
AKAP12	Q02952	akap12	AKAP12	1.16736	Adipose	FALSE
AKR1B10	O60218	akr1b10	AKR1B10	1.39224	Stomach	FALSE
AKR7L	Q8NHP1	akr7l	AKR7L	1.06451	Liver	FALSE
AKT2	P31751	akt2	AKT2	1.10439	Thyroid	FALSE
ALDH2	P05091	aldh2	ALDH2	2.05115	Liver	FALSE
ALDH5A1	P51649	aldh5a1	ALDH5A1	1.32523	Brain	FALSE
ALMS1	Q8TCU4	alms1	ALMS1	2.65559	Male	FALSE
ALPI	P09923	alpi	ALPI	160.073	Intestine	TRUE
AMDHD2	Q9Y303	amdhd2	AMDHD2	1.72802	Male	FALSE
AMIGO1	Q86WK6	amigo1	AMIGO1	2.07434	Brain	FALSE
AMOT	Q4VCS5	amot	AMOT	1.09588	Brain	FALSE
AMOTL2	Q9Y2J4	amotl2	AMOTL2	1.21124	Adipose	FALSE
AMPD3	Q01432	ampd3	AMPD3	2.04965	Muscle	FALSE
AMY1A_AMY1B_AMY1C	P0DUB6_P0DTE7_P0DTE8	amy1a_amy1b_amy1c
ANK2	Q01484	ank2	ANK2	3.87938	Brain	FALSE
ANKMY2	Q8IV38	ankmy2	ANKMY2	1.19342	Brain	FALSE
ANKRA2	Q9H9E1	ankra2	ANKRA2	1.09613	Female	FALSE
ANP32C	O43423	anp32c
ANXA1	P04083	anxa1	ANXA1	3.94225	Esophagus	FALSE
ANXA2	P07355	anxa2	ANXA2	1.53842	Esophagus	FALSE
AP1G2	O75843	ap1g2	AP1G2	1.02408	Brain	FALSE
AP2B1	P63010	ap2b1	AP2B1	1.12863	Brain	FALSE
AP3B1	O00203	ap3b1	AP3B1	1.15989	Pituitary	FALSE
AP3S2	P59780	ap3s2	AP3S2	1.23462	Muscle	FALSE
APCS	P02743	apcs	APCS	277.872	Liver	TRUE
APOA1	P02647	apoa1	APOA1	15.2779	Liver	TRUE
APOA2	P02652	apoa2	APOA2	160.004	Liver	TRUE
APOA4	P06727	apoa4	APOA4	10.1974	Intestine	TRUE
APOB	P04114	apob	APOB	3.05731	Liver	FALSE
APOBR	Q0VD83	apobr	APOBR	3.87985	Immune	FALSE
APOC1	P02654	apoc1	APOC1	4.7434	Liver	TRUE
APOD	P05090	apod	APOD	4.38308	Brain	TRUE
APOE	P02649	apoe	APOE	1.03819	Liver	FALSE
APOF	Q13790	apof	APOF	248.916	Liver	TRUE
APOL1	O14791	apol1	APOL1	1.1546	Liver	FALSE
APPL2	Q8NEU8	appl2	APPL2	1.09408	Skin	FALSE
ARAF	P10398	araf	ARAF	1.19158	Muscle	FALSE
ARF6	P62330	arf6	ARF6	1.52232	Esophagus	FALSE
ARFIP1	P53367	arfip1	ARFIP1	1.04746	Intestine	FALSE
ARG2	P78540	arg2	ARG2	1.15468	Male	FALSE
ARHGAP30	Q7Z6I6	arhgap30	ARHGAP30	4.23885	Immune	TRUE
ARHGAP45	Q92619	arhgap45	ARHGAP45	3.16659	Immune	FALSE
ARHGAP5	Q13017	arhgap5	ARHGAP5	1.05027	Brain	FALSE
ARHGEF1	Q92888	arhgef1	ARHGEF1	1.85176	Immune	FALSE
ARHGEF10	O15013	arhgef10	ARHGEF10	2.44911	Brain	FALSE
ARHGEF5	Q12774	arhgef5	ARHGEF5	1.45802	Skin	FALSE
ARID3A	Q99856	arid3a	ARID3A	1.18033	Immune	FALSE
ARL13B	Q3SXY8	arl13b	ARL13B	1.23661	Brain	FALSE
ARL2BP	Q9Y2Y0	arl2bp	ARL2BP	1.37749	Male	FALSE
ARMCX2	Q7L311	armcx2	ARMCX2	1.66288	Pituitary	FALSE
ARNTL	O00327	arntl	ARNTL	1.05523	Thyroid	FALSE
ART5	Q96L15	art5	ART5	7.17572	Male	TRUE
ASAH1	Q13510	asah1	ASAH1	1.01944	Heart	FALSE
ASGR2	P07307	asgr2	ASGR2	18.2889	Liver	TRUE
ASPN	Q9BXN1	aspn	ASPN	2.6316	Artery	FALSE
ASPSCR1	Q9BZE9	aspscr1	ASPSCR1	1.1029	Male	FALSE
ASRGL1	Q7L266	asrgl1	ASRGL1	1.33105	Male	FALSE
ASS1	P00966	ass1	ASS1	1.64353	Liver	FALSE
ATF4	P18848	atf4	ATF4	1.30196	Intestine	FALSE
ATG16L1	Q676U5	atg16l1	ATG16L1	1.52386	Brain	FALSE
ATP1B1	P05026	atp1b1	ATP1B1	1.31651	Kidney	FALSE
ATP1B2	P14415	atp1b2	ATP1B2	5.15962	Brain	TRUE
ATP1B3	P54709	atp1b3	ATP1B3	1.16978	Adrenal	FALSE
ATP1B4	Q9UN42	atp1b4	ATP1B4	13.0084	Muscle	TRUE
ATP2B4	P23634	atp2b4	ATP2B4	1.03073	Intestine	FALSE
ATP5F1D	P30049	atp5f1d	ATP5D	1.25542	Muscle	FALSE
ATP6V1G1	O75348	atp6v1g1	ATP6V1G1	1.08632	Kidney	FALSE
ATP6V1G2	O95670	atp6v1g2	ATP6V1G2	55.3921	Brain	TRUE
ATRAID	Q6UW56	atraid	ATRAID	1.13157	Male	FALSE
ATRN	O75882-2	atrn
ATXN2	Q99700	atxn2	ATXN2	1.01548	Male	FALSE
ATXN2L	Q8WWM7	atxn2l	ATXN2L	1.52588	Male	FALSE
ATXN3	P54252	atxn3	ATXN3	1.12081	Brain	FALSE
AZI2	Q9H6S1	azi2	AZI2	1.27645	Adipose	FALSE
B2M	P61769	b2m	B2M	1.16047	Immune	FALSE
B3GAT3	O94766	b3gat3	B3GAT3	1.05333	Brain	FALSE
B3GNT7	Q8NFL0	b3gnt7	B3GNT7	1.37893	Intestine	FALSE
BABAM1	Q9NWV8	babam1	BABAM1	1.28153	Brain	FALSE
BAG4	O95429	bag4	BAG4	2.18541	Brain	FALSE
BAP18	Q8IXM2	bap18	C17orf49	1.0649	Immune	FALSE
BATF	Q16520	batf	BATF	2.84312	Immune	FALSE
BCAT1	P54687	bcat1	BCAT1	2.0803	Pancreas	FALSE
BCAT2	O15382	bcat2	BCAT2	1.40017	Adrenal	FALSE
BCHE	P06276	bche	BCHE	1.06733	Female	FALSE
BCL2	P10415	bcl2	BCL2	1.10078	Brain	FALSE
BCL2L1	Q07817	bcl2l1	BCL2L1	1.99261	Immune	FALSE
BCL2L15	Q5TBC7	bcl2l15	BCL2L15	3.20146	Intestine	FALSE
BCL7A	Q4VC05	bcl7a	BCL7A	1.41521	Brain	FALSE
BCL7B	Q9BQE9	bcl7b	BCL7B	1.03533	Intestine	FALSE
BDNF	P23560	bdnf	BDNF	1.53629	Brain	FALSE
BECN1	Q14457	becn1	BECN1	1.03905	Esophagus	FALSE
BEX3	Q00994	bex3	BEX3	1.19996	Brain	FALSE
BGLAP	P02818	bglap	BGLAP	1.11705	Brain	FALSE
BHLHE40	O14503	bhlhe40	BHLHE40	1.09614	Esophagus	FALSE
BHMT2	Q9H2M3	bhmt2	BHMT2	1.33416	Liver	FALSE
BLNK	Q8WV28	blnk	BLNK	1.60861	Immune	FALSE
BLOC1S2	Q6QNY1	bloc1s2	BLOC1S2	1.35559	Brain	FALSE
BLOC1S3	Q6QNY0	bloc1s3	BLOC1S3	1.16407	Skin	FALSE
BMP10	O95393	bmp10	BMP10	324.888	Heart	TRUE
BMPER	Q8N8U9	bmper	BMPER	1.18798	Brain	FALSE
BNIP2	Q12982	bnip2	BNIP2	1.05212	Adipose	FALSE
BNIP3L	O60238	bnip3l	BNIP3L	1.2648	Adipose	FALSE
BOLA1	Q9Y3E2	bola1	BOLA1	1.07517	Kidney	FALSE
BOLA2_BOLA2B	Q9H3K6	bola2_bola2b	BOLA2	1.10611	Male	FALSE
BPIFA2	Q96DR5	bpifa2	BPIFA2	4.11647	Male	TRUE
BPIFB2	Q8N4F0	bpifb2	BPIFB2	27.7699	Salivary	TRUE
BRAP	Q7Z569	brap	BRAP	4.7865	Male	TRUE
BRD1	O95696	brd1	BRD1	1.14263	Male	FALSE
BRD2	P25440	brd2	BRD2	1.02025	Male	FALSE
BRD3	Q15059	brd3	BRD3	1.03695	Intestine	FALSE
BRDT	Q58F21	brdt	BRDT	825.832	Male	TRUE
BRME1	Q0VDD7	brme1	C19orf57	4.19462	Male	TRUE
BRSK2	Q8IWQ3	brsk2	BRSK2	2.61357	Brain	FALSE
BSND	Q8WZ55	bsnd	BSND	8.00529	Kidney	TRUE
BTD	P43251	btd	BTD	1.02878	Adipose	FALSE
BTLA	Q7Z6A9	btla	BTLA	1.80567	Immune	FALSE
BTN1A1	Q13410	btn1a1	BTN1A1	1.279	Male	FALSE
BTNL10	A8MVZ5	btnl10
C1GALT1C1	Q96EU7	c1galt1c1	C1GALT1C1	1.35181	Pituitary	FALSE
C1QBP	Q07021	c1qbp	C1QBP	1.08633	Adrenal	FALSE
C1QL2	Q7Z5L3	c1ql2	C1QL2	26.3611	Brain	TRUE
C1QTNF5	Q9BXJ0	c1qtnf5	C1QTNF5	1.17938	Female	FALSE
C1QTNF6	Q9BXI9	c1qtnf6	C1QTNF6	1.14035	Female	FALSE
C1QTNF9	P0C862	c1qtnf9	C1QTNF9	1.39896	Adipose	FALSE
C1R	P00736	c1r	C1R	1.52062	Liver	FALSE
C1RL	Q9NZP8	c1rl	C1RL	1.11227	Liver	FALSE
C1S	P09871	c1s	C1S	1.21603	Liver	FALSE
C2ORF69	Q8N8R5	c2orf69	C2orf69	1.05087	Brain	FALSE
C3	P01024	c3	C3	2.51169	Liver	FALSE
C5	P01031	c5	C5	13.0928	Liver	TRUE
C7	P10643	c7	C7	1.50616	Female	FALSE
C7ORF50	Q9BRJ6	c7orf50	C7orf50	1.51309	Pituitary	FALSE
C8B	P07358	c8b	C8B	173.232	Liver	TRUE
C9	P02748	c9	C9	390.875	Liver	TRUE
C9ORF40	Q8IXQ3	c9orf40	C9orf40	2.39544	Male	FALSE
CA7	P43166	ca7	CA7	4.26866	Intestine	TRUE
CA8	P35219	ca8	CA8	1.70618	Brain	FALSE
CABP2	Q9NPB3	cabp2	CABP2	1.76042	Male	FALSE
CACNA1C	Q13936	cacna1c	CACNA1C	1.47751	Intestine	FALSE
CACNA1H	O95180	cacna1h	CACNA1H	1.11434	Intestine	FALSE
CACNB1	Q02641	cacnb1	CACNB1	2.07222	Muscle	FALSE
CACNB3	P54284	cacnb3	CACNB3	1.22386	Brain	FALSE
CACYBP	Q9HB71	cacybp	CACYBP	2.0246	Brain	FALSE
CADPS	Q9ULU8	cadps	CADPS	1.27497	Brain	FALSE
CALCB	P10092	calcb	CALCB	3.13642	Brain	FALSE
CALCOCO2	Q13137	calcoco2	CALCOCO2	1.09525	Adipose	FALSE
CALY	Q9NYX4	caly	CALY	1.67856	Brain	FALSE
CAMLG	P49069	camlg	CAMLG	1.14283	Male	FALSE
CAMSAP1	Q5T5Y3	camsap1	CAMSAP1	1.17693	Brain	FALSE
CAPN3	P20807	capn3	CAPN3	2.53394	Muscle	FALSE
CAPS	Q13938	caps	CAPS	2.32675	Female	FALSE
CASC3	O15234	casc3	CASC3	1.00042	Male	FALSE
CASP4	P49662	casp4	CASP4	2.16342	Immune	FALSE
CASP7	P55210	casp7	CASP7	1.79734	Intestine	FALSE
CASP9	P55211	casp9	CASP9	1.31674	Female	FALSE
CASQ2	O14958	casq2	CASQ2	2.11657	Heart	FALSE
CAT	P04040	cat	CAT	1.29093	Liver	FALSE
CBLN1	P23435	cbln1	CBLN1	19.133	Brain	TRUE
CBS	P35520	cbs	CBS	1.373	Liver	FALSE
CBX2	Q14781	cbx2	CBX2	4.65085	Male	TRUE
CCAR2	Q8N163	ccar2	CCAR2	1.3878	Male	FALSE
CCDC134	Q9H6E4	ccdc134	CCDC134	1.22083	Adrenal	FALSE
CCDC28A	Q8IWP9	ccdc28a	CCDC28A	1.00331	Kidney	FALSE
CCDC50	Q8IVM0	ccdc50	CCDC50	1.22499	Adipose	FALSE
CCER2	I3L3R5	ccer2	CCER2	1.26416	Male	FALSE
CCND2	P30279	ccnd2	CCND2	1.24604	Adrenal	FALSE
CCNE1	P24864	ccne1	CCNE1	2.74599	Male	FALSE
CD101	Q93033	cd101	CD101	1.25478	Lung	FALSE
CD164L2	Q6UWJ8	cd164l2	CD164L2	1.14288	Esophagus	FALSE
CD2	P06729	cd2	CD2	1.38852	Immune	FALSE
CD226	Q15762	cd226	CD226	3.35433	Immune	FALSE
CD248	Q9HCU0	cd248	CD248	2.88831	Adipose	FALSE
CD300A	Q9UGN4	cd300a	CD300A	10.5845	Immune	TRUE
CD36	P16671	cd36	CD36	2.75194	Adipose	FALSE
CD3D	P04234	cd3d	CD3D	1.35575	Immune	FALSE
CD3E	P07766	cd3e	CD3E	2.43532	Immune	FALSE
CD3G	P09693	cd3g	CD3G	1.28875	Immune	FALSE
CD5L	O43866	cd5l	CD5L	60.4045	Immune	TRUE
CD7	P09564	cd7	CD7	5.1129	Immune	TRUE
CD72	P21854	cd72	CD72	5.25394	Immune	TRUE
CD80	P33681	cd80	CD80	1.03509	Lung	FALSE
CD82	P27701	cd82	CD82	1.19171	Esophagus	FALSE
CD86	P42081	cd86	CD86	1.47516	Immune	FALSE
CDA	P32320	cda	CDA	3.38514	Immune	FALSE
CDAN1	Q8IWY9	cdan1	CDAN1	1.1056	Female	FALSE
CDC123	O75794	cdc123	CDC123	1.4522	Immune	FALSE
CDC25A	P30304	cdc25a	CDC25A	6.22854	Male	TRUE
CDC26	Q8NHZ8	cdc26	CDC26	1.18553	Kidney	FALSE
CDC42BPB	Q9Y5S2	cdc42bpb	CDC42BPB	1.13781	Brain	FALSE
CDH22	Q9UJ99	cdh22	CDH22	21.7419	Brain	TRUE
CDH23	Q9H251	cdh23	CDH23	1.72028	Female	FALSE
CDH4	P55283	cdh4	CDH4	1.4358	Brain	FALSE
CDK1	P06493	cdk1	CDK1	1.09449	Male	FALSE
CDK5RAP3	Q96JB5	cdk5rap3	CDK5RAP3	1.24107	Pituitary	FALSE
CDKL5	O76039	cdkl5	CDKL5	1.99153	Brain	FALSE
CEACAM16	Q2WEN9	ceacam16	CEACAM16	1.35609	Pancreas	FALSE
CEACAM18	A8MTB9	ceacam18
CEACAM19	Q7Z692	ceacam19	CEACAM19	1.0127	Brain	FALSE
CEACAM20	Q6UY09	ceacam20	CEACAM20	18.8284	Intestine	TRUE
CEACAM6	P40199	ceacam6	CEACAM6	1.01945	Salivary	FALSE
CEBPA	P49715	cebpa	CEBPA	1.07477	Skin	FALSE
CELA2A	P08217	cela2a	CELA2A	1234.59	Pancreas	TRUE
CELSR2	Q9HCU4	celsr2	CELSR2	1.09319	Brain	FALSE
CEMIP2	Q9UHN6	cemip2	TMEM2	2.18388	Lung	FALSE
CEND1	Q8N111	cend1	CEND1	8.76565	Brain	TRUE
CENPF	P49454	cenpf	CENPF	1.78942	Male	FALSE
CENPJ	Q9HC77	cenpj	CENPJ	1.25549	Male	FALSE
CEP112	Q8N8E3	cep112	CEP112	2.42611	Male	FALSE
CEP152	O94986	cep152	CEP152	2.51428	Male	FALSE
CEP170	Q5SW79	cep170	CEP170	1.67657	Brain	FALSE
CEP290	O15078	cep290	CEP290	1.25496	Female	FALSE
CEP350	Q5VT06	cep350	CEP350	1.60207	Male	FALSE
CETN3	O15182	cetn3	CETN3	4.86386	Male	TRUE
CFB	P00751	cfb	CFB	7.55997	Liver	TRUE
CFD	P00746	cfd	CFD	1.80737	Adipose	FALSE
CFH	P08603	cfh	CFH	1.48308	Liver	FALSE
CFHR2	P36980	cfhr2	CFHR2	792.223	Liver	TRUE
CFHR4	Q92496	cfhr4	CFHR4	159.548	Liver	TRUE
CFHR5	Q9BXR6	cfhr5	CFHR5	550.849	Liver	TRUE
CFI	P05156	cfi	CFI	2.34193	Liver	FALSE
CFP	P27918	cfp	CFP	15.057	Immune	TRUE
CGB3_CGB5_CGB8	P0DN86	cgb3_cgb5_cgb8	CGB3	1.23897	Pituitary	FALSE
CGN	Q9P2M7	cgn	CGN	1.44347	Intestine	FALSE
CHAD	O15335	chad	CHAD	1.77141	Brain	FALSE
CHCHD10	Q8WYQ3	chchd10	CHCHD10	1.17206	Heart	FALSE
CHCHD6	Q9BRQ6	chchd6	CHCHD6	1.62228	Male	FALSE
CHGA	P10645	chga	CHGA	1.66233	Pituitary	FALSE
CHM	P24386	chm	CHM	1.03318	Brain	FALSE
CHMP6	Q96FZ7	chmp6	CHMP6	1.10587	Muscle	FALSE
CHP1	Q99653	chp1	CHP1	1.00643	Liver	FALSE
CHRM1	P11229	chrm1	CHRM1	1.9864	Brain	FALSE
CILP	O75339	cilp	CILP	1.67338	Adipose	FALSE
CINP	Q9BW66	cinp	CINP	1.01726	Male	FALSE
CIRBP	Q14011	cirbp	CIRBP	1.01378	Pituitary	FALSE
CIT	O14578	cit	CIT	3.51703	Brain	FALSE
CKB	P12277	ckb	CKB	1.21106	Brain	FALSE
CLASP1	Q7Z460	clasp1	CLASP1	1.57789	Brain	FALSE
CLEC12A	Q5QGZ9	clec12a	CLEC12A	4.44956	Immune	TRUE
CLEC2L	P0C7M8	clec2l	CLEC2L	35.9214	Brain	TRUE
CLEC3B	P05452	clec3b	CLEC3B	1.91275	Adipose	FALSE
CLEC4M	Q9H2X3	clec4m	CLEC4M	5.98117	Liver	TRUE
CLGN	O14967	clgn	CLGN	2.72913	Male	FALSE
CLIC5	Q9NZA1	clic5	CLIC5	1.51063	Muscle	FALSE
CLINT1	Q14677	clint1	CLINT1	1.2365	Esophagus	FALSE
CLNS1A	P54105	clns1a	CLNS1A	1.07372	Adrenal	FALSE
CLSTN3	Q9BQT9	clstn3	CLSTN3	2.87557	Brain	FALSE
CLU	P10909	clu	CLU	1.33402	Brain	FALSE
CMC1	Q7Z7K0	cmc1	CMC1	1.0494	Kidney	FALSE
CMIP	Q8IY22	cmip	CMIP	1.56769	Pituitary	FALSE
CNGB3	Q9NQW8	cngb3	CNGB3	3.35931	Male	FALSE
CNP	P09543	cnp	CNP	14.3479	Brain	TRUE
CNTF	P26441	cntf	CNTF	57.8853	Brain	TRUE
CNTNAP4	Q9C0A0	cntnap4	CNTNAP4	85.7762	Brain	TRUE
COCH	O43405	coch	COCH	3.44142	Brain	FALSE
COL15A1	P39059	col15a1	COL15A1	1.08693	Adipose	FALSE
COL24A1	Q17RW2	col24a1	COL24A1	1.00993	Intestine	FALSE
COL28A1	Q2UY09	col28a1	COL28A1	2.84715	Brain	FALSE
COL2A1	P02458	col2a1	COL2A1	1.036	Pituitary	FALSE
COL3A1	P02461	col3a1	COL3A1	1.75214	Female	FALSE
COL4A4	P53420	col4a4	COL4A4	1.08912	Kidney	FALSE
COL5A1	P20908	col5a1	COL5A1	2.13493	Female	FALSE
COL9A2	Q14055	col9a2	COL9A2	1.34445	Pituitary	FALSE
COMMD1	Q8N668	commd1	COMMD1	1.38261	Male	FALSE
COMMD9	Q9P000	commd9	COMMD9	1.22557	Kidney	FALSE
COPB2	P35606	copb2	COPB2	1.01427	Salivary	FALSE
COQ7	Q99807	coq7	COQ7	1.19214	Male	FALSE
CORO6	Q6QEF8	coro6	CORO6	1.89059	Muscle	FALSE
COX6B1	P14854	cox6b1	COX6B1	1.17514	Heart	FALSE
CPA4	Q9UI42	cpa4	CPA4	1.9524	Skin	FALSE
CPB2	Q96IY4	cpb2	CPB2	48.545	Liver	TRUE
CPLX2	Q6PUV4	cplx2	CPLX2	7.26311	Brain	TRUE
CPOX	P36551	cpox	CPOX	1.62881	Brain	FALSE
CPQ	Q9Y646	cpq	CPQ	1.92245	Thyroid	FALSE
CPTP	Q5TA50	cptp	CPTP	1.59982	Male	FALSE
CPXM2	Q8N436	cpxm2	CPXM2	2.4768	Artery	FALSE
CR1	P17927	cr1	CR1	6.51483	Immune	TRUE
CREB3	O43889	creb3	CREB3	1.28925	Male	FALSE
CREBZF	Q9NS37	crebzf	CREBZF	1.08065	Female	FALSE
CRELD1	Q96HD1	creld1	CRELD1	1.01166	Thyroid	FALSE
CRISP3	P54108	crisp3	CRISP3	13.2581	Salivary	TRUE
CRTAP	O75718	crtap	CRTAP	1.19319	Artery	FALSE
CRYBB1	P53674	crybb1	CRYBB1	1.11082	Immune	FALSE
CRYBB2	P43320	crybb2	CRYBB2	1.36972	Male	FALSE
CRYGD	P07320	crygd	CRYGD	2.65755	Female	FALSE
CRYM	Q14894	crym	CRYM	3.28472	Brain	FALSE
CRYZL1	O95825	cryzl1	CRYZL1	1.08387	Artery	FALSE
CSDE1	O75534	csde1	CSDE1	2.3378	Muscle	FALSE
CSF1R	P07333	csf1r	CSF1R	4.91543	Immune	TRUE
CSF2	P04141	csf2	CSF2	6.27374	Lung	TRUE
CSF2RB	P32927	csf2rb	CSF2RB	4.68301	Immune	TRUE
CSF3R	Q99062	csf3r	CSF3R	14.4533	Immune	TRUE
CSH1	P0DML2	csh1
CSNK1D	P48730	csnk1d	CSNK1D	1.01434	Immune	FALSE
CSNK2A1	P68400	csnk2a1	CSNK2A1	1.1539	Muscle	FALSE
CSPG4	Q6UVK1	cspg4	CSPG4	2.10425	Artery	FALSE
CSPG5	O95196	cspg5	CSPG5	25.1551	Brain	TRUE
CSRP3	P50461	csrp3	CSRP3	1.91356	Heart	FALSE
CTAG1A_CTAG1B	P78358	ctag1a_ctag1b	CTAG1B	5.53795	Male	TRUE
CTBS	Q01459	ctbs	CTBS	1.40304	Immune	FALSE
CTHRC1	Q96CG8	cthrc1	CTHRC1	1.30122	Adipose	FALSE
CTLA4	P16410	ctla4	CTLA4	1.6216	Intestine	FALSE
CTNNA1	P35221	ctnna1	CTNNA1	1.08123	Brain	FALSE
CTRL	P40313	ctrl	CTRL	125.256	Pancreas	TRUE
CTSE	P14091	ctse	CTSE	6.28536	Stomach	TRUE
CUZD1	Q86UP6	cuzd1	CUZD1	680.881	Pancreas	TRUE
CWC15	Q9P013	cwc15	CWC15	1.62856	Male	FALSE
CYB5A	P00167	cyb5a	CYB5A	1.53165	Liver	FALSE
CYB5R2	Q6BCY4	cyb5r2	CYB5R2	1.4632	Male	FALSE
CYP24A1	Q07973	cyp24a1	CYP24A1	7.1046	Kidney	TRUE
CYTH3	O43739	cyth3	CYTH3	1.24953	Artery	FALSE
CYTL1	Q9NRR1	cytl1	CYTL1	13.3654	Artery	TRUE
DAAM1	Q9Y4D1	daam1	DAAM1	1.24862	Skin	FALSE
DAND5	Q8N907	dand5	DAND5	2.17646	Heart	FALSE
DAPK2	Q9UIK4	dapk2	DAPK2	1.57223	Thyroid	FALSE
DBH	P09172	dbh	DBH	2.54429	Adrenal	FALSE
DBN1	Q16643	dbn1	DBN1	1.02896	Esophagus	FALSE
DCC	P43146	dcc	DCC	1.73899	Male	FALSE
DCDC2C	A8MYV0	dcdc2c	DCDC2C	2.22422	Male	FALSE
DCLRE1C	Q96SD1	dclre1c	DCLRE1C	1.17152	Immune	FALSE
DCTD	P32321	dctd	DCTD	1.07873	Adrenal	FALSE
DCUN1D1	Q96GG9	dcun1d1	DCUN1D1	4.6046	Male	TRUE
DCUN1D2	Q6PH85	dcun1d2	DCUN1D2	1.27455	Brain	FALSE
DDA1	Q9BW61	dda1	DDA1	1.05131	Male	FALSE
DDHD2	O94830	ddhd2	DDHD2	1.59832	Brain	FALSE
DDI2	Q5TDH0	ddi2	DDI2	1.12138	Muscle	FALSE
DDT	P30046	ddt	DDT	2.31051	Liver	FALSE
DDX1	Q92499	ddx1	DDX1	1.31355	Muscle	FALSE
DDX25	Q9UHL0	ddx25	DDX25	2.76322	Male	FALSE
DDX39A	O00148	ddx39a	DDX39A	2.32187	Male	FALSE
DDX4	Q9NQI0	ddx4	DDX4	428.205	Male	TRUE
DDX53	Q86TM3	ddx53	DDX53	151.222	Male	TRUE
DEFB103A_DEFB103B	P81534	defb103a_defb103b	DEFB103B	2.46559	Female	FALSE
DEFB104A_DEFB104B	Q8WTQ1	defb104a_defb104b	DEFB104B	3.49279	Esophagus	FALSE
DEFB116	Q30KQ4	defb116	DEFB116	3.36054	Female	FALSE
DEFB118	Q96PH6	defb118	DEFB118	5.72283	Male	TRUE
DENND2B	P78524	dennd2b	ST5	1.88654	Female	FALSE
DENR	O43583	denr	DENR	1.01652	Kidney	FALSE
DGCR6	Q14129	dgcr6	DGCR6	2.18102	Muscle	FALSE
DGKA	P23743	dgka	DGKA	1.21346	Esophagus	FALSE
DHODH	Q02127	dhodh	DHODH	5.76342	Liver	TRUE
DHPS	P49366	dhps	DHPS	1.31966	Brain	FALSE
DHRS4L2	Q6PKH6	dhrs4l2	DHRS4L2	1.09856	Kidney	FALSE
DIPK1C	Q0P6D2	dipk1c	FAM69C	2.89488	Brain	FALSE
DIPK2B	Q9H7Y0	dipk2b	CXorf36	1.37929	Adipose	FALSE
DLG4	P78352	dlg4	DLG4	2.72562	Brain	FALSE
DLGAP5	Q15398	dlgap5	DLGAP5	2.61909	Male	FALSE
DLL4	Q9NR61	dll4	DLL4	1.11792	Adipose	FALSE
DMD	P11532	dmd	DMD	1.11233	Brain	FALSE
DMP1	Q13316	dmp1	DMP1	2.71714	Male	FALSE
DNAJA1	P31689	dnaja1	DNAJA1	1.00753	Male	FALSE
DNAJA4	Q8WW22	dnaja4	DNAJA4	1.29021	Male	FALSE
DNAJB14	Q8TBM8	dnajb14	DNAJB14	1.05763	Brain	FALSE
DNAJB2	P25686	dnajb2	DNAJB2	1.76085	Brain	FALSE
DNAJB6	O75190	dnajb6	DNAJB6	1.78365	Muscle	FALSE
DNAJC21	Q5F1R6	dnajc21	DNAJC21	1.66537	Male	FALSE
DNAJC6	O75061	dnajc6	DNAJC6	3.89335	Brain	FALSE
DNAJC9	Q8WXX5	dnajc9	DNAJC9	1.46536	Brain	FALSE
DNLZ	Q5SXM8	dnlz	DNLZ	1.3191	Kidney	FALSE
DNM1	Q05193	dnm1	DNM1	7.46929	Brain	TRUE
DNM3	Q9UQ16	dnm3	DNM3	9.28748	Brain	TRUE
DNPEP	Q9ULA0	dnpep	DNPEP	1.77141	Male	FALSE
DOC2B	Q14184	doc2b	DOC2B	3.02689	Brain	FALSE
DOCK9	Q9BZ29	dock9	DOCK9	1.06949	Lung	FALSE
DOK1	Q99704	dok1	DOK1	1.69251	Immune	FALSE
DSCAM	O60469	dscam	DSCAM	1.10611	Brain	FALSE
DTD1	Q8TEA8	dtd1	DTD1	1.07881	Pituitary	FALSE
DTNB	O60941	dtnb	DTNB	2.25039	Brain	FALSE
DTX2	Q86UW9	dtx2	DTX2	1.22281	Esophagus	FALSE
DTYMK	P23919	dtymk	DTYMK	1.04513	Immune	FALSE
DUSP13	Q6B8I1	dusp13
DUSP29	Q68J44	dusp29	DUPD1	39.1737	Muscle	TRUE
DUT	P33316	dut	DUT	1.09866	Thyroid	FALSE
DXO	O77932	dxo	DXO	1.46498	Male	FALSE
DYNC1H1	Q14204	dync1h1	DYNC1H1	1.77507	Brain	FALSE
DYNLT1	P63172	dynlt1	DYNLT1	1.08937	Kidney	FALSE
DYNLT3	P51808	dynlt3	DYNLT3	1.20609	Brain	FALSE
ECHDC3	Q96DC8	echdc3	ECHDC3	1.18977	Liver	FALSE
ECHS1	P30084	echs1	ECHS1	1.50771	Liver	FALSE
ECI2	O75521	eci2	ECI2	1.14098	Adrenal	FALSE
ECM1	Q16610	ecm1	ECM1	2.99925	Esophagus	FALSE
ECSCR	Q19T08	ecscr	ECSCR	1.02913	Adipose	FALSE
EDDM3B	P56851	eddm3b	EDDM3B	1.37114	Salivary	FALSE
EDEM2	Q9BV94	edem2	EDEM2	1.24183	Immune	FALSE
EDF1	O60869	edf1	EDF1	1.04705	Kidney	FALSE
EDN1	P05305	edn1	EDN1	1.22776	Adipose	FALSE
EDNRB	P24530	ednrb	EDNRB	1.1836	Adipose	FALSE
EEF1D	P29692	eef1d	EEF1D	1.41788	Female	FALSE
EFCAB14	O75071	efcab14	EFCAB14	1.02079	Artery	FALSE
EFCAB2	Q5VUJ9	efcab2	EFCAB2	1.11912	Thyroid	FALSE
EFHD1	Q9BUP0	efhd1	EFHD1	1.18515	Artery	FALSE
EFNB2	P52799	efnb2	EFNB2	1.07996	Lung	FALSE
EGFLAM	Q63HQ2	egflam	EGFLAM	1.02013	Muscle	FALSE
EHBP1	Q8NDI1	ehbp1	EHBP1	2.13026	Brain	FALSE
EHD3	Q9NZN3	ehd3	EHD3	1.06047	Brain	FALSE
EIF1AX	P47813	eif1ax	EIF1AX	1.36268	Brain	FALSE
EIF2AK2	P19525	eif2ak2	EIF2AK2	1.10865	Female	FALSE
EIF2AK3	Q9NZJ5	eif2ak3	EIF2AK3	1.09015	Salivary	FALSE
EIF2S2	P20042	eif2s2	EIF2S2	1.1368	Kidney	FALSE
EIF4E	P06730	eif4e	EIF4E	1.11064	Brain	FALSE
EIF4G3	O43432	eif4g3	EIF4G3	2.3822	Male	FALSE
EIF5	P55010	eif5	EIF5	1.10126	Liver	FALSE
ELAC1	Q9H777	elac1	ELAC1	1.10593	Male	FALSE
ELAVL4	P26378	elavl4	ELAVL4	5.1989	Brain	TRUE
ELN	P15502	eln	ELN	5.25421	Artery	TRUE
ELOB	Q15370	elob	ELOB	1.5893	Male	FALSE
ENDOU	P21128	endou	ENDOU	2.37148	Esophagus	FALSE
ENO3	P13929	eno3	ENO3	11.414	Muscle	TRUE
ENOPH1	Q9UHY7	enoph1	ENOPH1	3.90801	Brain	FALSE
ENOX2	Q16206	enox2	ENOX2	1.63289	Artery	FALSE
ENPEP	Q07075	enpep	ENPEP	1.98839	Intestine	FALSE
ENPP6	Q6UWR7	enpp6	ENPP6	4.32388	Brain	TRUE
ENSA	O43768	ensa	ENSA	1.01048	Brain	FALSE
ENTR1	Q96C92	entr1	SDCCAG3	1.36533	Male	FALSE
EP300	Q09472	ep300	EP300	1.25574	Male	FALSE
EPB41L5	Q9HCM4	epb41l5	EPB41L5	1.07904	Brain	FALSE
EPGN	Q6UW88	epgn	EPGN	3.02305	Esophagus	FALSE
EPHA4	P54764	epha4	EPHA4	1.86979	Brain	FALSE
EPN1	Q9Y6I3	epn1	EPN1	1.0763	Stomach	FALSE
EPPK1	P58107	eppk1	EPPK1	3.39024	Skin	FALSE
ERC2	O15083	erc2	ERC2	2.18551	Brain	FALSE
ERCC1	P07992	ercc1	ERCC1	1.15082	Kidney	FALSE
ERI1	Q8IV48	eri1	ERI1	1.73378	Male	FALSE
ERMAP	Q96PL5	ermap	ERMAP	1.20956	Pituitary	FALSE
ERN1	O75460	ern1	ERN1	1.92803	Adrenal	FALSE
ERP29	P30040	erp29	ERP29	1.04601	Salivary	FALSE
ESPL1	Q14674	espl1	ESPL1	2.20417	Esophagus	FALSE
ESR1	P03372	esr1	ESR1	10.3046	Female	TRUE
ESYT2	A0FGR8	esyt2	ESYT2	1.26821	Artery	FALSE
EVI2B	P34910	evi2b	EVI2B	11.3484	Immune	TRUE
EVI5	O60447	evi5	EVI5	1.14574	Brain	FALSE
EVPL	Q92817	evpl	EVPL	1.51184	Esophagus	FALSE
EXOSC10	Q01780	exosc10	EXOSC10	1.55369	Brain	FALSE
EXTL1	Q92935	extl1	EXTL1	7.10871	Brain	TRUE
F10	P00742	f10	F10	1.58366	Liver	FALSE
F11	P03951	f11	F11	4.56661	Liver	TRUE
F12	P00748	f12	F12	46.7389	Liver	TRUE
F13B	P05160	f13b	F13B	59.0487	Liver	TRUE
F2	P00734	f2	F2	481.634	Liver	TRUE
FABP3	P05413	fabp3	FABP3	2.58422	Heart	FALSE
FAM13A	O94988	fam13a	FAM13A	1.05795	Adipose	FALSE
FAM171A2	A8MVW0	fam171a2	FAM171A2	1.80505	Brain	FALSE
FAM171B	Q6P995	fam171b	FAM171B	2.73725	Brain	FALSE
FAM172A	Q8WUF8	fam172a	FAM172A	1.57282	Brain	FALSE
FAM20A	Q96MK3	fam20a	FAM20A	1.4509	Liver	FALSE
FAM3D	Q96BQ1	fam3d	FAM3D	1.72548	Salivary	FALSE
FARSA	Q9Y285	farsa	FARSA	1.45373	Brain	FALSE
FBLN2	P98095	fbln2	FBLN2	1.26172	Heart	FALSE
FBN2	P35556	fbn2	FBN2	1.20534	Adrenal	FALSE
FCAMR	Q8WWV6	fcamr	FCAMR	3.2213	Kidney	FALSE
FCER1A	P12319	fcer1a	FCER1A	1.92149	Skin	FALSE
FCN1	O00602	fcn1	FCN1	13.7127	Immune	TRUE
FDX1	P10109	fdx1	FDX1	17.1212	Adrenal	TRUE
FDX2	Q6P4F2	fdx2	FDX2	1.70483	Brain	FALSE
FGA	P02671	fga	FGA	374.612	Liver	TRUE
FGD3	Q5JSP0	fgd3	FGD3	7.98986	Immune	TRUE
FGF12	P61328	fgf12	FGF12	1.08113	Heart	FALSE
FGF16	O43320	fgf16	FGF16	1.62048	Adipose	FALSE
FGF20	Q9NP95	fgf20	FGF20	2.74479	Brain	FALSE
FGF3	P11487	fgf3	FGF3	243.778	Brain	TRUE
FGF6	P10767	fgf6	FGF6	36.6948	Muscle	TRUE
FGF7	P21781	fgf7	FGF7	1.03173	Female	FALSE
FGF9	P31371	fgf9	FGF9	1.3278	Brain	FALSE
FGFBP2	Q9BYJ0	fgfbp2	FGFBP2	2.57311	Brain	FALSE
FGFBP3	Q8TAT2	fgfbp3	FGFBP3	1.95021	Brain	FALSE
FGFR4	P22455	fgfr4	FGFR4	1.51607	Lung	FALSE
FGL1	Q08830	fgl1	FGL1	7.48702	Liver	TRUE
FH	P07954	fh	FH	1.08197	Muscle	FALSE
FHIP2A	Q5W0V3	fhip2a	FAM160B1	1.00104	Adipose	FALSE
FKBP14	Q9NWM8	fkbp14	FKBP14	1.26647	Pituitary	FALSE
FKBPL	Q9UIM3	fkbpl	FKBPL	1.02801	Skin	FALSE
FN1	P02751	fn1	FN1	3.82059	Artery	FALSE
FNDC1	Q4ZHG4	fndc1	FNDC1	1.45225	Thyroid	FALSE
FNTA	P49354	fnta	FNTA	1.91686	Brain	FALSE
FOLH1	Q04609	folh1	FOLH1	1.1639	Male	FALSE
FOS	P01100	fos	FOS	1.26868	Female	FALSE
FOXJ3	Q9UPW0	foxj3	FOXJ3	1.2294	Brain	FALSE
FRMD4B	Q9Y2L6	frmd4b	FRMD4B	1.07129	Thyroid	FALSE
FRMD7	Q6ZUT3	frmd7	FRMD7	1.73414	Female	FALSE
FSHB	P01225	fshb	FSHB	421.707	Pituitary	TRUE
FSTL1	Q12841	fstl1	FSTL1	1.0436	Adipose	FALSE
FTCD	O95954	ftcd	FTCD	3.58251	Liver	FALSE
FUOM	A2VDF0	fuom	FUOM	3.01317	Liver	FALSE
FUT1	P19526	fut1	FUT1	1.34576	Pancreas	FALSE
FZD10	Q9ULW2	fzd10	FZD10	1.62017	Esophagus	FALSE
FZD8	Q9H461	fzd8	FZD8	1.23498	Immune	FALSE
GABARAP	O95166	gabarap	GABARAP	1.48592	Immune	FALSE
GABARAPL1	Q9H0R8	gabarapl1	GABARAPL1	1.23886	Kidney	FALSE
GABRA4	P48169	gabra4	GABRA4	5.61701	Brain	TRUE
GAD1	Q99259	gad1	GAD1	6.8607	Brain	TRUE
GAD2	Q05329	gad2	GAD2	32.6482	Brain	TRUE
GADD45B	O75293	gadd45b	GADD45B	1.39796	Artery	FALSE
GADD45GIP1	Q8TAE8	gadd45gip1	GADD45GIP1	1.02154	Kidney	FALSE
GAGE2A	Q6NT46	gage2a	GAGE2A	1122.91	Male	TRUE
GALNT5	Q7Z7M9	galnt5	GALNT5	1.78618	Salivary	FALSE
[truncated: 919 more rows]

## Sheet: ST3_training_data_protein_mean_
prot	mean	stdev
a1bg	-0.00345301	0.188288
aamdc	0.0334985	0.541634
aarsd1	0.0260523	0.634412
abca2	0.0117211	0.359718
abhd14b	0.0354392	0.634607
abl1	0.102807	0.767781
abo	-0.180487	1.48198
abraxas2	0.0419209	0.674677
acaa1	0.0761215	0.912348
acadm	0.132522	0.70822
acadsb	0.0798755	0.916625
acan	-0.00282169	0.329028
ace	-0.0116059	0.272301
ace2	0.101336	0.624314
ache	0.0232089	0.35321
acot13	-0.0165237	1.17726
acox1	0.0439283	0.54678
acp1	0.0574333	0.462566
acp5	-0.0102219	0.376508
acp6	-0.110953	0.750572
acrbp	0.0363854	0.393521
acrv1	0.43633	1.19245
acsl1	0.0446226	0.375031
acta2	0.0433494	0.515153
actn2	0.100791	0.600283
actn4	0.0285754	0.348833
acvrl1	0.0167569	0.288567
acy1	0.0629492	0.755544
acy3	0.033376	0.561381
acyp1	0.0188304	0.677924
ada	0.0391924	0.401581
ada2	0.023146	0.479544
adam12	0.0274108	0.364774
adam15	0.0105428	0.335841
adam22	0.000163496	0.389907
adam23	-0.0310203	0.391989
adam8	0.00525097	0.326225
adam9	0.0126859	0.31306
adamts1	0.00913082	0.319077
adamts13	-0.00627411	0.260382
adamts15	-0.0002028	0.527066
adamts16	0.0244718	0.363106
adamts4	0.00672834	0.362712
adamts8	-0.00355373	0.509643
adamtsl2	0.0330078	0.362351
adamtsl4	0.00599651	0.242934
adamtsl5	-0.0191684	0.405707
adcyap1r1	0.026631	0.387769
add1	0.0196215	0.732339
adgrb3	0.0150077	0.367391
adgrd1	0.0273422	0.431635
adgre1	0.0438661	0.571933
adgre2	0.00166352	0.32652
adgre5	0.0156013	0.352069
adgrf5	-0.0107717	0.299439
adgrg1	0.204496	0.836663
adgrg2	0.00348698	0.334494
adgrv1	0.0671257	0.690604
adh1b	0.10707	0.812532
adh4	0.051443	1.01849
adipoq	0.00764539	0.850061
adm	-0.00262494	0.356761
adra2a	0.164646	0.715357
afap1	0.199525	0.862667
afm	0.00312995	0.217786
afp	0.0425259	0.760134
agbl2	-0.0823565	0.914781
ager	0.0136932	0.464103
agr2	0.0435144	1.10261
agr3	0.0520469	0.655608
agrn	0.0223825	0.389
agrp	-0.0308119	0.589439
agt	0.0284708	0.240669
agxt	0.116159	0.871801
ahcy	0.037465	0.744006
ahnak	0.0146323	0.340352
ahnak2	0.0205558	0.30382
ahsa1	0.104743	0.686932
ahsg	-0.00420895	0.280185
ahsp	0.014252	1.00495
aida	0.159498	0.864488
aif1	0.0163266	0.573071
aif1l	0.12832	0.573896
aifm1	0.0827587	1.18783
ak1	0.0413377	0.735201
ak2	-0.00301892	1.10233
akap12	0.00830913	0.201763
akr1b1	-0.00216053	0.818008
akr1b10	0.0332697	0.616044
akr1c4	0.0467427	0.570117
akr7l	0.0958622	0.713307
akt1s1	0.00145325	0.729559
akt2	-0.018333	1.31202
akt3	0.0335336	0.626929
alcam	0.00813541	0.233199
aldh1a1	0.0711308	0.639125
aldh2	0.110369	0.536971
aldh3a1	0.100904	0.782543
aldh5a1	0.0555202	0.492119
alms1	0.0386161	0.462976
alpi	0.214447	1.22943
alpp	0.122235	1.36438
ambn	0.00648454	0.284775
ambp	0.000161008	0.235734
amdhd2	-0.0393258	0.264951
amfr	0.0764067	0.688939
amigo1	0.0632779	0.521343
amigo2	-0.00674478	0.253055
amn	0.0136531	0.514715
amot	0.0246796	0.446355
amotl2	0.110599	0.505688
ampd3	0.0524288	0.760588
amy1a_amy1b_amy1c	0.00837786	0.492637
amy2a	-0.00782772	0.515673
ang	0.00448755	0.39184
angpt1	-0.051842	0.935552
angpt2	0.0285288	0.439829
angptl1	0.00880588	0.321833
angptl2	0.00501052	0.471727
angptl3	0.00434603	0.424174
angptl4	0.00721135	0.513219
angptl7	0.00477287	0.414703
ank2	0.167652	0.713786
ankmy2	0.0304529	0.810999
ankra2	0.0309783	0.554623
ankrd54	0.0873139	0.636615
anp32c	0.0645166	0.415216
anpep	0.0161818	0.307935
anxa1	0.0169209	0.457036
anxa10	0.124155	0.893179
anxa11	-0.103066	0.725734
anxa2	0.0856024	0.733199
anxa3	0.029456	0.781143
anxa4	0.049514	0.789567
anxa5	-0.00312751	0.320426
aoc1	0.0855657	0.610108
aoc3	0.00197361	0.347528
ap1g2	0.0828359	0.844468
ap2b1	0.0892888	0.505659
ap3b1	0.0705379	0.805806
ap3s2	0.0904486	0.502086
apbb1ip	0.0613684	0.526341
apcs	-0.0444161	0.413672
apex1	0.0566993	0.671454
aplp1	0.015266	0.566399
apoa1	0.0157851	0.300175
apoa2	-0.00436826	0.520608
apoa4	0.0172858	0.366897
apob	-0.0367426	0.233823
apobr	-0.0599525	0.430252
apoc1	0.000451712	0.400729
apod	0.0267845	0.442695
apoe	0.0607653	0.748527
apof	-0.0505464	0.299521
apoh	0.0170961	0.400086
apol1	0.080056	0.636006
apom	-0.00855224	0.312206
app	0.0281865	0.737058
appl2	-0.0381991	1.15485
aprt	-0.0299506	0.529343
araf	0.0760666	0.684724
areg	0.0679435	0.508068
arf6	-0.020585	1.10631
arfip1	0.0623702	0.71722
arg1	0.00844627	0.594464
arg2	0.0489459	0.441477
arhgap1	-0.00862166	0.502213
arhgap25	0.0810312	0.655238
arhgap30	0.0760051	0.401765
arhgap45	0.0235901	0.847077
arhgap5	0.164406	0.769733
arhgef1	0.0062764	0.938016
arhgef10	0.0613929	0.981627
arhgef12	0.000613425	1.16003
arhgef5	0.084329	0.744249
arid3a	0.0300264	0.400123
arid4b	0.0486897	0.45476
arl13b	0.0864776	0.699786
arl2bp	0.0362697	0.414917
armcx2	0.105751	0.616412
arnt	0.0337552	0.392204
arntl	0.0999401	0.518056
arsa	0.0589272	0.511907
arsb	0.0356495	0.623413
art3	0.00738329	0.40916
art5	0.124234	0.637379
artn	0.0489494	0.498101
asah1	0.0287391	0.478628
asah2	-0.0611284	0.6046
asgr1	0.0121566	0.352045
asgr2	0.00740399	0.271762
aspn	0.0140775	0.292567
aspscr1	0.0307866	0.710741
asrgl1	0.0388102	1.04264
ass1	0.0311998	0.831327
atf2	0.151584	0.746063
atf4	0.0126548	0.339444
atg16l1	0.0255067	0.892433
atg4a	0.0494469	0.671616
atox1	-0.0285753	0.797327
atp1b1	0.0512827	0.493831
atp1b2	0.00951544	0.31359
atp1b3	0.047773	0.399602
atp1b4	0.0382838	0.414237
atp2b4	0.139226	0.626869
atp5f1d	0.0413022	0.525473
atp5if1	-0.0395941	1.2195
atp5po	-0.00235799	0.447015
atp6ap2	0.0420668	0.441785
atp6v1d	0.00441293	0.286411
atp6v1f	0.0753447	0.721109
atp6v1g1	0.0781267	0.748371
atp6v1g2	0.0102942	0.968584
atraid	0.0257464	0.307273
atrn	-0.00714846	0.175802
atxn10	-0.00634537	0.784126
atxn2	0.215856	1.10729
atxn2l	0.079972	0.502988
atxn3	0.0323162	0.666152
axin1	0.0100819	1.06834
axl	0.0100316	0.304433
azi2	0.0897994	0.592468
azu1	0.128526	0.834254
b2m	0.0395229	0.341661
b3gat3	0.0009733	0.203283
b3gnt7	-0.0104842	0.384436
b4galt1	0.00794383	0.30503
b4gat1	0.00255045	0.283303
babam1	0.0178123	0.286295
bach1	0.0632635	0.80079
bag3	-0.0192605	0.450866
bag4	0.0703885	0.50432
bag6	0.0322326	0.399709
baiap2	0.0540563	0.716562
bambi	0.0153276	0.317574
bank1	-0.065172	1.18319
bap18	0.0929115	0.740208
batf	0.211618	0.863617
bax	0.0588515	0.98101
bcam	0.010366	0.268182
bcan	-0.00693843	0.405704
bcat1	0.0281119	0.322673
bcat2	0.0746925	0.553125
bche	-0.0105971	0.297939
bcl2	0.0554152	0.566974
bcl2l1	-0.00284777	1.02588
bcl2l11	-0.0578708	0.481356
bcl2l15	0.100344	0.598299
bcl7a	0.0577404	0.636181
bcl7b	0.0478781	0.471984
bcr	-0.000786611	1.0196
bdnf	-0.0739953	0.868755
becn1	0.0785398	0.62884
bex3	0.0393888	0.479306
bglap	-0.00296961	0.927228
bgn	0.146044	1.28195
bhlhe40	0.0742268	0.709914
bhmt2	-0.0226365	0.257883
bid	0.0682551	0.749039
bin2	0.0556128	1.02636
birc2	0.0606828	0.698998
blmh	0.0048078	0.358456
blnk	0.025736	0.396018
bloc1s2	0.0823114	0.749958
bloc1s3	0.0801046	0.431238
blvrb	0.0783558	0.76879
bmp10	-0.000378146	0.308325
bmp4	0.0550293	0.522487
bmp6	0.0108853	0.455794
bmper	0.00859533	0.236095
bnip2	0.0124084	0.352882
bnip3l	0.0501183	0.451229
boc	-0.00603543	0.260349
bola1	0.0370067	0.553972
bola2_bola2b	-0.00391251	0.574043
bpifa2	0.0573175	1.10575
bpifb1	-0.0146596	0.74769
bpifb2	0.134542	0.735001
brap	-0.0553654	1.13068
brd1	0.0152761	0.308871
brd2	0.014624	0.342324
brd3	0.0350252	0.480694
brdt	0.0114063	0.369959
brk1	0.0271761	0.494406
brme1	0.0150169	0.412522
brsk2	0.0672474	0.405644
bsg	0.00608606	0.227699
bsnd	0.021699	0.341857
bst1	-0.135947	0.529176
bst2	0.0929174	0.587523
btc	0.0948202	0.818425
btd	-0.016089	0.218703
btla	0.129913	0.882903
btn1a1	0.040465	0.414385
btn2a1	0.0142165	0.29044
btn3a2	-0.00166553	0.413216
btnl10	0.0503028	0.414507
c19orf12	0.127314	0.726387
c1galt1c1	0.00570922	0.319493
c1qa	0.00112587	0.25595
c1qbp	0.128565	0.711163
c1ql2	0.0162713	0.454074
c1qtnf1	0.0103724	0.488127
c1qtnf5	0.0126379	0.376486
c1qtnf6	0.0139366	0.324026
c1qtnf9	-0.0472488	0.487416
c1r	0.00642313	0.199806
c1rl	-0.00936229	0.209897
c1s	-0.00649796	0.222963
c2	-0.0207283	0.264076
c2cd2l	0.0123983	0.465765
c2orf69	0.0826197	0.587488
c3	0.0472318	0.491839
c4bpb	0.0241584	0.454533
c5	0.000619366	0.158259
c7	-0.00995591	0.332682
c7orf50	0.0317	0.247845
c8b	-0.0110738	0.317614
c9	-0.0446641	0.552254
c9orf40	0.0737479	0.869951
ca1	0.0120994	0.694249
ca11	0.045036	0.343057
ca12	0.0134225	0.359393
ca13	-0.0930304	1.14829
ca14	-0.0027173	0.434201
ca2	0.0459284	0.814795
ca3	0.0498837	0.711983
ca4	0.00175874	0.270308
ca5a	0.074823	1.0515
ca6	-0.0072217	0.755146
ca7	0.0126691	0.347661
ca8	0.024372	0.252648
ca9	0.0310725	0.520447
cabp2	0.0881839	0.659653
cacna1c	0.0154006	0.315428
cacna1h	0.0913083	0.582912
cacnb1	0.0848813	0.598205
cacnb3	0.0244714	0.882703
cacybp	-0.0259456	1.04925
cadps	0.0525469	0.430116
calb1	-0.00458656	0.486918
calb2	0.0171732	0.333945
calca	0.12251	0.840049
calcb	0.0416984	0.399324
calcoco1	0.037562	1.17595
calcoco2	0.0768074	0.797975
caly	0.0213005	0.379377
camkk1	0.0479883	0.484535
camlg	0.0880616	0.550282
camsap1	0.0834002	1.14049
cant1	0.00351441	0.225821
capg	0.0100103	0.682349
capn3	0.0335976	0.385071
caps	0.222919	0.983533
carhsp1	0.0451919	0.585257
casc3	0.0491793	0.435334
casp1	0.0422796	0.773992
casp10	0.0292492	0.78635
casp2	0.050207	0.75263
casp3	-0.0275956	0.976862
casp4	0.412257	1.70412
casp7	0.00648069	0.871706
casp8	0.0686806	0.708248
casp9	0.0267302	0.606805
casq2	0.0560462	0.479343
cat	0.0644217	0.586532
cblif	0.0152552	0.821056
cbln1	0.191834	0.941161
cbln4	-0.00997536	0.355066
cbs	0.077472	0.523949
cbx2	0.0647718	0.4022
cc2d1a	0.0926136	0.841457
ccar2	0.102987	0.576141
ccdc134	0.0420942	0.505462
ccdc28a	-0.0123558	0.297994
ccdc50	0.166338	0.788942
ccdc80	0.0153293	0.429828
ccer2	0.0355647	0.636392
ccl11	0.0112116	0.447722
ccl13	0.0355891	0.781588
ccl14	0.012968	0.449206
ccl15	0.0888719	0.498999
ccl16	-0.0518982	0.620645
ccl17	-0.0121659	1.02475
ccl18	0.0557767	0.818481
ccl19	0.337623	1.3724
ccl2	0.0561414	0.593101
ccl20	0.133521	0.995784
ccl21	0.0151526	0.45392
ccl22	0.0163298	0.587255
ccl23	0.0109692	0.472832
ccl24	0.0565641	0.937694
ccl25	0.00412874	0.564651
ccl26	0.0798773	1.00698
ccl27	-0.0172193	0.699063
ccl28	0.0654016	0.642389
ccl3	0.0537768	0.656594
ccl4	0.0660246	0.748037
ccl5	-0.0852993	1.14889
ccl7	0.0497536	0.677227
ccl8	-0.0404657	0.68337
ccn1	-0.0698549	0.851067
ccn2	0.0124237	0.642219
ccn3	0.022607	0.40145
ccn4	0.0465746	0.455822
ccn5	0.0137102	0.486976
ccnd2	-0.0266215	0.377882
ccne1	0.246383	0.943991
ccs	0.0365119	0.529539
cct5	0.0670049	0.506705
cd101	-0.0404751	0.449484
cd109	0.00267563	0.368286
cd14	0.00976106	0.454653
cd160	0.0237399	0.519794
cd163	0.0255965	0.49838
cd164	0.0217159	0.309427
cd164l2	0.0156551	0.366816
cd177	-0.206356	1.40634
cd1c	-0.0141818	0.280925
cd2	0.0268334	0.378635
cd200	0.00769104	0.2994
cd200r1	0.0231612	0.386238
cd207	0.00740759	0.422734
cd209	0.0339009	0.428162
cd22	0.0159852	0.49172
cd226	0.0183129	0.421705
cd244	0.0064743	0.305442
cd248	0.0137964	0.429353
cd27	0.0248149	0.460597
cd274	0.0263139	0.377402
cd276	-0.0191311	0.399744
cd28	0.0222335	0.396395
cd2ap	0.0428854	0.709214
cd300a	0.00930916	0.313033
cd300c	0.019431	0.391547
cd300e	0.0368829	0.480048
cd300lf	-0.108535	0.688917
cd300lg	0.0100517	0.428313
cd302	0.0225873	0.350855
cd33	-0.201713	0.891498
cd34	0.00129624	0.268271
cd36	0.0499195	0.456406
cd38	0.0163387	0.419825
cd3d	0.0283307	0.343834
cd3e	0.0246768	0.351659
cd3g	0.240315	0.896759
cd4	0.0140891	0.335763
cd40	0.0659145	0.555315
cd40lg	-0.0257737	0.880261
cd46	0.0162522	0.314183
cd48	-0.000928339	0.332886
cd5	0.00660607	0.386897
cd55	0.0103815	0.278141
cd58	-0.00425389	0.193058
cd59	0.0150252	0.254069
cd5l	0.0142939	0.489007
cd6	-0.0250308	0.606915
cd63	-0.0184105	0.575699
cd69	-0.0448252	0.975359
cd7	0.00479559	0.441198
cd70	-0.00949743	0.496419
cd72	0.0232543	0.447909
cd74	0.0240214	0.407407
cd79b	0.0293498	0.502956
cd80	0.0263351	0.362708
cd82	0.0533089	0.420309
cd83	0.0180377	0.39269
cd84	-0.00207089	0.34684
cd86	0.00388808	0.302676
cd8a	0.0127256	0.563604
cd93	0.00633302	0.329524
cd99	0.00425558	0.248298
cd99l2	0.0102298	0.274026
cda	0.0231825	0.514877
cdan1	0.00231957	0.242284
cdc123	0.0567956	0.632732
cdc25a	0.0174418	0.406054
cdc26	0.0793986	0.738048
cdc27	0.094963	0.668542
cdc37	0.0524847	0.934006
cdc42bpb	0.101692	1.09566
cdcp1	0.0554865	0.65267
cdh1	0.0347964	0.437807
cdh15	0.16899	0.743124
cdh17	0.0716679	0.768082
cdh2	0.0103081	0.436149
cdh22	0.00931034	0.284557
cdh23	-0.00314193	0.272514
cdh3	0.0118782	0.393955
cdh4	0.0346702	0.48064
cdh5	0.0274563	0.333046
cdh6	0.0133843	0.426144
cdhr1	0.0313202	0.469579
cdhr2	-0.0555539	1.03085
cdhr5	-0.0433562	0.443595
cdk1	-0.00547267	0.364765
cdk5rap3	0.0952168	0.600717
cdkl5	0.0634678	0.531324
cdkn1a	0.0301672	1.19961
cdkn2d	-0.123318	1.03566
cdnf	0.00981221	0.359857
cdon	-0.00427646	0.296007
cdsn	0.00679254	0.479944
ceacam1	-0.00302489	0.25871
ceacam16	-0.0288865	0.855016
ceacam18	0.140713	0.698587
ceacam19	-0.0109275	0.413258
ceacam20	0.0515852	0.454495
ceacam21	0.285744	0.958528
ceacam3	0.025834	0.517712
ceacam5	0.0638889	0.724995
ceacam6	0.0339929	0.431697
ceacam8	0.00950671	0.553264
cebpa	0.0536337	0.382697
cebpb	0.0397326	0.407829
cela2a	-0.0218345	0.633541
cela3a	0.00348365	0.648017
celsr2	-0.000308356	0.291159
cemip2	0.0218195	0.333588
cend1	0.0695174	0.58316
cenpf	0.0572329	0.577703
cenpj	0.115469	0.726332
cep112	0.0701511	0.44523
cep152	0.0305268	0.436883
cep164	0.111169	0.688416
cep170	0.114159	0.803909
cep20	0.0639556	0.817879
cep290	0.0561927	0.532954
cep350	0.0111306	0.371235
cep43	0.0504345	0.749407
cep85	0.092094	0.703564
cert	0.0231204	0.661494
ces1	0.118494	0.960948
ces2	0.0763314	0.633509
ces3	0.135745	0.812965
cetn2	0.0913582	0.75075
cetn3	0.0509726	0.805636
cfb	-0.00844091	0.365694
cfc1	0.0336528	0.505891
cfd	0.00953751	0.220099
cfh	-0.00636487	0.266889
cfhr2	-0.10791	0.600682
cfhr4	-0.109443	0.750874
cfhr5	-0.0260787	0.427105
cfi	-0.00169129	0.231127
cfp	0.00269381	0.248967
cga	0.206859	1.27855
cgb3_cgb5_cgb8	-0.00232549	0.462419
cgn	0.0308638	0.396057
cgref1	0.0180571	0.465752
chac2	0.0480794	0.655597
chad	-0.00918221	0.528371
chchd10	0.0243713	0.457565
chchd6	0.0312468	0.301128
chek2	-0.00631869	0.351368
chga	0.149254	0.907945
chgb	-0.00150734	0.46603
chi3l1	0.143689	0.898771
chit1	-0.283307	1.76309
chl1	0.029978	0.34375
chm	0.0488483	0.62192
chmp1a	-0.0542294	0.867745
chmp6	0.017192	0.590125
chp1	0.041185	0.732715
chrdl1	0.00974213	0.386424
chrdl2	0.0145339	0.602155
chrm1	0.00836874	0.367785
ciapin1	0.0272969	0.700448
cilp	-0.0388049	0.59399
cinp	0.0516809	0.453771
cirbp	-0.0293096	0.988281
cit	0.0482954	0.480188
ckap4	0.0273091	0.302907
ckb	0.0038322	0.697983
ckmt1a_ckmt1b	-0.0100112	0.739026
clasp1	0.0992548	0.730172
clc	0.0911564	0.750508
clec10a	0.00679052	0.398837
clec11a	-0.0122571	0.52072
clec12a	0.00389161	0.197085
clec14a	0.00670149	0.356137
clec1a	0.00626503	0.355608
clec1b	0.0471095	1.08457
clec2l	0.0780389	0.516357
clec3b	-0.00367902	0.230063
clec4a	-0.0174675	0.393403
clec4c	-0.0090161	0.529091
clec4d	0.00930002	0.715241
clec4g	0.00110212	0.378091
clec4m	0.0285633	0.501681
clec5a	0.00617283	0.337032
clec6a	0.0225366	0.51159
clec7a	-0.0828236	0.670936
clgn	0.0479332	0.45123
clic5	0.0330158	0.324067
clint1	0.0255242	0.470722
clip2	-0.0166496	1.26343
clmp	0.00448388	0.271376
clns1a	0.0266199	0.347397
clpp	0.0264872	1.05855
clps	-0.0258908	0.775466
clspn	0.0331478	0.377517
clstn1	0.0236929	0.565704
clstn2	0.0340179	0.445435
clstn3	0.0142523	0.323527
clta	0.0607251	0.496557
clu	0.0284124	0.323924
clul1	0.00430282	0.526775
cmc1	0.0449835	0.944544
cmip	0.0318219	0.864176
cndp1	-0.0555932	0.510029
cngb3	0.0710822	0.541369
cnp	0.0334355	0.821321
cnpy2	0.101427	0.648886
cnpy4	0.0111095	0.843412
cnst	-0.0258127	1.20109
cntf	-0.0137024	0.336667
cntn1	0.00626386	0.331743
cntn2	0.0384942	0.515398
cntn3	-0.0231022	0.397251
cntn4	0.00196258	0.271303
cntn5	0.0149891	0.445624
cntnap2	0.00359407	0.465232
cntnap4	0.347816	1.05769
coch	0.0270077	0.489496
col15a1	0.00537212	0.292857
col18a1	0.00218764	0.27147
col1a1	0.00610091	0.281709
col24a1	-0.0510214	0.581631
col28a1	0.118201	0.766523
col2a1	0.0693206	0.810813
col3a1	-0.00547226	0.242376
col4a1	0.00404087	0.452157
col4a4	-0.0474077	0.529857
col5a1	0.0355519	0.405831
col6a3	0.0281471	0.414624
col9a1	0.0520191	0.522046
col9a2	0.0346788	0.457037
colec12	0.0167932	0.318981
commd1	0.0561402	0.633805
commd9	0.0486359	0.413686
comp	-0.0060247	0.388376
comt	0.00057471	0.917897
copb2	0.0139232	0.428568
cope	0.0446164	0.504385
coq7	0.0718186	0.452547
coro1a	0.143443	0.982025
coro6	0.0294901	0.370169
cox5b	0.0513036	0.772881
cox6b1	0.0235883	0.334783
cpa1	0.0188212	0.677655
cpa2	0.0348054	0.736529
cpa4	-0.0106977	0.434361
cpb1	0.0240847	0.664502
cpb2	-0.00566416	0.238546
cpe	-0.0530256	0.430661
cplx2	0.00182373	0.307012
cpm	0.0139415	0.431149
cpox	0.00981295	0.270153
cpped1	0.0265149	0.761693
cpq	-0.0121845	0.372005
cptp	0.0582581	0.40332
cpvl	-0.0316163	0.457495
cpxm1	0.0264132	0.769103
cpxm2	0.00755542	0.271974
cr1	0.0101436	0.372244
cr2	-0.00581399	0.527711
cracr2a	0.148483	0.950384
cradd	0.0100374	0.840184
creb3	0.0628096	0.551847
crebzf	-0.000785949	0.255718
creg1	0.0324114	0.431617
creld1	0.00894977	0.399693
creld2	0.0153515	0.580936
crh	0.0646933	0.958815
crhbp	-0.00307158	0.326951
crhr1	0.0552507	0.670722
crim1	0.00877804	0.230887
crip2	0.00967182	0.433359
crisp2	-0.0611412	0.755636
crisp3	-0.00496318	0.279243
crkl	-0.0381102	1.17853
crlf1	-0.0020081	0.299285
crnn	-0.00660183	0.764502
crtac1	-0.0226107	0.354471
crtam	0.024203	0.569553
crtap	0.0536442	0.503328
crx	0.323335	1.17441
crybb1	0.0490283	0.678572
crybb2	0.161333	0.728576
crygd	0.00518446	1.00213
crym	0.109369	0.754987
cryzl1	0.019457	0.939636
csde1	0.241559	1.20693
csf1	0.0204539	0.311666
csf1r	0.0219678	0.419672
csf2	0.00830783	0.363067
csf2ra	-0.0418972	0.675902
csf2rb	-0.0401121	0.434298
csf3	-0.0158791	0.551964
csf3r	0.00573079	0.295932
csh1	-0.0166351	0.330315
csnk1d	0.0954952	0.64532
csnk2a1	0.0292341	0.469395
cspg4	0.0120889	0.362976
cspg5	0.0466487	0.491194
csrp3	0.156821	0.983857
cst3	0.0138678	0.338781
cst5	0.0326151	0.618653
cst6	-0.00922209	0.537085
cst7	0.119772	1.03972
cstb	0.00177097	0.486884
ctag1a_ctag1b	0.00267078	0.505336
ctbs	-0.00208977	0.281186
ctf1	0.0354584	0.919209
cthrc1	0.00278298	0.334795
ctla4	-0.0245416	0.311026
ctnna1	0.0460472	0.352285
ctrb1	0.00147595	0.617062
ctrc	0.00391726	0.708255
ctrl	-0.0155699	0.704754
ctsb	0.0525684	0.607741
ctsc	0.0292358	0.47071
ctsd	0.0691975	0.442627
ctse	0.0180996	0.532503
ctsf	0.00103863	0.459246
ctsh	0.0334317	0.812306
ctsl	0.00225299	0.272303
ctso	0.0121385	0.350989
ctsv	0.0102342	0.489623
ctsz	0.00976076	0.360563
cuzd1	0.0431455	0.37712
cwc15	0.147351	0.655922
cx3cl1	0.0120657	0.367567
cxadr	0.0772485	0.55908
cxcl1	0.0783621	1.05466
cxcl10	0.0933013	0.775446
cxcl11	0.0734582	0.888505
cxcl12	0.0078093	0.430963
cxcl13	0.0761095	0.689056
cxcl14	0.0902092	0.708574
cxcl16	0.00440942	0.267843
cxcl17	0.0490237	0.606995
cxcl3	-0.0977799	1.05009
cxcl5	-0.0541491	1.29008
cxcl6	0.0102456	0.849013
cxcl8	0.0497963	0.775028
cxcl9	0.105087	0.782645
cyb5a	0.0756657	0.713401
cyb5r2	0.0475447	0.582983
cyp24a1	0.211705	0.861945
cyth3	0.103003	0.738893
cytl1	-0.00693552	0.258831
daam1	0.0570503	0.853573
dab2	-0.0501541	1.25844
dag1	0.0196392	0.538472
dand5	-0.0315025	0.55085
dapk2	0.0712219	0.569066
dapp1	-0.244485	1.32611
dars1	-0.0241109	0.799542
dbh	-0.213713	1.11662
dbi	0.0480311	0.881297
dbn1	0.0552554	0.528091
dbnl	-0.00196101	1.03281
dcbld2	0.00709839	0.404016
dcc	0.00670761	0.218642
dcdc2c	0.0443876	0.62711
dclre1c	0.00687854	0.309415
dcn	0.012878	0.255367
dctd	-0.0235715	0.965522
dctn1	0.0241067	0.737629
dctn2	0.0955964	1.01347
dctn6	0.111211	0.783948
dctpp1	-0.00263703	0.351438
dcun1d1	0.172603	0.761907
dcun1d2	0.137256	0.801381
dcxr	0.0561978	0.646283
dda1	0.0304528	0.399213
ddah1	0.0503982	0.511752
ddc	0.00730398	0.537651
ddhd2	0.0274961	0.70101
ddi2	0.0390357	0.831037
ddr1	0.0114925	0.25815
ddt	0.0497324	0.449434
ddx1	0.0741667	0.510554
ddx25	0.0244209	0.378473
ddx39a	0.00706825	0.229266
ddx4	0.0556989	0.534197
ddx53	-0.00145899	0.364948
ddx58	0.0924973	0.647836
decr1	-0.00841179	1.06136
defa1_defa1b	0.0522143	0.559088
defb103a_defb103b	0.0421982	0.415987
defb104a_defb104b	0.0881766	0.575118
defb116	0.189233	0.763086
defb118	0.0918834	0.569609
defb4a_defb4b	0.0525233	1.71012
dennd2b	0.0773404	0.497582
denr	0.0579806	0.566037
dffa	0.0557216	0.747728
dgcr6	0.0475111	0.444418
dgka	0.0576741	0.554154
dgkz	0.0075248	0.37211
dhodh	0.0388238	0.475061
dhps	0.0346669	0.419762
dhrs4l2	0.0751187	0.485661
diablo	-0.00193483	1.21453
dipk1c	0.0389008	0.423122
dipk2b	0.013666	0.301914
dkk1	-0.0100596	0.669862
dkk3	0.0176803	0.34395
dkk4	0.029655	0.50925
dkkl1	-0.143461	0.979488
dlg4	0.0944817	0.751547
dlgap5	0.102158	0.525499
dlk1	-0.00250775	0.642812
dll1	0.0144243	0.338329
dll4	0.106297	0.841361
dmd	0.0945342	0.52785
dmp1	-0.0293396	0.639129
dnaja1	0.0382748	0.463507
dnaja2	-0.000736928	0.919042
dnaja4	0.0552703	0.764958
dnajb1	0.0219671	0.976827
dnajb14	0.0498273	0.673455
dnajb2	0.0428665	0.567556
dnajb6	0.0318695	0.861237
dnajb8	0.113814	0.626827
dnajc21	0.0524638	0.404409
dnajc6	0.0738097	0.871966
dnajc9	0.0185073	0.810255
dner	0.00112388	0.296406
dnlz	0.20998	0.902514
dnm1	-0.0713233	1.17698
dnm3	0.0875242	0.576666
dnmbp	0.110816	0.701587
dnpep	0.0305	0.610954
dnph1	0.0175366	0.589191
doc2b	0.0256572	0.36072
dock9	0.374211	1.17152
dok1	-0.131503	1.41913
dok2	0.00604181	1.36328
dpep1	-0.0631212	0.550911
dpep2	0.00325636	0.289787
dpp10	0.0167416	0.39717
dpp4	-0.00152144	0.324046
dpp6	0.00279591	0.393846
dpp7	0.0145953	0.662062
dpt	-0.0228505	0.331314
dpy30	0.0683677	0.695657
draxin	0.0180868	0.482761
drg2	0.0648198	0.634112
dsc2	0.0189501	0.383525
dscam	0.0155549	0.371136
dsg2	0.00518188	0.310456
dsg3	-0.00880403	0.399666
dsg4	-0.0153459	0.565108
dtd1	0.0262004	0.888548
dtnb	0.049808	0.478115
dtx2	0.120274	0.649362
dtx3	0.007118	0.285368
dtymk	0.0236717	0.727203
duox2	0.139555	0.777603
dusp13	0.0363759	0.430726
dusp29	0.119011	0.669992
dusp3	0.143631	0.935402
dut	0.0285558	1.0778
dxo	0.0311496	0.477554
dync1h1	0.0439118	0.485537
dynlt1	0.205754	0.824515
dynlt3	0.0331099	0.459798
ebag9	0.031077	1.05543
ebi3_il27	0.0138701	0.353534
ece1	-0.00925787	0.381906
echdc3	0.105055	0.772911
echs1	0.039283	0.99618
eci2	0.0914468	0.625225
ecm1	-0.0486338	0.370299
ecscr	0.0916308	0.51238
eda2r	0.021548	0.516968
edar	0.035431	1.02218
eddm3b	0.211142	0.888171
edem2	0.0455197	0.367298
edf1	0.10135	0.720228
edil3	0.01353	0.405614
edn1	0.00937346	0.312883
ednrb	0.0600454	0.462799
eef1d	0.0781731	0.980086
efcab14	0.0212587	0.285712
efcab2	0.0355847	0.362351
efemp1	0.0125712	0.380563
efhd1	0.0212538	0.377875
efna1	0.0176135	0.306478
efna4	0.0232273	0.339549
efnb2	0.0298082	0.578072
egf	-0.0611987	1.15072
egfl7	0.0226246	0.450501
egflam	0.0227617	0.320892
egfr	-0.0040177	0.186146
egln1	0.0795491	0.607607
ehbp1	0.0720555	0.791564
ehd3	-0.0596912	1.19031
eif1ax	0.104056	0.573073
eif2ak2	0.0848721	1.14031
eif2ak3	0.112942	0.6859
eif2s2	0.0645146	0.429619
eif4b	-0.0159833	0.622806
eif4e	0.0492972	0.917313
eif4ebp1	0.0475083	0.736699
eif4g1	-0.0332165	1.11421
eif4g3	0.101058	0.697001
eif5	0.0457615	0.443258
eif5a	0.00685426	0.322118
elac1	-0.00962196	0.882998
elavl4	0.0737285	0.840874
eln	0.0155195	0.483414
eloa	0.093057	0.631933
elob	0.0383807	0.406706
enah	0.0346881	0.522589
endou	0.036308	0.585558
eng	0.00214482	0.194005
eno1	-0.0244034	0.867964
eno2	0.0438659	0.73395
eno3	0.0821186	0.648161
enoph1	0.0827284	0.549965
enox2	0.0194061	0.284566
enpep	0.0568448	0.438884
enpp2	0.027346	0.372935
enpp5	-0.0450497	0.501465
enpp6	-0.000391776	0.401587
enpp7	-0.0271596	0.950801
ensa	0.0472146	0.535332
entpd2	-0.0137675	0.471695
entpd5	-0.01585	0.232607
entpd6	-0.0323861	0.296166
entr1	0.108184	0.61332
ep300	0.00471639	0.308353
epb41l5	0.0596394	0.640009
epcam	0.0627269	1.0879
epgn	0.0937169	0.491844
epha1	-0.017023	0.407036
epha10	0.0995003	0.704519
epha2	0.0199553	0.344366
epha4	-2.59057e-05	0.288449
ephb4	0.0123862	0.271695
ephb6	0.0050985	0.342424
ephx2	0.105741	0.665487
epn1	0.0593945	0.435223
epo	0.108785	0.852895
eppk1	0.0656707	0.741993
eps8l2	0.0125606	0.352327
erbb2	0.000593966	0.295501
erbb3	0.00292289	0.223255
erbb4	0.00552263	0.27623
erbin	-0.0074211	1.15113
erc2	0.144239	0.737689
ercc1	0.0036943	0.327826
ereg	0.0831658	0.890359
eri1	0.0155327	0.348113
ermap	0.0195309	0.474365
ern1	0.00702053	0.39901
erp29	0.000715055	1.21111
erp44	0.0165511	0.289952
ervv_1	0.0386678	0.459727
esam	0.0191586	0.356075
esm1	0.013808	0.398541
espl1	0.0931721	0.56065
esr1	0.0879761	0.584059
esyt2	0.0714726	0.866485
evi2b	0.031507	0.400006
evi5	0.0318066	0.92323
evpl	0.0251247	0.336324
exosc10	0.142359	0.588919
extl1	0.0590048	0.483453
ezr	0.00478246	0.28419
f10	-0.0110973	0.283797
f11	0.00543047	0.33235
f11r	0.0497005	0.638756
f12	-0.0534813	0.434672
f13b	-0.013103	0.267809
f2	-0.00573295	0.155782
f2r	0.0206356	0.640842
f3	0.0114802	0.312603
f7	-0.00948538	0.346993
f9	-0.00183314	0.214033
fabp1	0.0539627	1.11875
fabp2	0.0827947	0.881838
fabp3	0.0562496	0.585243
fabp4	0.035423	0.743367
fabp5	0.0374377	0.778552
fabp6	0.0617087	0.601075
fabp9	0.0123701	0.628591
fadd	0.0319686	0.835033
fam13a	0.0750083	0.709665
fam171a2	0.374672	1.63453
fam171b	0.0260884	0.280914
fam172a	0.0405582	0.633429
fam20a	0.000367056	0.317963
fam3b	-0.0200871	0.39247
fam3c	0.00618479	0.332871
fam3d	0.130778	0.873452
fap	-0.00128251	0.308687
farsa	0.136305	0.709736
fas	0.0267018	0.392187
faslg	0.00468194	0.441821
fbln2	0.0179263	0.337939
fbn2	-0.0351869	0.60113
fbp1	0.0547394	0.839963
fcamr	0.0466853	0.821194
fcar	0.0200281	0.534752
fcer1a	-0.0158192	0.243075
fcer2	0.00668214	0.574881
fcgr2a	-0.128487	0.66539
fcgr2b	0.0441959	0.635545
fcgr3b	-0.0429823	0.555822
fcn1	-0.0290315	0.595878
fcn2	-0.0545276	0.458057
fcrl1	0.0100018	0.51229
fcrl2	0.0277279	0.557798
fcrl3	-0.0131103	0.592811
fcrl5	0.000925394	0.672411
fcrl6	-0.00899592	0.772955
fcrlb	0.0947354	0.678675
fdx1	0.0540988	0.633398
fdx2	0.0467919	0.57318
fen1	0.147457	0.734836
fes	0.037005	0.516671
fetub	-0.0126676	0.384245
fga	0.0095347	0.334131
fgd3	0.0504219	0.841613
fgf12	0.0623455	0.45077
fgf16	0.0270949	0.462404
fgf19	0.0253529	0.866849
fgf2	0.0834998	0.756781
fgf20	0.0752135	0.434893
fgf21	0.066366	1.41417
fgf23	0.0996608	0.64261
fgf3	0.0190099	0.29724
fgf5	0.0075075	0.379781
fgf6	0.0452621	0.409824
fgf7	0.181015	0.801021
fgf9	-0.0189711	0.401154
fgfbp1	-0.00750048	0.370962
fgfbp2	0.0283494	0.518589
fgfbp3	0.0047844	0.389281
fgfr2	0.0129618	0.260652
fgfr4	0.027399	0.538564
fgl1	-0.000155116	0.707776
fgr	0.118018	0.68329
fh	0.160617	0.840821
fhip2a	0.0173443	0.481945
fhit	0.00369651	0.803745
fis1	0.0689311	0.853692
fkbp14	0.00327224	1.0305
fkbp1b	0.0912985	1.22823
fkbp4	0.00451027	0.486991
fkbp5	-0.0193636	1.04477
fkbp7	0.0590523	0.512529
fkbpl	0.0559695	0.614924
fli1	0.10734	1.22781
flrt2	-0.00616898	0.313188
flt1	0.0107913	0.240987
flt3	0.0038191	0.329595
flt3lg	0.00227051	0.396182
flt4	-0.0303165	0.384293
fmnl1	0.0824656	0.730526
fmr1	-0.00189777	0.367059
fn1	0.00376669	0.286515
fndc1	0.00135213	0.494473
fnta	0.0381544	0.370615
folh1	0.305171	1.07744
folr1	0.0163388	0.332379
folr2	0.0110331	0.344654
folr3	-2.44542	2.09982
fos	-0.0131567	0.359636
fosb	0.0276791	0.417992
foxj3	0.0553653	0.449023
foxo1	0.00319073	0.941808
foxo3	0.119274	1.04544
frmd4b	0.111498	0.733238
frmd7	-0.0102307	0.333066
frzb	-0.0229111	0.289689
fshb	0.49741	1.04252
fst	0.0478084	0.57256
fstl1	0.000905019	0.233464
fstl3	0.031097	0.3827
ftcd	0.129639	0.943941
fuca1	-0.182839	0.931558
fuom	0.0584511	0.684065
furin	0.002907	0.419895
fus	0.0402506	0.439506
fut1	0.0753643	0.633803
fut3_fut5	0.000728145	0.539271
fut8	0.0696768	0.643171
fxn	0.0324474	0.817017
fxyd5	0.0702127	0.710876
fyb1	0.00538898	1.04228
fzd10	0.0730076	0.596453
fzd8	0.0356568	0.433783
gabarap	0.0441386	0.502574
gabarapl1	0.133936	0.671123
gabra4	0.112483	0.646436
gad1	-0.00806808	0.26023
gad2	0.0445006	0.460802
gadd45b	0.0690011	0.493129
gadd45gip1	0.0680355	0.539294
gage2a	0.096821	0.623906
gal	0.0292684	0.758854
galnt10	0.00331989	0.315456
galnt2	0.00457941	0.294909
galnt3	0.00460372	0.458799
galnt5	0.00413369	0.291144
galnt7	-0.00915836	0.226273
gamt	0.0444662	0.366607
gapdh	-0.0635715	0.335254
gart	0.0158819	0.270647
gas2	0.067707	0.538764
gas6	-0.000155156	0.28908
gask1a	-0.00709737	0.43876
gast	0.397416	1.36557
gata3	-0.00522149	0.262421
gatd3	0.0652335	0.787216
gba	-0.0131085	0.552601
gbp1	0.0253758	0.687666
gbp2	0.00175226	0.63705
gbp4	0.0413181	0.531099
gbp6	0.0470551	0.446412
gc	0.0298826	0.268269
gcc1	-0.0197004	1.13006
gcg	0.0610101	1.38675
gchfr	0.0514666	0.531666
gclm	0.0654989	0.469883
gcnt1	0.00791921	0.393228
gdf15	0.0688652	0.571616
gdf2	0.00411297	0.427389
gdnf	0.0117813	0.42428
get3	0.0903347	0.567144
gfap	0.0407339	0.531255
gfer	0.0645042	0.723014
gfod2	0.464651	1.34007
gfra1	0.0182352	0.333328
gfra2	-0.00526781	0.226331
gfra3	0.00701177	0.318636
gfral	0.033477	0.649479
gga1	0.133835	0.734499
ggact	0.0489239	0.737196
ggct	0.0320849	0.503497
ggh	0.000604972	0.399361
ggt1	0.0668005	0.60658
ggt5	0.00617604	0.248991
gh1	0.277773	2.10772
gh2	0.507436	1.80234
ghr	-0.0117357	0.316593
ghrhr	0.0834571	0.599989
ghrl	-0.0145274	0.962658
gid8	0.0343064	0.334805
gigyf2	0.0883967	0.817619
gimap7	0.011886	0.308801
gimap8	0.0432668	0.504413
gip	0.0945614	0.559664
gipc2	0.0208318	0.319875
gipc3	-0.0690404	1.01624
gipr	0.0207306	0.4489
git1	0.030427	1.00038
gja8	0.0530123	0.614867
gkn1	-0.0145626	0.299073
gla	0.0153938	0.397524
glb1	0.0328714	0.469387
gli2	0.0160775	0.332552
glo1	0.0119979	0.644908
glod4	-0.000401283	0.397861
glp1r	0.0278227	0.371867
glrx	0.0312812	0.641828
glrx5	0.0449857	0.897088
glt8d2	0.0650439	0.495617
glyr1	0.126894	0.616108
gm2a	0.0330098	0.402046
gmfg	0.00675078	0.744961
gmpr	-0.0314584	0.567625
gmpr2	0.047151	0.686092
gnas	0.238332	0.915574
gne	0.0555869	0.720586
gngt1	0.0521361	0.52217
gnly	-0.00376104	0.587831
gnpda1	0.0383163	0.335644
gnpda2	0.0309572	0.373785
golga3	0.0914262	0.816596
golm2	0.00585069	0.259511
gopc	-0.0344823	1.1227
gorasp2	0.0495626	0.491665
got1	0.0252563	0.438372
gp1ba	0.011532	0.357996
gp1bb	0.0254736	0.689357
gp2	0.112399	0.953505
gp5	-0.0374795	0.369801
gp6	-0.0266853	0.980529
gpa33	0.0171994	1.51388
gpc1	-0.0038162	0.32993
gpc5	-0.00798273	0.625354
gpd1	0.0620473	0.593687
gpha2	0.0958868	0.4749
gpi	0.0493316	0.493047
gpihbp1	-0.074208	0.721446
gpkow	0.0233411	0.332757
gpnmb	0.00360081	0.311964
gpr101	0.1056	0.614549
gpr158	0.0368187	0.367844
gpr15l	0.00682081	0.666494
gpr37	-0.00260892	0.728709
gprc5c	0.0844953	0.563217
grap2	-0.05846	1.42098
grhpr	0.0149164	0.667689
grik2	0.0680248	0.430235
grin2b	0.0998801	0.56953
grk5	0.0849373	0.555905
grn	0.00595626	0.274508
grp	0.0105373	0.537016
grpel1	0.0674781	0.673349
grsf1	0.0905581	0.824029
gsap	0.227976	0.944145
gsn	-0.00258228	0.191464
gsr	0.00652347	0.237654
gsta1	0.0804877	1.01951
gsta3	0.122118	0.888615
gstm4	0.145145	0.716969
gstp1	0.0625114	0.723325
gstt2b	-0.47381	2.45055
gtf2ird1	0.180135	0.709261
gtpbp2	0.0487971	0.831198
guca2a	0.00969966	0.372157
gucy2c	0.214984	0.845534
guk1	0.0141335	0.401824
gusb	0.0481875	0.751077
gys1	0.0311608	1.00811
gzma	0.0186128	0.394146
gzmb	0.0590019	0.706866
gzmh	0.0563767	0.806078
h2ap	0.0563447	0.508288
hadh	0.124508	0.662348
hagh	0.0395913	0.850318
hao1	0.120288	1.50075
hars1	0.0114009	0.858902
havcr1	0.0501673	0.77155
havcr2	0.0201015	0.402357
hbegf	-0.00847873	0.82909
hbq1	0.03943	0.718164
hbz	0.0842479	1.09478
hcg22	0.0571289	0.537038
hcls1	-0.00334488	0.618498
hdac8	0.114571	0.618471
hdac9	0.0816241	0.653806
hddc2	0.0341389	0.461462
hdgf	0.0713691	1.04854
hdgfl2	0.0730373	0.679348
hebp1	0.0239781	0.589883
heg1	-0.00226039	0.290329
hepacam2	0.00248553	0.436345
heph	-0.00130691	0.28155
hexim1	0.0432344	0.912638
hgf	0.0381152	0.436553
hgfac	-0.0162956	0.289854
hgs	0.0881525	0.854762
hhex	0.0440157	0.809756
hif1a	0.104814	0.670441
hip1	0.0398328	0.347435
hip1r	0.0540587	0.473842
hjv	0.0202148	0.461103
hk2	-0.00701646	0.290653
hla_a	-0.0240354	0.336428
hla_dra	0.0113564	0.389488
hla_e	0.0219615	0.322964
hmbs	-0.0222413	0.504041
hmcn2	-0.0301512	0.585082
hmgcl	0.0515819	0.501153
hmgcs1	0.0179265	0.431601
hmmr	0.0527941	0.47706
hmox1	0.0307706	0.535179
hmox2	0.0650677	0.516527
hnf1a	0.128633	0.733718
hnmt	0.00389903	0.553706
hnrnpk	0.0949245	0.825278
hnrnpul1	0.069621	0.527255
hpcal1	-0.0814745	0.819211
hpgds	-0.00428041	0.405947
hpse	-0.0365029	0.963052
hras	0.282693	1.0087
hrc	0.038618	0.355834
hrg	-0.00312372	0.3334
hs1bp3	0.0359501	0.92012
hs3st3b1	-4.11207e-05	0.409356
hs6st1	0.00686852	0.38793
hs6st2	0.0281779	0.350525
hsbp1	0.0679369	0.964195
hsd11b1	-0.0116578	0.458059
hsd17b14	0.00201695	0.63834
hsd17b3	0.0537291	0.481416
hsdl2	0.0215974	0.493768
hsp90b1	0.143935	0.716633
hspa1a	0.0721592	0.802352
hspa2	0.0221262	0.358564
hspb1	-0.115497	0.753942
hspb6	0.0340792	0.490271
hspg2	0.0169774	0.296126
htr1a	0.188057	0.771515
htr1b	0.0559411	0.430675
htra2	0.0477207	0.688093
hyal1	0.00374627	0.255014
hyou1	-0.000559091	0.245113
ica1	0.0764604	0.87223
icam1	0.0106552	0.331661
icam2	-0.0280397	0.354323
icam3	0.00902225	0.290615
icam4	-0.0386061	0.586856
icam5	-0.0255873	0.519539
icoslg	0.000731664	0.2099
id4	0.0640962	0.445439
idi2	0.0435936	0.521216
ido1	0.0516325	0.656506
ids	-0.00757208	0.100273
idua	-0.0284848	0.516191
ifi30	0.0247523	0.430701
ifit1	0.0385613	0.527014
ifit3	0.0376068	0.393601
ifnar1	0.0248693	0.264935
ifng	-0.0176473	1.25177
ifngr1	0.00760522	0.227951
ifngr2	0.148321	0.581656
ifnl1	0.00947934	0.482076
ifnl2	0.106163	0.624266
ifnlr1	0.00894287	0.409798
ifnw1	0.0353719	0.35694
ift20	0.0544576	0.445769
igbp1	0.0417973	0.643607
igdcc3	0.0748098	0.494958
igdcc4	-0.00271853	0.286982
igf1r	0.00755495	0.244266
igf2bp3	0.0664514	0.46874
igf2r	0.00642466	0.266675
igfbp1	-0.0463956	1.54071
igfbp2	-0.0437013	0.799849
igfbp3	-0.0288518	0.338675
igfbp4	0.0332488	0.500302
igfbp6	0.0186661	0.36543
igfbp7	0.0244525	0.353723
igfbpl1	0.0272962	0.393029
igfl4	0.171579	0.73398
ighmbp2	0.0789363	0.567196
iglc2	0.0309799	0.265651
iglon5	0.251731	0.912763
igsf21	0.0245712	0.408516
igsf3	0.0444615	0.418914
igsf8	0.00678618	0.338053
igsf9	0.0753904	0.971486
ikbkg	0.0257761	1.01224
ikzf2	0.225111	0.982621
il10	0.0711851	0.890382
il10ra	0.105267	0.636325
il10rb	0.0139603	0.334735
il11	0.10404	0.693749
il12a_il12b	0.045276	0.893397
il12b	0.00696554	0.637973
il12rb1	-0.00247306	0.403844
il12rb2	0.0599121	0.42827
il13	0.0593904	0.509591
il13ra1	0.0173579	0.254228
il13ra2	-0.0208203	0.28795
il15	-0.00371265	0.362992
il15ra	-0.00585794	0.382423
il16	0.00871251	0.484127
il17a	0.0420577	0.456031
il17c	0.0713445	0.764897
il17d	0.0228178	0.380516
il17f	0.16423	0.831469
il17ra	-0.0324609	0.488287
il17rb	0.0104962	0.608721
il18	0.0216044	0.536329
il18bp	0.0237967	0.349896
il18r1	0.0149519	0.395495
il18rap	0.37036	1.89429
il19	0.0746416	0.768638
il1a	0.0766158	0.627622
il1b	0.0805572	0.620826
il1r1	0.00115185	0.254251
il1r2	-0.00407661	0.220939
il1rap	0.0940338	0.511026
il1rl1	-0.00452042	0.560083
il1rl2	-0.00701897	0.441027
il1rn	0.102501	0.687438
il2	-0.0164572	0.330167
il20	0.0500785	0.54322
il20ra	0.0479553	0.48322
il20rb	-0.000275305	0.417853
il21r	0.0927844	0.540965
il22	0.0810256	0.729043
il22ra1	0.0353677	0.469731
il24	0.0317876	0.515714
il25	-0.0227063	0.34135
il2ra	0.0285389	0.455713
il2rb	0.0253025	0.393039
il2rg	0.033159	0.382758
il3	-0.0713769	0.606446
il31	0.100762	0.556045
il31ra	0.0163635	0.39866
il32	0.0158256	0.48838
il33	-0.0167065	0.415674
il34	-0.0277025	0.380917
il36a	0.0622995	0.569157
il36g	0.0920351	0.683466
il3ra	-0.000322334	0.357235
il4	-0.15551	0.975742
il4r	0.00849168	0.402673
il5	0.273023	1.5467
il5ra	0.0210993	0.632488
il6	0.117777	0.885286
il6r	-0.0130414	0.373266
il6st	0.000927701	0.19322
il7	0.0203582	0.711451
il7r	-0.034245	0.599645
il9	0.0757	0.550236
ilkap	0.0486133	0.635708
immt	0.0410542	0.467922
impa1	0.0525054	0.66879
impact	0.0145029	0.592068
impg1	0.0236628	0.307937
ing1	0.0376684	0.515826
inhbb	0.0325286	0.554153
inhbc	-0.0435312	0.508973
inpp1	0.050171	0.602813
inpp5d	0.0501512	0.601845
inpp5j	0.0274117	0.441071
inppl1	0.024149	1.09073
insl3	0.682245	1.50095
insl4	0.0643811	0.517017
insl5	0.137753	1.03961
insr	0.00656104	0.168794
ipcef1	0.00755152	0.994311
iqgap2	0.0373272	0.609419
irag2	0.17496	0.975069
irak1	0.0698444	0.76591
irak4	-0.0806855	1.14811
islr2	-0.0027791	0.409687
ism1	-0.00969035	0.449992
ism2	0.00407353	0.444508
ist1	0.00549792	1.01571
itga11	-0.00740162	0.388411
itga2	0.00932221	0.355858
itga5	0.00855288	0.294382
itga6	0.0733228	0.586584
itgal	-0.00728304	0.44973
itgam	0.00731714	0.356876
itgav	-0.00850313	0.193367
itgax	0.0463892	0.541024
itgb1	0.00981814	0.243317
itgb1bp1	-0.00555432	0.439938
itgb1bp2	-0.0476355	1.2205
itgb2	0.0127549	0.32454
itgb5	0.0283268	0.419278
itgb6	-0.00763236	0.351757
itgb7	0.02146	0.511045
itgbl1	0.0399866	0.399334
itih1	-0.0209825	0.197821
itih3	-0.0200034	0.44726
itih4	0.0188782	0.284537
itih5	0.0236452	0.462161
itm2a	-0.00503493	0.66289
itpa	0.0257652	0.687636
itpr1	0.0903078	0.702067
itprip	0.0681815	0.460489
ivd	0.00400971	0.534518
izumo1	0.0626356	0.480728
jam2	0.00738617	0.294626
jam3	0.0692477	0.508753
jchain	-0.0308287	0.674087
jmjd1c	0.0501496	0.553494
jpt2	-0.0104134	0.902202
jun	0.0610216	0.53105
kazald1	-0.0359797	0.514599
kazn	-0.0177903	1.1002
kcnc4	0.107886	0.564346
kcnh2	0.201564	0.767198
kcnip4	0.0396704	0.538987
kctd5	0.0410824	0.471138
kdm3a	0.235246	0.904052
kdr	-0.0123082	0.287579
kel	0.00555896	0.406429
khdc3l	0.107222	0.662621
khk	-0.00794424	0.671571
kiaa0319	0.0171035	0.330552
kiaa1549	-0.013955	0.709825
kiaa1549l	-0.00226469	0.286919
kiaa2013	0.116597	0.568197
kif1c	0.0466949	0.372211
kif20b	0.0619018	0.770175
kif22	-0.088115	1.24825
kifbp	-0.0657249	0.912326
kir2dl2	0.0224142	0.906137
kir2dl3	0.0608329	0.845477
kir2ds4	0.937141	1.75864
kir3dl1	0.0416877	1.33311
kir3dl2	0.207976	0.8411
kirrel1	0.116779	0.582353
kirrel2	0.00222118	0.436108
kit	-0.00258356	0.34093
kitlg	-0.0270593	0.414403
klb	-0.00287784	0.805727
klf4	0.035457	0.412129
klhl41	0.0669766	0.5097
klk1	0.413016	1.39265
klk10	0.00842066	0.448384
klk11	0.00479868	0.339733
klk12	-0.516446	1.49598
klk13	0.000966487	0.495923
klk14	0.00214889	0.533043
klk15	0.017523	0.532209
klk3	0.633554	1.59998
klk4	0.0720684	0.742054
klk6	-0.000540253	0.338216
klk7	-0.00273046	0.393975
klk8	0.0074006	0.402631
klkb1	-0.00199497	0.265402
klrb1	0.0250793	0.428338
klrc1	0.0881515	0.595188
klrd1	0.0194721	0.543094
klrf1	0.0418199	0.460724
klrk1	-0.0290058	0.479514
krt14	0.0162067	0.294257
krt17	-0.00162543	0.38517
krt18	0.121525	0.991453
krt19	0.083429	0.751555
krt5	0.0445258	0.561819
krt6c	0.0379976	0.387771
krt8	0.0887751	0.72584
kyat1	0.0340089	0.62287
kynu	0.0325386	0.531147
l1cam	0.0065937	0.332384
l3hypdh	0.0483218	0.927005
lacrt	0.107375	0.50547
lactb2	0.0438445	0.725467
lag3	0.0285955	0.45894
lair1	0.0217843	0.438167
lair2	-0.0866758	1.16176
lama1	0.115678	0.53732
lama4	0.0111033	0.374772
lamb1	-0.00712159	0.309746
lamp1	0.0257406	0.279499
lamp2	-0.00725566	0.221269
lamp3	0.0540091	0.655916
lamtor5	0.0402753	0.427625
lap3	0.0094569	0.53584
larp1	0.0925655	0.664546
lat	-0.082743	0.856174
lat2	0.10313	1.40783
lats1	0.0434128	0.866148
layn	0.0207368	0.387441
lbp	-0.016285	0.649066
lbr	0.116969	0.786044
lcat	-0.011903	0.240587
lcn15	0.0747463	0.631746
lcn2	0.0213391	0.414029
lcp1	0.0828304	0.499711
ldlr	0.0157746	0.623827
ldlrap1	0.0026044	1.01562
lect2	0.0174052	0.776252
lefty2	0.000851502	0.616998
leg1	0.0430613	0.680958
lelp1	0.0535753	0.732431
leo1	0.0220603	0.318748
lep	-0.0805498	1.27916
lepr	0.0197915	0.355662
letm1	0.0591202	0.548873
lgals1	0.0139001	0.393803
lgals3	-0.000768805	0.347652
lgals3bp	0.0387983	0.330666
lgals4	0.0360724	0.632831
lgals7_lgals7b	0.0341556	0.477572
lgals8	0.076113	0.691436
lgals9	0.0192414	0.390268
lgmn	0.0113432	0.40566
lhb	0.181612	0.985368
lhpp	0.0474923	0.681033
lif	0.0270016	0.555029
lifr	0.0060838	0.265978
lilra2	-0.0192965	0.415746
lilra3	-0.374469	1.4499
lilra4	0.077056	0.507629
lilra5	-0.00513813	0.374265
lilra6	-0.0548417	0.764299
lilrb1	-0.000654149	0.314406
lilrb2	-0.0343301	0.392802
lilrb4	0.0320949	0.498682
lilrb5	-0.142283	0.790729
lipf	0.0214054	0.623265
lmnb1	0.0168323	0.637599
lmnb2	0.0159699	0.310433
lmod1	0.0243531	0.381961
lmod2	0.0679479	0.626877
lonp1	0.055381	0.8878
lpa	-0.0896319	1.80458
lpcat2	0.0801112	0.487638
lpl	-0.0351101	0.596641
lpo	0.00773946	0.65863
lpp	0.0284728	0.681019
lrch4	0.0801864	0.70784
lrfn2	0.0432697	0.477225
lrg1	0.00800071	0.283072
lrig1	-0.00725004	0.394231
lrig3	0.020653	0.280589
lrp1	0.0195789	0.307731
lrp11	0.0119979	0.400123
lrp2	0.00825948	0.367343
lrp2bp	0.199377	0.828777
lrpap1	0.117068	0.638167
lrrc25	0.0261515	0.441215
lrrc37a2	0.00987744	0.444062
lrrc38	0.017206	0.502188
lrrc59	0.0904213	0.49538
lrrfip1	0.0831957	0.521824
lrrn1	-0.00884318	0.436354
lrtm1	0.032472	0.422422
lrtm2	0.0148482	0.284692
lsm1	0.0762438	0.593198
lsm8	0.262948	0.878602
lsp1	0.0407363	0.461306
lta	-0.022229	0.449455
lta4h	0.108953	0.687937
ltb	0.0167669	0.357253
ltbp2	0.0138405	0.416912
ltbp3	0.0677502	0.602203
ltbr	0.0222916	0.310742
lto1	0.0178859	0.44576
luzp2	0.0284222	0.468898
lxn	0.0994793	0.712916
ly6d	0.0189148	0.410999
ly75	-0.0284424	0.437631
ly9	0.0155107	0.322665
ly96	0.0215898	0.402402
lyar	0.0667659	0.589147
lyn	-0.0171279	0.950571
lypd1	0.151496	0.684852
lypd3	0.00530005	0.380122
lypd8	0.0133464	0.541613
lypla2	0.281925	1.07427
lysmd3	0.155112	1.03993
lyve1	0.00378206	0.205464
lyzl2	0.039498	0.391451
lztfl1	0.0476994	0.723138
m6pr	0.0715155	0.401928
mad1l1	0.0818932	0.579297
maea	0.0347503	0.422847
mag	-0.0276443	0.473128
magea3	-0.0917379	0.860489
maged1	0.0423004	0.510435
mamdc2	0.0198874	0.364926
mamdc4	0.0410044	0.578648
man1a2	0.00321404	0.270059
man2b2	-0.0249925	0.628399
maneal	-0.0125823	0.498834
manf	-0.206727	1.32463
mansc1	0.00643191	0.302725
mansc4	0.103956	0.676835
map1lc3a	-0.0168974	0.317675
map1lc3b2	0.148316	0.647773
map2	0.0886322	0.484862
map2k1	0.0535545	0.66934
map2k6	-0.0216417	1.11399
map3k5	0.143914	1.1037
map4k5	-0.0238239	1.24307
mapk13	0.00787163	0.451925
mapk9	0.0188014	0.475156
mapkapk2	0.0286122	0.752816
mapre3	0.504133	1.4666
mapt	-0.0466481	0.551519
marco	-0.00542119	0.297813
mars1	0.0236033	0.875624
masp1	-0.00705458	0.260996
matn2	0.000219375	0.338842
matn3	0.00489798	0.35675
mavs	0.116191	1.02766
max	0.0331099	1.16014
mb	0.0638899	0.667583
mbl2	-0.0747802	1.11074
mcam	0.0121986	0.383923
mcee	0.0322622	0.451448
mcemp1	0.110669	0.920729
mcfd2	0.0216814	0.485337
mcts1	0.0346875	0.275188
mdga1	-0.0549994	0.796429
mdh1	0.035277	0.424047
mdk	0.0401452	0.569868
mdm1	0.00607717	0.316708
mecr	0.0386279	0.936604
med18	0.00743161	0.841887
med21	0.0644921	0.493727
megf10	0.000742984	0.44013
megf11	0.0331346	0.331905
megf9	0.00712022	0.229753
meltf	0.000681817	0.311242
ment	-0.00858858	0.244098
mep1a	0.0644554	0.765097
mep1b	-0.231431	1.3123
mepe	-0.0207593	0.29202
mertk	0.0073934	0.295929
mesd	0.0137001	1.3582
met	0.00292201	0.227676
metap1	0.00818586	0.315698
metap1d	0.0254276	0.910146
metap2	-0.0317143	0.641289
mfap3	0.0424845	0.531777
mfap3l	0.149079	0.653486
mfap4	0.015669	0.335281
mfap5	-0.00297695	0.488648
mfge8	0.0227714	0.496827
mgll	-0.0745986	0.963719
mgmt	-0.141491	1.33422
mia	0.0283896	0.409755
micall2	0.144021	0.720912
micb_mica	-0.449437	1.63573
mif	-0.0159551	0.75785
milr1	0.0303823	0.567321
mindy1	-0.0270534	1.13191
mink1	-0.0142905	0.960764
mitd1	-0.042745	1.08035
mki67	0.0532348	0.406021
mllt1	0.0765278	0.687436
mln	0.0375714	1.05188
mme	0.145164	0.923188
mmp1	-0.0604959	0.994246
mmp10	0.0442599	0.652696
mmp12	0.0402999	0.649632
mmp13	-0.000704505	0.345307
mmp15	0.0839666	0.50773
mmp3	0.0326858	0.687737
mmp7	-0.0121135	0.518728
mmp8	0.0449868	0.853617
mmp9	-0.00465752	0.701491
mmut	0.0481364	0.494912
mn1	0.0697544	0.585379
mnat1	0.0382798	0.448144
mnda	0.206938	1.11594
mocs2	0.0548293	0.68587
mog	0.00538012	0.384896
morc3	0.0214973	0.292264
morf4l1	0.0328708	0.402531
morf4l2	0.0514839	0.378448
morn4	0.114284	0.767788
mphosph8	0.068626	0.808595
mpi	0.0626107	0.962718
mpig6b	-0.153319	0.851213
mpo	0.0436765	0.529921
mprip	-0.0120474	0.458109
mrc1	0.0174912	0.316133
mri1	-0.0796125	0.701141
mrpl24	0.0183464	0.385702
mrpl28	0.040733	0.379151
mrpl46	0.0144881	0.299862
mrpl52	-0.0032965	0.251512
mrpl58	0.144806	0.749943
mrps16	0.0343917	0.292338
msln	0.102322	0.676584
mslnl	0.0219227	0.375196
msmb	-0.0470551	0.839231
msr1	0.0100422	0.55901
msra	0.0130717	0.809797
mst1	-0.148832	0.652137
mstn	0.0121345	0.630865
mtdh	0.0495151	0.941198
mthfd2	0.0111278	0.274793
mthfsd	0.040654	1.16487
mtif3	0.0316879	0.903847
mtpn	0.0211511	0.348156
mtr	0.0960908	0.656035
mtss1	0.0291168	1.17651
mtss2	0.0204231	1.03366
mtus1	0.0353686	0.583402
muc13	0.00962227	0.562662
muc16	-0.593467	2.05723
muc2	0.0229894	0.951307
mucl3	0.0645363	0.436391
mvk	0.0709262	0.893699
mxra8	0.0115722	0.346139
mybpc1	0.119621	0.772389
mybpc2	0.210446	0.865128
mycbp2	0.104418	0.689718
mydgf	0.0251889	1.04406
myh4	0.0518414	0.456783
myh7b	0.0488149	0.433279
myh9	0.0513929	1.19207
myl1	0.0406755	0.416857
myl3	0.0892246	0.784469
myl4	0.0786388	0.547429
myl6b	0.246384	0.932547
mylpf	0.0870983	0.499993
myo6	0.0225052	0.379879
myo9b	0.119275	0.724176
myoc	-0.00934661	0.521406
myom1	0.0570457	0.470012
myom2	0.0503902	0.503943
myom3	0.0426237	0.997634
mzb1	0.0227664	0.584154
mzt1	0.0875201	0.571809
naa10	0.00595715	0.517884
naa80	0.0601522	1.24381
naaa	0.0504025	0.650018
nacc1	0.0614073	0.584119
nadk	0.0658399	0.617863
naga	0.0833005	0.587204
nagk	0.0386783	0.591213
nagpa	-0.00200602	0.220872
nampt	0.0687491	0.595558
nap1l4	-0.0307729	0.428972
naprt	0.03922	0.351642
nars1	-0.0349988	0.486015
nbl1	0.0154587	0.297221
nbn	0.0867537	0.567695
ncam1	0.01375	0.35479
ncam2	0.00582753	0.311741
ncan	-0.00941247	0.475376
ncf2	0.169192	0.951583
nck2	0.00703207	1.17646
ncln	0.0953188	0.575187
ncr1	0.0156778	0.40581
ncr3lg1	0.0155242	0.363428
ncs1	0.00325778	0.346868
ndrg1	0.146145	0.758153
ndst1	0.119492	0.64789
ndufa5	0.0113895	0.352738
ndufb7	0.0484058	0.923599
ndufs6	0.0855467	0.845754
neb	0.0389447	0.379646
necap2	0.103305	0.671781
nectin1	0.0080486	0.32418
nectin2	0.0157488	0.321105
nectin4	0.0180147	0.341168
nedd4l	-0.026466	0.493284
nedd9	0.0299779	0.344926
nefl	0.0296087	0.538667
nek7	0.120367	0.766959
nell1	0.00152199	0.465043
nell2	0.0103817	0.328015
nenf	0.374004	1.15694
neo1	0.0050302	0.230617
nexn	0.0948329	0.722396
nfasc	0.0160615	0.333604
nfat5	0.149637	0.879966
nfatc1	0.0501855	1.08789
nfatc3	0.122395	0.656602
nfe2	0.0660171	0.773082
nfic	0.0618603	0.445212
nfkb1	0.0437061	0.75499
nfkb2	0.0943889	0.562301
nfkbie	0.0534131	0.542189
nfu1	-0.000265546	1.05928
nfx1	0.0798643	0.696031
nfya	0.0556317	0.393854
ngf	-0.00385507	0.130913
ngfr	0.00543556	0.300106
ngrn	0.0234392	0.234072
nhlrc3	-0.00448403	0.338489
nid1	0.00673316	0.432408
nid2	0.0462572	0.829959
ninj1	0.0971518	0.601028
nit1	-0.0573631	0.483864
nit2	-0.0054191	0.772925
nlgn1	0.129106	0.664165
nlgn2	0.0774804	0.476901
nme1	-0.000697213	0.209328
nme3	0.0109534	0.259635
nmi	0.0737972	0.744166
nmnat1	0.119976	0.857483
nmrk2	0.0555505	0.411226
nmt1	0.107831	0.683355
nomo1	-0.00293596	0.274335
nop56	0.312867	1.10602
nos1	0.0303417	0.615215
nos2	0.0141116	0.395531
nos3	0.0432307	0.599227
notch1	0.00428629	0.178394
notch2	0.0237689	0.22344
notch3	0.00698656	0.408909
npc2	0.0220332	0.351497
npdc1	0.0225207	0.345898
nphs1	-0.000430992	0.337016
nphs2	0.269301	1.02796
npl	0.0151511	0.524951
nppb	-0.0356581	1.48499
nppc	0.0497359	0.597953
npr1	0.0657768	0.409208
nptn	0.161581	0.859168
nptx1	0.0318413	0.468958
nptx2	0.00329794	0.403451
nptxr	0.023521	0.383696
npy	-0.0283614	0.742048
nrcam	0.0105655	0.312854
nrgn	-0.00442422	0.942893
nrn1	0.0216924	0.370929
nrp1	-0.0035903	0.308393
nrp2	0.00844534	0.328781
nrtn	0.00609082	0.533617
nrxn3	0.0461394	0.347929
nsfl1c	0.016219	0.753621
nt5c	0.0219358	0.769946
nt5c1a	0.0312263	0.358216
nt5c3a	-0.037091	0.962453
nt5e	0.0558945	0.625463
ntf3	-0.000709388	0.395387
ntf4	0.0427815	0.414572
ntprobnp	0.114067	1.23313
ntrk2	0.00231033	0.284844
ntrk3	-0.00355348	0.258705
nub1	0.0848619	0.927073
nubp1	0.117981	1.01866
nucb2	0.030612	0.426077
nudc	-0.0283127	0.712606
nudt10	0.0225594	0.25067
nudt15	0.0567361	0.504637
nudt16	0.0432012	0.907539
nudt2	0.0530716	0.617764
nudt5	0.0426126	0.578967
numb	0.00432439	0.856701
nup50	0.0358913	0.341078
nxpe4	0.0250677	0.33018
nxph1	0.000459199	0.409605
nxph3	-0.00405538	0.312393
obp2b	-0.0370911	0.842246
ocln	0.0354247	0.479813
odam	0.0351027	0.588513
ofd1	0.155541	0.671325
oga	0.0411257	0.737113
ogfr	0.0227532	0.378342
ogn	0.0134545	0.493225
ogt	0.0934496	0.636416
olfm4	-0.0711577	1.20924
olr1	0.0682191	0.661351
omd	-0.0230183	0.505505
omg	0.00188054	0.751614
omp	0.0597783	0.488934
ophn1	0.00168682	1.1437
oplah	0.0459243	0.707738
optc	0.0222047	0.523748
orm1	0.00959742	0.214047
osbpl2	0.0669552	0.401702
oscar	-0.0110399	0.378153
osm	0.0115975	0.824554
osmr	-0.000216551	0.232123
ostn	0.0421392	0.414196
otoa	0.0842519	0.540386
otud6b	0.0355115	0.608033
otud7b	0.0594367	0.66443
oxct1	0.0405374	0.711776
oxt	0.136256	1.69527
p4hb	0.0236552	0.439261
pacs2	0.0629848	0.638942
padi2	0.0776417	0.628287
padi4	0.152803	0.8358
paep	0.542238	1.54772
pafah1b3	0.426245	1.2121
pafah2	0.0389455	0.500964
pag1	0.0335712	0.622534
pagr1	0.0459449	0.436056
paip2b	0.0319769	0.531898
pak4	0.0984117	0.67235
palld	0.0410797	0.402225
palm	0.0191166	0.333396
palm2	0.0458534	0.430812
palm3	0.143273	0.760771
pam	-0.0221585	0.315841
pamr1	-0.00591241	0.328585
pappa	-2.1582e-05	0.526214
pard3	0.0913801	0.756896
park7	0.0185322	0.594132
parp1	0.0937451	0.620523
paxx	0.043185	0.470856
pbk	-0.00892927	0.308827
pbld	0.0499381	0.569159
pbxip1	0.0135812	0.315243
pcare	0.186905	0.834887
pcbd1	0.0669775	0.511629
pcbp2	0.0262307	0.749523
pcdh1	0.0220334	0.235211
pcdh12	0.00219245	0.261161
pcdh17	0.0209974	0.398649
pcdh7	0.0518091	0.362688
pcdh9	0.00724732	0.35667
pcdhb15	0.0137416	0.410363
pcna	0.130956	0.642234
pcsk7	0.0247047	0.456011
pcsk9	0.0105469	0.45312
pcyt2	0.00864434	0.785314
pdap1	5.48129e-05	1.00583
pdcd1	0.0424776	0.476127
pdcd1lg2	-0.00115533	0.348629
pdcd5	0.0350319	0.668479
pdcd6	-0.171222	0.767776
pdcl2	0.0684645	0.529092
pde1c	0.0839168	0.552502
pde4d	0.131718	0.617751
pde5a	-0.075051	1.06898
pdgfa	-0.0241947	0.809095
pdgfb	-0.0443224	0.959124
[truncated: 917 more rows]

## Sheet: ST4_aging_model_weights
organ	intercept	adam8	adgre2	ahsp	aif1	apbb1ip	azu1	bin2	bst1	ccl5	cd177	cd244	cd8a	ceacam21	ceacam3	ceacam8	clc	clec4d	coro1a	cpped1	csf2ra	cst7	cxcl1	cxcl13	cxcl6	defa1_defa1b	dpep2	faslg	fcar	fcgr2a	fcgr3b	fcrl6	fgr	folr3	fyb1	gnly	gzma	gzmb	gzmh	hbq1	hcls1	hmox1	icam3	il17ra	il18rap	il1r2	il2rb	itgam	itgb2
Conventional	57.1234	0	0.0685441	0	0	0	0	0	0	0	0	0	-0.140309	0	0	0	0	0	0	0	0	0	0	-0.00883161	0	0	0	-0.122219	0	0	0	0	0	0	0	0	0	0.0226657	0	0	0	0	0	0	-0.0390846	0	0	0	0
Organismal	57.1234
Brain	57.1234
Artery	57.1234
Liver	57.1234
Immune	57.1234	0	1.51788	0	0	0	0	-0.113886	0	0	0.0555079	-0.0848498	-1.22231	-0.0893314	-0.101197	0.430127	0.356444	0.057347	-0.00434332	-0.0674783	0	-0.0830688	0	0.119828	0.135955	0.182961	0.00465488	-1.61277	0	0.010345	-0.308427	0.377903	-0.017646	0	0	0.440739	0.0195354	-0.0500068	0.152953	-0.252788	0	0.369845	0	-0.071385	-0.427127	-0.792457	0	-0.317693	0.702233
Intestine	57.1234
Lung	57.1234
Heart	57.1234
Pancreas	57.1234
Muscle	57.1234
Adipose	57.1234
Kidney	57.1234
[truncated: 2,868 more columns]

## Sheet: ST5_agegap_vs_disease_cox_stats
organ	coef	exp(coef)	se(coef)	coef lower 95%	coef upper 95%	exp(coef) lower 95%	exp(coef) upper 95%	z	p	concordance	yn	nn	trait	q
Artery	-0.148207	0.862253	0.0195378	-0.1865	-0.109913	0.829859	0.895912	-7.58564	3.30841e-14	0.613916	2985	33513	Type2_diabetes	6.49315e-14
Liver	-0.112355	0.893727	0.0525283	-0.215309	-0.0094017	0.806292	0.990642	-2.13895	0.0324399	0.734931	365	37299	Parkinson_disease_and_parkinsonism	0.038058
Skin	-0.101519	0.903464	0.05345	-0.206279	0.00324093	0.813606	1.00325	-1.89933	0.0575212	0.736622	365	37299	Parkinson_disease_and_parkinsonism	0.0667373
Lung	-0.0959425	0.908516	0.0528272	-0.199482	0.00759697	0.819155	1.00763	-1.81616	0.0693464	0.735611	365	37299	Parkinson_disease_and_parkinsonism	0.0791454
Lung	-0.0948956	0.909468	0.0405436	-0.17436	-0.0154317	0.839995	0.984687	-2.34058	0.0192536	0.792645	619	37170	Alzheimer_disease	0.0228432
Adipose	-0.0828234	0.920514	0.0579645	-0.196432	0.0307849	0.821657	1.03126	-1.42886	0.153043	0.734894	365	37299	Parkinson_disease_and_parkinsonism	0.164816
Pancreas	-0.0828195	0.920517	0.0529393	-0.186579	0.0209396	0.829793	1.02116	-1.56442	0.117718	0.734947	365	37299	Parkinson_disease_and_parkinsonism	0.128087
Heart	-0.0767259	0.926144	0.0187572	-0.113489	-0.0399625	0.892714	0.960825	-4.09048	4.30486e-05	0.606573	2985	33513	Type2_diabetes	5.795e-05
Intestine	-0.0646377	0.937407	0.0544676	-0.171392	0.0421168	0.842491	1.04302	-1.18672	0.235339	0.734485	365	37299	Parkinson_disease_and_parkinsonism	0.250869
Skin	-0.0376017	0.963097	0.0412366	-0.118424	0.0432206	0.888319	1.04417	-0.911851	0.361847	0.791998	619	37170	Alzheimer_disease	0.383777
Artery	-0.0255391	0.974784	0.0541237	-0.13162	0.0805415	0.876674	1.08387	-0.471865	0.637023	0.734273	365	37299	Parkinson_disease_and_parkinsonism	0.658989
Muscle	-0.0221735	0.978071	0.0513306	-0.12278	0.0784327	0.884459	1.08159	-0.431974	0.665761	0.734131	365	37299	Parkinson_disease_and_parkinsonism	0.685342
Immune	-0.0180414	0.98212	0.0537876	-0.123463	0.0873804	0.883854	1.09131	-0.33542	0.737309	0.734433	365	37299	Parkinson_disease_and_parkinsonism	0.751625
Intestine	-0.0142089	0.985892	0.0251266	-0.063456	0.0350383	0.938515	1.03566	-0.565492	0.571739	0.722483	1703	35074	Osteoporosis	0.594382
Organismal	-0.0130033	0.987081	0.0516743	-0.114283	0.0882764	0.892006	1.09229	-0.251639	0.80132	0.733552	365	37299	Parkinson_disease_and_parkinsonism	0.809025
Heart	-0.00445162	0.995558	0.0482904	-0.099099	0.0901958	0.905653	1.09439	-0.0921844	0.926552	0.733746	365	37299	Parkinson_disease_and_parkinsonism	0.930985
Intestine	0.00186094	1.00186	0.041684	-0.0798382	0.0835601	0.923266	1.08715	0.0446439	0.964391	0.792234	619	37170	Alzheimer_disease	0.964391
Skin	0.00984547	1.00989	0.0246201	-0.0384091	0.0581	0.962319	1.05982	0.399895	0.689234	0.722356	1703	35074	Osteoporosis	0.706045
Muscle	0.0153073	1.01543	0.0257553	-0.035172	0.0657867	0.965439	1.068	0.594339	0.552286	0.536686	1487	35900	Chronic_liver_disease	0.577015
Conventional	0.0162382	1.01637	0.0522203	-0.0861117	0.118588	0.917492	1.12591	0.310955	0.755835	0.735491	365	37299	Parkinson_disease_and_parkinsonism	0.766789
Pancreas	0.0194603	1.01965	0.0131332	-0.0062802	0.0452008	0.993739	1.04624	1.48177	0.138401	0.600263	5983	26001	Osteoarthritis	0.149816
Lung	0.0215673	1.0218	0.0129431	-0.00380069	0.0469353	0.996207	1.04805	1.66632	0.0956502	0.600299	5983	26001	Osteoarthritis	0.106843
Heart	0.023814	1.0241	0.0129332	-0.00153462	0.0491625	0.998467	1.05039	1.84131	0.0655767	0.600561	5983	26001	Osteoarthritis	0.0756654
Kidney	0.0304044	1.03087	0.0484902	-0.0646346	0.125444	0.93741	1.13365	0.627023	0.530644	0.734577	365	37299	Parkinson_disease_and_parkinsonism	0.557177
Heart	0.033339	1.0339	0.0387085	-0.0425283	0.109206	0.958363	1.11539	0.861284	0.389082	0.596842	660	36504	Rheumatpod_arthritis	0.410589
Lung	0.0383501	1.03909	0.0242575	-0.00919372	0.0858939	0.990848	1.08969	1.58096	0.113887	0.722911	1703	35074	Osteoporosis	0.125876
Immune	0.0389705	1.03974	0.0248713	-0.00977623	0.0877173	0.990271	1.09168	1.56689	0.11714	0.722861	1703	35074	Osteoporosis	0.128087
Artery	0.0405883	1.04142	0.0132401	0.0146382	0.0665384	1.01475	1.0688	3.06556	0.00217264	0.600584	5983	26001	Osteoarthritis	0.00271581
Brain	0.0414319	1.0423	0.013037	0.0158799	0.0669839	1.01601	1.06928	3.17803	0.00148281	0.600628	5983	26001	Osteoarthritis	0.00187584
Immune	0.0500011	1.05127	0.0411103	-0.0305736	0.130576	0.969889	1.13948	1.21627	0.223883	0.79271	619	37170	Alzheimer_disease	0.239875
Heart	0.0572495	1.05892	0.0239101	0.0103865	0.104113	1.01044	1.10973	2.39436	0.0166493	0.723114	1703	35074	Osteoporosis	0.0199791
Heart	0.0594971	1.0613	0.0254172	0.00968027	0.109314	1.00973	1.11551	2.34082	0.0192415	0.541268	1487	35900	Chronic_liver_disease	0.0228432
Lung	0.0599964	1.06183	0.0177775	0.0251531	0.0948397	1.02547	1.09948	3.37485	0.000738566	0.661522	3157	34031	All_cause_dementia	0.000945725
Heart	0.0614724	1.0634	0.0361913	-0.00946127	0.132406	0.990583	1.14157	1.69854	0.0894058	0.79267	619	37170	Alzheimer_disease	0.100402
Liver	0.0623572	1.06434	0.0128234	0.0372237	0.0874906	1.03793	1.09143	4.86275	1.15766e-06	0.601424	5983	26001	Osteoarthritis	1.66513e-06
Pancreas	0.063025	1.06505	0.0387609	-0.0129449	0.138995	0.987139	1.14912	1.626	0.103951	0.59712	660	36504	Rheumatpod_arthritis	0.115501
Kidney	0.063937	1.06603	0.0367164	-0.00802581	0.1359	0.992006	1.14557	1.74137	0.0816179	0.79254	619	37170	Alzheimer_disease	0.0926473
Kidney	0.064863	1.06701	0.0236415	0.0185266	0.111199	1.0187	1.11762	2.74361	0.00607672	0.723574	1703	35074	Osteoporosis	0.00746263
Pancreas	0.0668857	1.06917	0.038705	-0.0089747	0.142746	0.991065	1.15344	1.72809	0.0839721	0.792637	619	37170	Alzheimer_disease	0.0948073
Adipose	0.0669904	1.06929	0.0427509	-0.0167999	0.150781	0.98334	1.16274	1.56699	0.117116	0.792582	619	37170	Alzheimer_disease	0.128087
Artery	0.0707418	1.0733	0.0265867	0.0186328	0.122851	1.01881	1.13072	2.66079	0.00779567	0.543858	1487	35900	Chronic_liver_disease	0.00951797
Intestine	0.0728293	1.07555	0.0396296	-0.00484326	0.150502	0.995168	1.16242	1.83775	0.0660991	0.59848	660	36504	Rheumatpod_arthritis	0.0758515
Muscle	0.0800231	1.08331	0.0386217	0.00432598	0.15572	1.00434	1.1685	2.07197	0.0382679	0.792895	619	37170	Alzheimer_disease	0.0446459
Muscle	0.0800881	1.08338	0.0237785	0.0334831	0.126693	1.03405	1.13507	3.36809	0.000756917	0.723537	1703	35074	Osteoporosis	0.000963349
Kidney	0.0804925	1.08382	0.0128428	0.0553211	0.105664	1.05688	1.11145	6.26753	3.66821e-10	0.602749	5983	26001	Osteoarthritis	5.70611e-10
Skin	0.0862433	1.09007	0.0188123	0.0493719	0.123115	1.05061	1.13101	4.58441	4.55273e-06	0.700434	2914	34635	Atrial_fibrillation_or_flutter	6.28995e-06
Liver	0.0873263	1.09125	0.0237865	0.0407057	0.133947	1.04155	1.14333	3.67126	0.000241357	0.724085	1703	35074	Osteoporosis	0.000314813
Liver	0.0876113	1.09156	0.0391617	0.0108557	0.164367	1.01091	1.17865	2.23716	0.0252756	0.793665	619	37170	Alzheimer_disease	0.0298195
Lung	0.0884971	1.09253	0.0183748	0.0524831	0.124511	1.05388	1.13259	4.81622	1.46307e-06	0.700497	2914	34635	Atrial_fibrillation_or_flutter	2.06204e-06
Intestine	0.0903532	1.09456	0.0131446	0.0645903	0.116116	1.06672	1.12313	6.87379	6.25202e-12	0.603341	5983	26001	Osteoarthritis	1.05034e-11
Immune	0.0907648	1.09501	0.0132372	0.0648203	0.116709	1.06697	1.12379	6.85679	7.04265e-12	0.603128	5983	26001	Osteoarthritis	1.17378e-11
Conventional	0.0938097	1.09835	0.0129809	0.0683675	0.119252	1.07076	1.12665	7.22672	4.94808e-13	0.603206	5983	26001	Osteoarthritis	9.03562e-13
Pancreas	0.0938605	1.09841	0.0238906	0.0470357	0.140685	1.04816	1.15106	3.92875	8.53872e-05	0.724907	1703	35074	Osteoporosis	0.000112776
Skin	0.0946995	1.09933	0.0130035	0.0692131	0.120186	1.07166	1.12771	7.2826	3.27448e-13	0.603843	5983	26001	Osteoarthritis	6.03193e-13
Artery	0.0980402	1.10301	0.0391285	0.0213498	0.174731	1.02158	1.19093	2.5056	0.0122245	0.601955	660	36504	Rheumatpod_arthritis	0.0147537
Skin	0.099277	1.10437	0.0280991	0.0442038	0.15435	1.0452	1.1669	3.5331	0.000410714	0.713904	1308	36326	Vascular_dementia	0.000532407
Muscle	0.101021	1.1063	0.0209911	0.0598788	0.142162	1.06171	1.15276	4.81255	1.49018e-06	0.66748	2111	34827	Cerebrovascular_disease	2.08625e-06
Muscle	0.104478	1.11013	0.0127308	0.0795264	0.12943	1.08277	1.13818	8.20674	2.2727e-16	0.603955	5983	26001	Osteoarthritis	5.02387e-16
Adipose	0.104821	1.11051	0.0414096	0.0236595	0.185982	1.02394	1.2044	2.53132	0.0113635	0.600474	660	36504	Rheumatpod_arthritis	0.0137939
Muscle	0.104946	1.11065	0.0161589	0.0732754	0.136617	1.07603	1.14639	6.49465	8.3229e-11	0.666346	3601	31595	Ischemic_heart_disease	1.3342e-10
Muscle	0.106074	1.1119	0.0171063	0.0725458	0.139601	1.07524	1.14982	6.20084	5.61611e-10	0.664363	3157	34031	All_cause_dementia	8.67193e-10
Muscle	0.107065	1.11301	0.0178154	0.0721472	0.141982	1.07481	1.15256	6.00968	1.85893e-09	0.609491	2985	33513	Type2_diabetes	2.7884e-09
Organismal	0.109008	1.11517	0.012905	0.0837144	0.134301	1.08732	1.14374	8.44692	2.99095e-17	0.604548	5983	26001	Osteoarthritis	6.90219e-17
Skin	0.109431	1.11564	0.0180522	0.0740496	0.144813	1.07686	1.15582	6.06194	1.34488e-09	0.664255	3157	34031	All_cause_dementia	2.04656e-09
Lung	0.111123	1.11753	0.0181594	0.0755311	0.146714	1.07846	1.15802	6.11931	9.39809e-10	0.61015	2985	33513	Type2_diabetes	1.44058e-09
Artery	0.113458	1.12015	0.0397686	0.0355135	0.191403	1.03615	1.21095	2.85297	0.00433131	0.794083	619	37170	Alzheimer_disease	0.00535045
Pancreas	0.116199	1.12322	0.0179138	0.081089	0.15131	1.08447	1.16336	6.48659	8.78011e-11	0.702323	2914	34635	Atrial_fibrillation_or_flutter	1.39684e-10
Immune	0.118971	1.12634	0.0188976	0.0819322	0.15601	1.08538	1.16884	6.29554	3.06328e-10	0.701811	2914	34635	Atrial_fibrillation_or_flutter	4.80067e-10
Artery	0.1195	1.12693	0.0180293	0.0841634	0.154837	1.08781	1.16747	6.62811	3.40023e-11	0.665113	3157	34031	All_cause_dementia	5.5785e-11
Immune	0.120002	1.1275	0.0397139	0.0421639	0.19784	1.04307	1.21877	3.02166	0.00251397	0.602272	660	36504	Rheumatpod_arthritis	0.00312387
Kidney	0.120793	1.12839	0.0201829	0.0812352	0.160351	1.08463	1.17392	5.98491	2.16513e-09	0.667865	2111	34827	Cerebrovascular_disease	3.20195e-09
Adipose	0.123675	1.13165	0.0256761	0.0733511	0.174	1.07611	1.19006	4.81675	1.45918e-06	0.724857	1703	35074	Osteoporosis	2.06204e-06
Organismal	0.125184	1.13336	0.0394259	0.0479109	0.202458	1.04908	1.22441	3.17518	0.00149745	0.794142	619	37170	Alzheimer_disease	0.00188303
Lung	0.126012	1.1343	0.0272581	0.0725871	0.179437	1.07529	1.19654	4.62292	3.78379e-06	0.714868	1308	36326	Vascular_dementia	5.26223e-06
Immune	0.12778	1.1363	0.0169991	0.0944619	0.161097	1.09907	1.1748	7.51684	5.61164e-14	0.668182	3601	31595	Ischemic_heart_disease	1.07131e-13
Muscle	0.127881	1.13642	0.0263209	0.0762931	0.179469	1.07928	1.19658	4.85854	1.18255e-06	0.715519	1308	36326	Vascular_dementia	1.68936e-06
Artery	0.128015	1.13657	0.0171513	0.0943987	0.161631	1.099	1.17543	7.46384	8.40351e-14	0.667154	3601	31595	Ischemic_heart_disease	1.57566e-13
Lung	0.130044	1.13888	0.0215867	0.0877349	0.172353	1.0917	1.1881	6.02426	1.69884e-09	0.669403	2111	34827	Cerebrovascular_disease	2.5666e-09
Conventional	0.130374	1.13925	0.0183548	0.0943992	0.166349	1.099	1.18098	7.103	1.22077e-12	0.608825	2985	33513	Type2_diabetes	2.13634e-12
Adipose	0.133266	1.14255	0.0137932	0.106232	0.1603	1.11208	1.17386	9.66175	4.38329e-22	0.606683	5983	26001	Osteoarthritis	1.22732e-21
Liver	0.134428	1.14388	0.0380844	0.0597839	0.209072	1.06161	1.23253	3.52974	0.000415972	0.605614	660	36504	Rheumatpod_arthritis	0.000535915
Artery	0.137897	1.14786	0.0238877	0.0910779	0.184716	1.09535	1.20288	5.77272	7.80032e-09	0.726154	1703	35074	Osteoporosis	1.1455e-08
Artery	0.138864	1.14897	0.0231133	0.0935626	0.184165	1.09808	1.20221	6.00797	1.87865e-09	0.651986	1904	34832	Emphysema_COPD	2.79799e-09
Liver	0.13891	1.14902	0.0213604	0.0970445	0.180776	1.10191	1.19815	6.50316	7.86499e-11	0.670417	2111	34827	Cerebrovascular_disease	1.2705e-10
Liver	0.141001	1.15143	0.0174043	0.106889	0.175113	1.11281	1.19138	8.10149	5.42884e-16	0.665862	3157	34031	All_cause_dementia	1.14006e-15
Intestine	0.143335	1.15412	0.0188998	0.106292	0.180378	1.11215	1.19767	7.58395	3.35186e-14	0.702862	2914	34635	Atrial_fibrillation_or_flutter	6.5175e-14
Lung	0.146825	1.15815	0.0165665	0.114355	0.179295	1.12115	1.19637	8.86276	7.80543e-19	0.669531	3601	31595	Ischemic_heart_disease	1.90598e-18
Brain	0.147168	1.15855	0.0180174	0.111854	0.182481	1.11835	1.20019	8.16809	3.13298e-16	0.703724	2914	34635	Atrial_fibrillation_or_flutter	6.78274e-16
Kidney	0.147363	1.15877	0.0365603	0.0757062	0.21902	1.07865	1.24486	4.03069	5.56144e-05	0.602416	660	36504	Rheumatpod_arthritis	7.43886e-05
Skin	0.151776	1.1639	0.0389999	0.0753371	0.228214	1.07825	1.25635	3.89169	9.95493e-05	0.604922	660	36504	Rheumatpod_arthritis	0.000130658
Adipose	0.151939	1.16409	0.0198962	0.112943	0.190935	1.11957	1.21038	7.6366	2.23038e-14	0.610968	2985	33513	Type2_diabetes	4.41867e-14
Muscle	0.152811	1.1651	0.0219423	0.109805	0.195817	1.11606	1.2163	6.96421	3.30248e-12	0.653286	1904	34832	Emphysema_COPD	5.6846e-12
Skin	0.155372	1.16809	0.0184186	0.119273	0.191472	1.12668	1.21103	8.43563	3.29433e-17	0.612815	2985	33513	Type2_diabetes	7.51967e-17
Pancreas	0.155836	1.16863	0.0183149	0.11994	0.191733	1.12743	1.21135	8.5087	1.75889e-17	0.613846	2985	33513	Type2_diabetes	4.11946e-17
Brain	0.157034	1.17004	0.0383549	0.08186	0.232209	1.0853	1.26138	4.09424	4.23558e-05	0.604383	660	36504	Rheumatpod_arthritis	5.73853e-05
Adipose	0.157214	1.17025	0.0176715	0.122579	0.19185	1.13041	1.21149	8.89647	5.76506e-19	0.667401	3601	31595	Ischemic_heart_disease	1.42431e-18
Skin	0.158371	1.1716	0.0220489	0.115156	0.201586	1.12205	1.22334	7.18273	6.83321e-13	0.671365	2111	34827	Cerebrovascular_disease	1.21608e-12
Liver	0.158926	1.17225	0.0163778	0.126826	0.191025	1.13522	1.21049	9.70373	2.90686e-22	0.669314	3601	31595	Ischemic_heart_disease	8.24918e-22
Muscle	0.158935	1.17226	0.0374249	0.0855837	0.232287	1.08935	1.26148	4.24678	2.16869e-05	0.607956	660	36504	Rheumatpod_arthritis	2.97664e-05
Kidney	0.159198	1.17257	0.0243418	0.111488	0.206907	1.11794	1.22987	6.54009	6.14815e-11	0.716327	1308	36326	Vascular_dementia	1.00086e-10
Artery	0.159408	1.17282	0.0187357	0.122687	0.19613	1.13053	1.21668	8.50827	1.76548e-17	0.70446	2914	34635	Atrial_fibrillation_or_flutter	4.11946e-17
Pancreas	0.159972	1.17348	0.0161851	0.12825	0.191694	1.13684	1.2113	9.8839	4.88918e-23	0.669373	3601	31595	Ischemic_heart_disease	1.40648e-22
Muscle	0.160948	1.17462	0.0176343	0.126386	0.195511	1.13472	1.21593	9.12699	7.04287e-20	0.705182	2914	34635	Atrial_fibrillation_or_flutter	1.76072e-19
Lung	0.161549	1.17533	0.0254436	0.11168	0.211418	1.11816	1.23543	6.34928	2.16321e-10	0.565273	1487	35900	Chronic_liver_disease	3.4156e-10
Artery	0.163752	1.17792	0.0219105	0.120809	0.206696	1.12841	1.22961	7.47369	7.79796e-14	0.670852	2111	34827	Cerebrovascular_disease	1.47529e-13
Conventional	0.164007	1.17822	0.0389401	0.0876859	0.240329	1.09165	1.27167	4.21178	2.53369e-05	0.609303	660	36504	Rheumatpod_arthritis	3.45504e-05
Adipose	0.164462	1.17876	0.0228153	0.119744	0.209179	1.12721	1.23267	7.20838	5.66194e-13	0.671045	2111	34827	Cerebrovascular_disease	1.02501e-12
Organismal	0.16834	1.18334	0.0181872	0.132694	0.203987	1.1419	1.22628	9.25597	2.12284e-20	0.613612	2985	33513	Type2_diabetes	5.50366e-20
Liver	0.168705	1.18377	0.0253039	0.11911	0.2183	1.12649	1.24396	6.66716	2.60799e-11	0.564908	1487	35900	Chronic_liver_disease	4.31243e-11
Heart	0.169142	1.18429	0.0160558	0.137674	0.200611	1.1476	1.22215	10.5346	5.98175e-26	0.667441	3157	34031	All_cause_dementia	1.87488e-25
Kidney	0.169936	1.18523	0.016399	0.137795	0.202078	1.14774	1.22394	10.3626	3.66856e-25	0.705774	2914	34635	Atrial_fibrillation_or_flutter	1.13294e-24
Heart	0.170254	1.18561	0.0208676	0.129355	0.211154	1.13809	1.2351	8.1588	3.38367e-16	0.65526	1904	34832	Emphysema_COPD	7.25072e-16
Liver	0.171482	1.18706	0.0222399	0.127893	0.215072	1.13643	1.23995	7.71058	1.25246e-14	0.655291	1904	34832	Emphysema_COPD	2.529e-14
Liver	0.172601	1.18839	0.0180432	0.137237	0.207965	1.1471	1.23117	9.56598	1.11148e-21	0.704375	2914	34635	Atrial_fibrillation_or_flutter	3.00663e-21
Brain	0.172784	1.18861	0.0251102	0.123569	0.221999	1.13153	1.24857	6.88105	5.94147e-12	0.565057	1487	35900	Chronic_liver_disease	1.00622e-11
Immune	0.174975	1.19122	0.0181245	0.139452	0.210498	1.14964	1.23429	9.65404	4.72557e-22	0.667716	3157	34031	All_cause_dementia	1.30575e-21
Kidney	0.176465	1.19299	0.0158295	0.14544	0.20749	1.15655	1.23059	11.1478	7.3359e-29	0.668539	3157	34031	All_cause_dementia	2.61108e-28
Liver	0.178878	1.19588	0.0179973	0.143604	0.214152	1.15443	1.23881	9.93918	2.81119e-23	0.615258	2985	33513	Type2_diabetes	8.19929e-23
Immune	0.180061	1.19729	0.0221406	0.136666	0.223456	1.14645	1.25039	8.13263	4.20079e-16	0.671547	2111	34827	Cerebrovascular_disease	8.91077e-16
Heart	0.180101	1.19734	0.0243054	0.132463	0.227739	1.14164	1.25576	7.40992	1.26375e-13	0.7192	1308	36326	Vascular_dementia	2.34857e-13
Conventional	0.181024	1.19844	0.0257423	0.13057	0.231478	1.13948	1.26046	7.03214	2.03387e-12	0.56321	1487	35900	Chronic_liver_disease	3.52985e-12
Pancreas	0.181082	1.19851	0.016948	0.147864	0.214299	1.15936	1.23899	10.6845	1.20236e-26	0.669007	3157	34031	All_cause_dementia	3.88453e-26
Liver	0.184391	1.20249	0.0267478	0.131966	0.236816	1.14107	1.26721	6.89369	5.43642e-12	0.718843	1308	36326	Vascular_dementia	9.2817e-12
Heart	0.187199	1.20587	0.0196552	0.148676	0.225723	1.1603	1.25323	9.52415	1.66403e-21	0.674294	2111	34827	Cerebrovascular_disease	4.42336e-21
Brain	0.187337	1.20603	0.0161631	0.155657	0.219016	1.16843	1.24485	11.5904	4.61145e-31	0.671611	3601	31595	Ischemic_heart_disease	1.79334e-30
Pancreas	0.18752	1.20625	0.0249088	0.1387	0.23634	1.14878	1.26661	7.52826	5.14211e-14	0.56849	1487	35900	Chronic_liver_disease	9.90682e-14
Pancreas	0.190357	1.20968	0.0207328	0.149721	0.230992	1.16151	1.25985	9.18145	4.25345e-20	0.675793	2111	34827	Cerebrovascular_disease	1.07617e-19
Conventional	0.191294	1.21081	0.0166213	0.158716	0.223871	1.17201	1.25091	11.5089	1.18932e-30	0.672389	3601	31595	Ischemic_heart_disease	4.54103e-30
Organismal	0.191697	1.2113	0.0164705	0.159416	0.223979	1.17283	1.25104	11.6388	2.61657e-31	0.672693	3601	31595	Ischemic_heart_disease	1.05669e-30
Organismal	0.192808	1.21265	0.0242434	0.145292	0.240324	1.15638	1.27166	7.95301	1.82034e-15	0.729677	1703	35074	Osteoporosis	3.78486e-15
Artery	0.195034	1.21535	0.027427	0.141278	0.24879	1.15175	1.28247	7.11103	1.15179e-12	0.719494	1308	36326	Vascular_dementia	2.03257e-12
Organismal	0.195654	1.21611	0.0255866	0.145505	0.245803	1.15662	1.27865	7.64675	2.06128e-14	0.56293	1487	35900	Chronic_liver_disease	4.12256e-14
Organismal	0.196349	1.21695	0.0385491	0.120795	0.271904	1.12839	1.31246	5.09349	3.51538e-07	0.616081	660	36504	Rheumatpod_arthritis	5.09124e-07
Brain	0.19663	1.21729	0.0496043	0.0994071	0.293852	1.10452	1.34159	3.96396	7.37155e-05	0.744462	365	37299	Parkinson_disease_and_parkinsonism	9.79762e-05
Intestine	0.198306	1.21934	0.0180536	0.162922	0.233691	1.17694	1.26325	10.9843	4.54613e-28	0.669726	3157	34031	All_cause_dementia	1.56506e-27
Immune	0.198609	1.2197	0.0232164	0.153105	0.244112	1.16545	1.27649	8.55466	1.18219e-17	0.65716	1904	34832	Emphysema_COPD	2.82114e-17
Skin	0.200237	1.22169	0.0167832	0.167343	0.233132	1.18216	1.26255	11.9308	8.17967e-33	0.671782	3601	31595	Ischemic_heart_disease	3.50557e-32
Intestine	0.201516	1.22326	0.0280069	0.146623	0.256408	1.15792	1.29228	7.19522	6.23605e-13	0.719011	1308	36326	Vascular_dementia	1.11929e-12
Heart	0.202399	1.22434	0.0161345	0.170776	0.234023	1.18623	1.26367	12.5445	4.2611e-36	0.672961	3601	31595	Ischemic_heart_disease	1.94529e-35
Kidney	0.203002	1.22508	0.0154206	0.172779	0.233226	1.1886	1.26267	13.1643	1.4076e-39	0.673064	3601	31595	Ischemic_heart_disease	7.03799e-39
Organismal	0.204128	1.22645	0.0173967	0.170031	0.238225	1.18534	1.26899	11.7337	8.56527e-32	0.670809	3157	34031	All_cause_dementia	3.52688e-31
Pancreas	0.205041	1.22757	0.0258309	0.154413	0.255668	1.16697	1.29132	7.93781	2.05776e-15	0.721818	1308	36326	Vascular_dementia	4.23657e-15
Organismal	0.206905	1.22987	0.0180584	0.171511	0.242299	1.1871	1.27418	11.4575	2.15568e-30	0.708569	2914	34635	Atrial_fibrillation_or_flutter	7.94199e-30
Adipose	0.207225	1.23026	0.0182696	0.171417	0.243033	1.18699	1.27511	11.3426	8.0682e-30	0.670856	3157	34031	All_cause_dementia	2.92125e-29
Intestine	0.208797	1.23219	0.022085	0.165511	0.252083	1.18	1.2867	9.45424	3.25384e-21	0.673096	2111	34827	Cerebrovascular_disease	8.54132e-21
Conventional	0.210385	1.23415	0.0243689	0.162623	0.258148	1.17659	1.29453	8.63334	5.95836e-18	0.72996	1703	35074	Osteoporosis	1.43822e-17
Skin	0.211444	1.23546	0.0258364	0.160806	0.262083	1.17446	1.29963	8.18397	2.74634e-16	0.574731	1487	35900	Chronic_liver_disease	6.00763e-16
Lung	0.2158	1.24085	0.0378991	0.141519	0.290081	1.15202	1.33654	5.69407	1.24049e-08	0.618286	660	36504	Rheumatpod_arthritis	1.80905e-08
Intestine	0.215867	1.24094	0.0168901	0.182763	0.248971	1.20053	1.2827	12.7807	2.10265e-37	0.672636	3601	31595	Ischemic_heart_disease	9.81237e-37
Adipose	0.217743	1.24327	0.0280286	0.162808	0.272679	1.17681	1.31348	7.76861	7.9355e-15	0.721197	1308	36326	Vascular_dementia	1.61792e-14
Conventional	0.218255	1.2439	0.0182403	0.182504	0.254005	1.20022	1.28918	11.9655	5.38636e-33	0.709376	2914	34635	Atrial_fibrillation_or_flutter	2.35653e-32
Skin	0.222692	1.24944	0.0232808	0.177063	0.268322	1.19371	1.30777	9.56549	1.11675e-21	0.704211	1871	35525	Heart_failure	3.00663e-21
Muscle	0.228095	1.2562	0.0215818	0.185795	0.270394	1.20418	1.31048	10.5689	4.15443e-26	0.704707	1871	35525	Heart_failure	1.32186e-25
Organismal	0.231828	1.2609	0.0212968	0.190087	0.273569	1.20935	1.31465	10.8856	1.35059e-27	0.679054	2111	34827	Cerebrovascular_disease	4.50198e-27
Kidney	0.231853	1.26093	0.0231392	0.186501	0.277205	1.20503	1.31944	10.0199	1.24588e-23	0.588731	1487	35900	Chronic_liver_disease	3.68499e-23
Immune	0.232593	1.26187	0.0279693	0.177774	0.287412	1.19456	1.33297	8.316	9.09792e-17	0.720902	1308	36326	Vascular_dementia	2.03251e-16
Brain	0.245523	1.27829	0.0236998	0.199072	0.291974	1.22027	1.33907	10.3597	3.78098e-25	0.732592	1703	35074	Osteoporosis	1.15073e-24
Organismal	0.247515	1.28084	0.026808	0.194972	0.300057	1.21528	1.34994	9.23287	2.63482e-20	0.724314	1308	36326	Vascular_dementia	6.74771e-20
Intestine	0.250755	1.285	0.0230272	0.205623	0.295888	1.22829	1.34432	10.8895	1.29304e-27	0.662945	1904	34832	Emphysema_COPD	4.37967e-27
Skin	0.254812	1.29022	0.0230653	0.209605	0.300019	1.23319	1.34988	11.0474	2.2561e-28	0.665124	1904	34832	Emphysema_COPD	7.89634e-28
Conventional	0.263418	1.30137	0.0214845	0.221309	0.305526	1.24771	1.35734	12.2608	1.46975e-34	0.682173	2111	34827	Cerebrovascular_disease	6.56698e-34
Adipose	0.264751	1.30311	0.022768	0.220127	0.309376	1.24623	1.36257	11.6282	2.96254e-31	0.663941	1904	34832	Emphysema_COPD	1.17384e-30
Lung	0.266027	1.30477	0.0223294	0.222262	0.309792	1.2489	1.36314	11.9137	1.00366e-32	0.709379	1871	35525	Heart_failure	4.21538e-32
Adipose	0.268094	1.30747	0.026186	0.21677	0.319417	1.24206	1.37633	10.238	1.33914e-24	0.578742	1487	35900	Chronic_liver_disease	4.01741e-24
Conventional	0.272048	1.31265	0.0174079	0.237929	0.306167	1.26862	1.35821	15.6278	4.70545e-55	0.678532	3157	34031	All_cause_dementia	3.08795e-54
Brain	0.278903	1.32168	0.0171949	0.245202	0.312605	1.27788	1.36698	16.2201	3.63514e-59	0.631937	2985	33513	Type2_diabetes	2.63234e-58
Adipose	0.280607	1.32393	0.0184782	0.24439	0.316824	1.27684	1.37276	15.1858	4.38915e-52	0.713934	2914	34635	Atrial_fibrillation_or_flutter	2.56034e-51
Immune	0.282605	1.32658	0.0261089	0.231433	0.333778	1.2604	1.39623	10.8241	2.64671e-27	0.588309	1487	35900	Chronic_liver_disease	8.68451e-27
Skin	0.292316	1.33953	0.0206019	0.251937	0.332695	1.28652	1.39472	14.1888	1.07493e-45	0.696264	2376	34831	Chronic_kidney_disease	5.7881e-45
Artery	0.294085	1.3419	0.0228085	0.249381	0.338789	1.28323	1.40325	12.8937	4.88629e-38	0.711623	1871	35525	Heart_failure	2.33209e-37
Liver	0.298194	1.34742	0.0219171	0.255238	0.341151	1.29077	1.40657	13.6056	3.71044e-42	0.711973	1871	35525	Heart_failure	1.90047e-41
Kidney	0.30097	1.35117	0.0189585	0.263812	0.338128	1.30188	1.40232	15.8752	9.40789e-57	0.679066	1904	34832	Emphysema_COPD	6.37309e-56
Immune	0.302115	1.35272	0.0232699	0.256506	0.347723	1.29241	1.41584	12.9831	1.52668e-38	0.712817	1871	35525	Heart_failure	7.45589e-38
Conventional	0.308625	1.36155	0.0268918	0.255918	0.361332	1.29165	1.43524	11.4765	1.73068e-30	0.728991	1308	36326	Vascular_dementia	6.49006e-30
Muscle	0.318175	1.37462	0.0187207	0.281483	0.354866	1.32509	1.42599	16.9959	8.8084e-65	0.701668	2376	34831	Chronic_kidney_disease	6.85097e-64
Brain	0.318239	1.3747	0.0211383	0.276808	0.359669	1.31891	1.43286	15.055	3.19871e-51	0.677714	1904	34832	Emphysema_COPD	1.76771e-50
Pancreas	0.32146	1.37914	0.0207124	0.280865	0.362056	1.32427	1.43628	15.5202	2.53371e-54	0.675723	1904	34832	Emphysema_COPD	1.61236e-53
Conventional	0.323865	1.38246	0.0388626	0.247696	0.400034	1.28107	1.49188	8.33359	7.84264e-17	0.805318	619	37170	Alzheimer_disease	1.77092e-16
Lung	0.334482	1.39722	0.0219037	0.291552	0.377413	1.3385	1.45851	15.2706	1.20059e-52	0.671325	1904	34832	Emphysema_COPD	7.20352e-52
Conventional	0.335021	1.39797	0.0222527	0.291407	0.378636	1.33831	1.46029	15.0553	3.18568e-51	0.677507	1904	34832	Emphysema_COPD	1.76771e-50
Brain	0.33664	1.40023	0.021094	0.295297	0.377983	1.34352	1.45934	15.9591	2.46435e-57	0.720079	1871	35525	Heart_failure	1.72504e-56
Brain	0.345587	1.41282	0.0201566	0.306081	0.385093	1.35809	1.46975	17.1451	6.83953e-66	0.694593	2111	34827	Cerebrovascular_disease	5.52424e-65
Intestine	0.350793	1.42019	0.0252916	0.301222	0.400363	1.35151	1.49237	13.87	9.63427e-44	0.615742	1487	35900	Chronic_liver_disease	5.05799e-43
Intestine	0.351536	1.42125	0.022945	0.306564	0.396507	1.35875	1.48662	15.3208	5.55274e-53	0.714958	1871	35525	Heart_failure	3.42964e-52
Pancreas	0.361291	1.43518	0.0205154	0.321082	0.401501	1.37862	1.49407	17.6107	2.03917e-69	0.720021	1871	35525	Heart_failure	1.78427e-68
Organismal	0.37061	1.44862	0.022	0.327491	0.413729	1.38748	1.51245	16.8459	1.12462e-63	0.683595	1904	34832	Emphysema_COPD	8.43465e-63
Kidney	0.371221	1.4495	0.0185564	0.334851	0.407591	1.39773	1.50319	20.005	4.97915e-89	0.725104	1871	35525	Heart_failure	5.80901e-88
Brain	0.377746	1.45899	0.018899	0.340705	0.414788	1.40594	1.51405	19.9876	7.05746e-89	0.708961	2376	34831	Chronic_kidney_disease	7.80035e-88
Heart	0.391696	1.47949	0.0173145	0.35776	0.425632	1.43012	1.53056	22.6225	2.60532e-113	0.70943	2376	34831	Chronic_kidney_disease	3.90798e-112
Immune	0.395968	1.48582	0.0182105	0.360276	0.43166	1.43373	1.53981	21.744	7.87707e-105	0.652441	2985	33513	Type2_diabetes	1.03386e-103
Adipose	0.405282	1.49973	0.0214821	0.363178	0.447386	1.43789	1.56422	18.8661	2.16875e-79	0.723221	1871	35525	Heart_failure	2.27719e-78
Organismal	0.409955	1.50675	0.0219039	0.367024	0.452886	1.44343	1.57284	18.7161	3.6594e-78	0.726767	1871	35525	Heart_failure	3.6594e-77
Conventional	0.412024	1.50987	0.0220593	0.368789	0.455259	1.44598	1.57658	18.678	7.47088e-78	0.727464	1871	35525	Heart_failure	7.13129e-77
Conventional	0.419013	1.52046	0.019929	0.379953	0.458073	1.46222	1.58102	21.0253	3.84916e-98	0.715033	2376	34831	Chronic_kidney_disease	4.75484e-97
Brain	0.42586	1.53091	0.0158703	0.394755	0.456965	1.48402	1.57927	26.8338	1.30278e-158	0.70262	3157	34031	All_cause_dementia	3.4198e-157
Brain	0.426664	1.53214	0.0243877	0.378865	0.474463	1.46063	1.60715	17.4951	1.56269e-68	0.746358	1308	36326	Vascular_dementia	1.31266e-67
Lung	0.431342	1.53932	0.0193374	0.393442	0.469243	1.48207	1.59878	22.3061	3.22424e-110	0.718176	2376	34831	Chronic_kidney_disease	4.51394e-109
Intestine	0.432584	1.54124	0.0179776	0.397349	0.46782	1.48787	1.59651	24.0624	6.19079e-128	0.663273	2985	33513	Type2_diabetes	1.18188e-126
Organismal	0.444003	1.55894	0.0196148	0.405559	0.482447	1.50014	1.62003	22.6361	1.91017e-113	0.718229	2376	34831	Chronic_kidney_disease	3.08566e-112
Kidney	0.457282	1.57977	0.0148599	0.428157	0.486407	1.53443	1.62646	30.7728	6.05292e-208	0.680229	2985	33513	Type2_diabetes	2.54223e-206
Liver	0.475224	1.60837	0.0183048	0.439347	0.511101	1.55169	1.66713	25.9616	1.3433e-148	0.725507	2376	34831	Chronic_kidney_disease	3.13438e-147
Artery	0.484236	1.62293	0.0199814	0.445073	0.523398	1.5606	1.68775	24.2343	9.68411e-130	0.719039	2376	34831	Chronic_kidney_disease	2.03366e-128
Immune	0.485293	1.62465	0.0204898	0.445134	0.525452	1.5607	1.69122	23.6846	5.19133e-124	0.721598	2376	34831	Chronic_kidney_disease	9.08483e-123
Kidney	0.496936	1.64368	0.0157415	0.466083	0.527789	1.59374	1.69518	31.5685	1.00014e-218	0.730978	2376	34831	Chronic_kidney_disease	5.25074e-217
Adipose	0.543776	1.7225	0.0184997	0.507517	0.580034	1.66116	1.7861	29.3937	6.60123e-190	0.731108	2376	34831	Chronic_kidney_disease	2.31043e-188
Heart	0.556962	1.74536	0.0145424	0.528459	0.585465	1.69632	1.79583	38.2992	0	0.760891	2914	34635	Atrial_fibrillation_or_flutter	0
Pancreas	0.572367	1.77246	0.0180009	0.537086	0.607648	1.71101	1.83611	31.7967	7.1984e-222	0.739008	2376	34831	Chronic_kidney_disease	5.03888e-220
Intestine	0.592467	1.80844	0.0201806	0.552914	0.63202	1.73831	1.88141	29.3583	1.87171e-189	0.734782	2376	34831	Chronic_kidney_disease	5.61514e-188
Brain	0.594892	1.81284	0.0330752	0.530066	0.659719	1.69904	1.93425	17.986	2.50598e-72	0.840747	619	37170	Alzheimer_disease	2.28807e-71
Heart	0.602533	1.82674	0.018503	0.566268	0.638799	1.76168	1.8942	32.5641	1.32197e-232	0.756906	1871	35525	Heart_failure	1.38807e-230

## Sheet: ST6_ageotype_vs_disease_cox_sta
ageotype	coef	exp(coef)	se(coef)	coef lower 95%	coef upper 95%	exp(coef) lower 95%	exp(coef) upper 95%	z	p	concordance	yn	nn	trait	q
Ageotype_Liver+	0.141087	1.15153	0.41832	-0.678805	0.960979	0.507223	2.61426	0.337271	0.735912	0.84756	6	382	Alzheimer_disease	0.844983
Ageotype_Immune-	-0.682268	0.505469	0.50878	-1.67946	0.314923	0.186475	1.37015	-1.34099	0.179924	0.84178	4	632	Alzheimer_disease	0.372411
Ageotype_Brain+	1.40629	4.08078	0.226082	0.963175	1.8494	2.62	6.356	6.22025	4.9635e-10	0.851786	23	431	Alzheimer_disease	7.19708e-09
Ageotype_Immune+	0.148397	1.15997	0.38947	-0.61495	0.911745	0.540668	2.48866	0.381023	0.703186	0.840829	7	461	Alzheimer_disease	0.839306
Ageotype_Artery+	-0.95546	0.384635	0.586941	-2.10584	0.194924	0.121743	1.21522	-1.62786	0.103554	0.843992	3	499	Alzheimer_disease	0.254497
Ageotype_Multiorgan5to7+	0.148614	1.16023	0.273422	-0.387283	0.684511	0.678899	1.9828	0.543534	0.586762	0.83827	15	694	Alzheimer_disease	0.766491
Ageotype_Brain-	-2.0068	0.134418	1.00453	-3.97564	-0.0379597	0.0187674	0.962752	-1.99775	0.0457435	0.846597	1	518	Alzheimer_disease	0.145244
Ageotype_Organismal+	0.433575	1.54276	0.36417	-0.280185	1.14734	0.755644	3.14979	1.19058	0.233817	0.842746	8	395	Alzheimer_disease	0.451075
Ageotype_Organismal-	-0.873186	0.417619	0.584407	-2.0186	0.272231	0.132841	1.31289	-1.49414	0.135139	0.842929	3	506	Alzheimer_disease	0.314361
Ageotype_Artery-	-0.0608891	0.940928	0.457972	-0.958498	0.83672	0.383468	2.30878	-0.132954	0.89423	0.843408	5	437	Alzheimer_disease	0.952342
Ageotype_Intestine-	0.699382	2.01251	0.265413	0.179181	1.21958	1.19624	3.38577	2.63507	0.00841204	0.842749	16	555	Alzheimer_disease	0.0446249
Ageotype_Multiorgan5to7-	-0.497757	0.607893	0.715809	-1.90072	0.905204	0.149461	2.47244	-0.695376	0.48682	0.843111	2	172	Alzheimer_disease	0.701214
Ageotype_Adipose-	-0.00127869	0.998722	0.339966	-0.6676	0.665043	0.512938	1.94457	-0.00376123	0.996999	0.843559	10	578	Alzheimer_disease	0.999617
Ageotype_Pancreas-	-0.034625	0.965968	0.388432	-0.795938	0.726688	0.451158	2.06822	-0.0891403	0.92897	0.843541	7	482	Alzheimer_disease	0.973487
Ageotype_Lung-	0.721585	2.05769	0.273119	0.186281	1.25689	1.20476	3.51447	2.64202	0.00824144	0.830846	15	504	Alzheimer_disease	0.0442596
Ageotype_Multiorgan2to4-	-0.451433	0.636715	0.174942	-0.794313	-0.108554	0.451892	0.897131	-2.58048	0.00986637	0.826838	44	4129	Alzheimer_disease	0.0502101
Ageotype_Heart+	0.280465	1.32375	0.302185	-0.311807	0.872737	0.732123	2.39345	0.928122	0.353344	0.843753	12	505	Alzheimer_disease	0.565091
Ageotype_Muscle+	-0.624685	0.53543	0.456473	-1.51935	0.269984	0.218853	1.30994	-1.36851	0.171154	0.845593	5	675	Alzheimer_disease	0.366905
Ageotype_Liver-	-0.612294	0.542106	0.507788	-1.60754	0.382951	0.20038	1.46661	-1.20581	0.227892	0.835987	4	543	Alzheimer_disease	0.442557
Ageotype_Multiorgan2to4+	0.343678	1.41012	0.131154	0.0866213	0.600735	1.09048	1.82346	2.62042	0.00878217	0.805227	104	4755	Alzheimer_disease	0.0458107
Ageotype_Adipose+	-0.949843	0.386802	0.58716	-2.10066	0.20097	0.122376	1.22259	-1.61769	0.10573	0.840809	3	527	Alzheimer_disease	0.256941
Ageotype_Ambiguous	0.375366	1.45552	0.124427	0.131494	0.619238	1.14053	1.85751	3.01676	0.0025549	0.811813	130	5279	Alzheimer_disease	0.0170982
Ageotype_Kidney-	-0.524206	0.592025	0.509589	-1.52298	0.47457	0.218061	1.60732	-1.02868	0.303628	0.842049	4	361	Alzheimer_disease	0.527418
Ageotype_Pancreas+	-0.213644	0.807636	0.456075	-1.10753	0.680245	0.330373	1.97436	-0.468442	0.639469	0.841808	5	462	Alzheimer_disease	0.80164
Ageotype_Muscle-	0.164222	1.17848	0.344817	-0.511606	0.840051	0.599532	2.31648	0.47626	0.633889	0.843415	9	523	Alzheimer_disease	0.799252
Ageotype_Intestine+	-0.11335	0.892838	0.508969	-1.11091	0.884211	0.329259	2.42107	-0.222705	0.823765	0.845601	4	435	Alzheimer_disease	0.903666
Ageotype_Heart-	0.0286005	1.02901	0.346089	-0.649722	0.706923	0.522191	2.02774	0.0826392	0.934138	0.837366	9	528	Alzheimer_disease	0.973487
Ageotype_Kidney+	0.544956	1.72453	0.269078	0.0175729	1.07234	1.01773	2.92221	2.02527	0.0428395	0.842659	16	489	Alzheimer_disease	0.139068
Ageotype_Lung+	-0.087135	0.916553	0.364798	-0.802127	0.627857	0.448374	1.87359	-0.238858	0.811216	0.83521	8	611	Alzheimer_disease	0.895632
Ageotype_Liver+	0.295291	1.34352	0.273893	-0.241529	0.832112	0.785426	2.29817	1.07813	0.280978	0.707685	14	373	Heart_failure	0.500923
Ageotype_Immune-	-0.0523828	0.948966	0.265743	-0.57323	0.468465	0.563702	1.59754	-0.197118	0.843735	0.713488	15	620	Heart_failure	0.915274
Ageotype_Brain+	0.589215	1.80257	0.216458	0.164965	1.01346	1.17935	2.75513	2.72207	0.00648735	0.714899	23	430	Heart_failure	0.0366493
Ageotype_Immune+	0.274767	1.31622	0.22678	-0.169714	0.719248	0.843906	2.05289	1.2116	0.225665	0.714567	21	446	Heart_failure	0.440199
Ageotype_Artery+	0.0306345	1.03111	0.277563	-0.513379	0.574648	0.59847	1.77651	0.11037	0.912116	0.712443	14	488	Heart_failure	0.961199
Ageotype_Multiorgan5to7+	1.90415	6.71373	0.102813	1.70264	2.10566	5.48844	8.21256	18.5205	1.41084e-76	0.784939	142	514	Heart_failure	2.04572e-74
Ageotype_Brain-	-0.316057	0.729018	0.283828	-0.872349	0.240235	0.417968	1.27155	-1.11355	0.265472	0.710459	13	505	Heart_failure	0.485211
Ageotype_Organismal+	0.352492	1.42261	0.24929	-0.136107	0.841092	0.872749	2.3189	1.41398	0.157367	0.709509	17	386	Heart_failure	0.342272
Ageotype_Organismal-	-0.629931	0.532628	0.338601	-1.29358	0.0337145	0.274288	1.03429	-1.86039	0.0628298	0.711458	9	500	Heart_failure	0.181312
Ageotype_Artery-	0.136978	1.1468	0.257764	-0.36823	0.642187	0.691958	1.90063	0.53141	0.595135	0.714568	16	425	Heart_failure	0.770487
Ageotype_Intestine-	-0.163108	0.849499	0.283953	-0.719646	0.393429	0.486925	1.48205	-0.574419	0.565684	0.713111	13	556	Heart_failure	0.760783
Ageotype_Multiorgan5to7-	-0.569846	0.565613	0.504569	-1.55878	0.419092	0.210392	1.52058	-1.12937	0.258742	0.712294	4	170	Heart_failure	0.478947
Ageotype_Adipose-	-0.476914	0.620696	0.253356	-0.973483	0.0196546	0.377765	1.01985	-1.88239	0.0597835	0.706412	17	569	Heart_failure	0.17935
Ageotype_Pancreas-	-0.0708033	0.931645	0.283916	-0.627269	0.485662	0.534049	1.62525	-0.249381	0.803066	0.714956	13	473	Heart_failure	0.893437
Ageotype_Lung-	-0.522544	0.59301	0.338744	-1.18647	0.141381	0.305297	1.15186	-1.54259	0.122929	0.71334	9	509	Heart_failure	0.290621
Ageotype_Multiorgan2to4-	-0.287395	0.750215	0.111808	-0.506535	-0.0682544	0.60258	0.934023	-2.57042	0.0101574	0.703657	111	4054	Heart_failure	0.0502101
Ageotype_Heart+	1.27401	3.57516	0.144078	0.991621	1.5564	2.6956	4.74171	8.84247	9.36216e-19	0.739996	58	444	Heart_failure	2.14344e-17
Ageotype_Muscle+	0.162444	1.17638	0.201505	-0.232498	0.557385	0.792551	1.7461	0.806153	0.420155	0.716229	27	649	Heart_failure	0.63423
Ageotype_Liver-	0.0331709	1.03373	0.23672	-0.430791	0.497133	0.649995	1.644	0.140127	0.888559	0.712427	19	525	Heart_failure	0.949689
Ageotype_Multiorgan2to4+	1.13305	3.10512	0.0737781	0.98845	1.27765	2.68707	3.58821	15.3576	3.15165e-53	0.7572	470	4260	Heart_failure	3.42742e-51
Ageotype_Adipose+	0.361303	1.4352	0.242399	-0.113792	0.836397	0.892444	2.30804	1.49053	0.136086	0.714081	19	510	Heart_failure	0.31488
Ageotype_Ambiguous	0.521394	1.68437	0.0810307	0.362577	0.680211	1.43703	1.9743	6.43453	1.23856e-10	0.721509	316	5020	Heart_failure	1.9242e-09
Ageotype_Kidney-	-0.22057	0.802061	0.341056	-0.889027	0.447887	0.411055	1.565	-0.646727	0.517809	0.711556	9	356	Heart_failure	0.736868
Ageotype_Pancreas+	0.327655	1.38771	0.231202	-0.125492	0.780802	0.882063	2.18322	1.41718	0.156429	0.717182	20	445	Heart_failure	0.342272
Ageotype_Muscle-	0.043448	1.04441	0.249622	-0.445803	0.532699	0.64031	1.70352	0.174055	0.861822	0.711923	17	512	Heart_failure	0.930255
Ageotype_Intestine+	-0.273232	0.760916	0.321892	-0.904128	0.357664	0.404895	1.42999	-0.848832	0.395975	0.713463	10	428	Heart_failure	0.608654
Ageotype_Heart-	-0.489493	0.612937	0.28426	-1.04663	0.0676451	0.351118	1.06999	-1.72199	0.0850705	0.711766	13	524	Heart_failure	0.227029
Ageotype_Kidney+	0.81417	2.2573	0.162318	0.496033	1.13231	1.64219	3.10281	5.0159	5.27857e-07	0.716859	45	444	Heart_failure	5.88764e-06
Ageotype_Lung+	0.474773	1.60765	0.181354	0.119327	0.83022	1.12674	2.29382	2.61794	0.00884621	0.713665	34	584	Heart_failure	0.0458107
Ageotype_Liver+	-0.159565	0.852514	0.246484	-0.642665	0.323534	0.525889	1.382	-0.647366	0.517395	0.707091	17	369	Atrial_fibrillation_or_flutter	0.736868
Ageotype_Immune-	-0.503334	0.604512	0.240066	-0.973854	-0.0328144	0.377625	0.967718	-2.09665	0.0360243	0.711477	18	617	Atrial_fibrillation_or_flutter	0.119888
Ageotype_Brain+	0.112289	1.11884	0.200697	-0.281071	0.505648	0.754975	1.65806	0.559492	0.575826	0.711632	26	427	Atrial_fibrillation_or_flutter	0.766231
Ageotype_Immune+	0.173877	1.18991	0.174848	-0.168818	0.516573	0.844663	1.67627	0.99445	0.320004	0.707658	35	430	Atrial_fibrillation_or_flutter	0.537458
Ageotype_Artery+	0.120629	1.12821	0.196988	-0.265461	0.50672	0.766852	1.65984	0.612367	0.540295	0.70636	28	473	Atrial_fibrillation_or_flutter	0.755718
Ageotype_Multiorgan5to7+	1.13752	3.11902	0.0983995	0.944658	1.33038	2.57193	3.78247	11.5602	6.55607e-31	0.72688	129	561	Atrial_fibrillation_or_flutter	3.56486e-29
Ageotype_Brain-	0.214306	1.239	0.162251	-0.1037	0.532312	0.901496	1.70287	1.32083	0.186557	0.705849	41	477	Atrial_fibrillation_or_flutter	0.380997
Ageotype_Organismal+	0.375355	1.45551	0.179103	0.0243198	0.726391	1.02462	2.0676	2.09575	0.0361043	0.708172	33	370	Atrial_fibrillation_or_flutter	0.119888
Ageotype_Organismal-	-0.09946	0.905326	0.190757	-0.473337	0.274417	0.62292	1.31576	-0.521396	0.602091	0.705868	29	479	Atrial_fibrillation_or_flutter	0.772594
Ageotype_Artery-	0.167281	1.18209	0.185263	-0.195826	0.530389	0.822155	1.69959	0.902943	0.366556	0.709662	31	411	Atrial_fibrillation_or_flutter	0.577869
Ageotype_Intestine-	-0.46626	0.627344	0.239882	-0.93642	0.00389919	0.392029	1.00391	-1.94371	0.0519305	0.712856	18	553	Atrial_fibrillation_or_flutter	0.160996
Ageotype_Multiorgan5to7-	-0.6691	0.512169	0.381265	-1.41637	0.0781651	0.242594	1.0813	-1.75495	0.0792681	0.708377	7	167	Atrial_fibrillation_or_flutter	0.214414
Ageotype_Adipose-	-0.17412	0.840196	0.159848	-0.487416	0.139177	0.614211	1.14933	-1.08928	0.27603	0.705912	44	540	Atrial_fibrillation_or_flutter	0.496169
Ageotype_Pancreas-	0.00445302	1.00446	0.201205	-0.389902	0.398808	0.677123	1.49005	0.0221318	0.982343	0.708724	26	461	Atrial_fibrillation_or_flutter	0.989165
Ageotype_Lung-	0.401796	1.49451	0.162291	0.0837115	0.71988	1.08732	2.05419	2.47578	0.0132947	0.707284	41	475	Atrial_fibrillation_or_flutter	0.0608758
Ageotype_Multiorgan2to4-	-0.135411	0.873357	0.077141	-0.286604	0.015783	0.750809	1.01591	-1.75537	0.0791968	0.701607	244	3922	Atrial_fibrillation_or_flutter	0.214414
Ageotype_Heart+	1.30991	3.70585	0.108129	1.09799	1.52184	2.99812	4.58066	12.1144	8.86367e-34	0.735603	102	387	Atrial_fibrillation_or_flutter	6.42616e-32
Ageotype_Muscle+	0.368781	1.44597	0.135311	0.103577	0.633985	1.10913	1.88511	2.72544	0.00642164	0.710261	61	615	Atrial_fibrillation_or_flutter	0.0366493
Ageotype_Liver-	-0.00431684	0.995692	0.174297	-0.345933	0.337299	0.70756	1.40116	-0.0247671	0.980241	0.710179	35	512	Atrial_fibrillation_or_flutter	0.989165
Ageotype_Multiorgan2to4+	0.699552	2.01285	0.0591841	0.583553	0.81555	1.7924	2.26042	11.8199	3.07967e-32	0.727741	577	4200	Atrial_fibrillation_or_flutter	1.9138e-30
Ageotype_Adipose+	0.33377	1.39622	0.183882	-0.0266319	0.694171	0.97372	2.00205	1.81513	0.0695036	0.70792	33	496	Atrial_fibrillation_or_flutter	0.196542
Ageotype_Ambiguous	0.308024	1.36073	0.0623514	0.185817	0.43023	1.2042	1.53761	4.94013	7.80721e-07	0.715761	483	4876	Atrial_fibrillation_or_flutter	8.28326e-06
Ageotype_Kidney-	-0.141108	0.868395	0.241539	-0.614516	0.332299	0.540903	1.39417	-0.584206	0.559081	0.705974	18	347	Atrial_fibrillation_or_flutter	0.760783
Ageotype_Pancreas+	0.301824	1.35232	0.169932	-0.0312367	0.634885	0.969246	1.88681	1.77615	0.0757089	0.708478	37	429	Atrial_fibrillation_or_flutter	0.209767
Ageotype_Muscle-	-0.12396	0.883415	0.197187	-0.51044	0.26252	0.600231	1.3002	-0.628641	0.529584	0.704703	27	505	Atrial_fibrillation_or_flutter	0.745531
Ageotype_Intestine+	0.14212	1.15271	0.193982	-0.238077	0.522317	0.788142	1.68593	0.732645	0.463775	0.71245	28	412	Atrial_fibrillation_or_flutter	0.679266
Ageotype_Heart-	-0.510395	0.600259	0.209036	-0.920098	-0.100691	0.39848	0.904212	-2.44166	0.01462	0.705791	24	513	Atrial_fibrillation_or_flutter	0.0652145
Ageotype_Kidney+	0.24667	1.27976	0.147683	-0.0427832	0.536123	0.958119	1.70937	1.67027	0.0948665	0.71008	51	452	Atrial_fibrillation_or_flutter	0.242747
Ageotype_Lung+	0.303973	1.35523	0.141558	0.0265251	0.58142	1.02688	1.78858	2.14734	0.0317659	0.701747	55	563	Atrial_fibrillation_or_flutter	0.114091
Ageotype_Liver+	0.497443	1.64451	0.156991	0.189747	0.805139	1.20894	2.23701	3.16862	0.00153165	0.670624	43	329	Ischemic_heart_disease	0.0111045
Ageotype_Immune-	0.0846859	1.08838	0.154209	-0.217559	0.386931	0.80448	1.47245	0.549162	0.582894	0.671296	45	574	Ischemic_heart_disease	0.766491
Ageotype_Brain+	0.158369	1.1716	0.168379	-0.171649	0.488387	0.842275	1.62969	0.940548	0.346936	0.673863	37	388	Ischemic_heart_disease	0.558953
Ageotype_Immune+	0.230683	1.25946	0.143926	-0.0514064	0.512772	0.949893	1.66991	1.60279	0.108981	0.667052	52	388	Ischemic_heart_disease	0.261915
Ageotype_Artery+	0.146666	1.15797	0.170949	-0.188388	0.481721	0.828293	1.61886	0.857952	0.390919	0.670032	37	453	Ischemic_heart_disease	0.603013
Ageotype_Multiorgan5to7+	1.0872	2.96595	0.0950521	0.900899	1.2735	2.46182	3.57332	11.4379	2.7031e-30	0.688424	131	407	Ischemic_heart_disease	1.17585e-28
Ageotype_Brain-	-0.114522	0.891792	0.160553	-0.429201	0.200156	0.651029	1.22159	-0.713297	0.475662	0.66968	41	460	Ischemic_heart_disease	0.68971
Ageotype_Organismal+	-0.0286185	0.971787	0.18609	-0.393348	0.336111	0.674794	1.39949	-0.153789	0.877776	0.67239	30	353	Ischemic_heart_disease	0.942797
Ageotype_Organismal-	-0.366356	0.693256	0.186275	-0.731449	-0.00126291	0.481211	0.998738	-1.96674	0.0492128	0.674033	30	457	Ischemic_heart_disease	0.154011
Ageotype_Artery-	0.223061	1.2499	0.150902	-0.0727021	0.518824	0.929878	1.68005	1.47818	0.139359	0.669695	47	367	Ischemic_heart_disease	0.317389
Ageotype_Intestine-	-0.373291	0.688465	0.199938	-0.765161	0.0185799	0.465259	1.01875	-1.86704	0.0618966	0.673348	26	526	Ischemic_heart_disease	0.181312
Ageotype_Multiorgan5to7-	-0.928633	0.395093	0.380245	-1.6739	-0.183368	0.187514	0.832462	-2.4422	0.0145981	0.671798	7	160	Ischemic_heart_disease	0.0652145
Ageotype_Adipose-	-0.0776947	0.925247	0.135595	-0.343457	0.188067	0.709314	1.20691	-0.572989	0.566652	0.66801	61	471	Ischemic_heart_disease	0.760783
Ageotype_Pancreas-	0.024885	1.0252	0.173327	-0.31483	0.3646	0.729913	1.43994	0.143573	0.885838	0.670641	35	431	Ischemic_heart_disease	0.949112
Ageotype_Lung-	0.0351325	1.03576	0.170932	-0.299887	0.370152	0.740902	1.44796	0.205535	0.837154	0.671509	36	445	Ischemic_heart_disease	0.910405
Ageotype_Multiorgan2to4-	-0.11096	0.894975	0.066695	-0.241679	0.0197602	0.785308	1.01996	-1.66369	0.096175	0.666871	324	3662	Ischemic_heart_disease	0.243233
Ageotype_Heart+	0.679962	1.9738	0.132336	0.420589	0.939336	1.52286	2.55828	5.13815	2.77451e-07	0.67982	62	373	Ischemic_heart_disease	3.35253e-06
Ageotype_Muscle+	0.0919726	1.09633	0.129518	-0.161879	0.345824	0.850544	1.41315	0.710112	0.477635	0.670759	65	579	Ischemic_heart_disease	0.690269
Ageotype_Liver-	-0.179826	0.835416	0.158573	-0.490624	0.130972	0.612244	1.13994	-1.13402	0.256785	0.672498	42	488	Ischemic_heart_disease	0.477356
Ageotype_Multiorgan2to4+	0.534871	1.70723	0.0543594	0.428328	0.641413	1.53469	1.89916	9.83953	7.6065e-23	0.683532	601	3656	Ischemic_heart_disease	2.20589e-21
Ageotype_Adipose+	0.453466	1.57376	0.152857	0.153872	0.75306	1.16634	2.12349	2.9666	0.00301112	0.668592	48	468	Ischemic_heart_disease	0.0192623
Ageotype_Ambiguous	0.29841	1.34771	0.0547411	0.191119	0.405701	1.2106	1.50035	5.4513	5.00029e-08	0.671829	600	4338	Ischemic_heart_disease	6.5913e-07
Ageotype_Kidney-	0.176116	1.19258	0.185383	-0.187229	0.53946	0.829254	1.71508	0.95001	0.342107	0.667661	31	325	Ischemic_heart_disease	0.555948
Ageotype_Pancreas+	0.217014	1.24236	0.147484	-0.0720482	0.506077	0.930486	1.65877	1.47145	0.14117	0.673463	49	405	Ischemic_heart_disease	0.319632
Ageotype_Muscle-	0.0386599	1.03942	0.160493	-0.2759	0.35322	0.758889	1.42364	0.240883	0.809646	0.670422	41	468	Ischemic_heart_disease	0.895632
Ageotype_Intestine+	0.284173	1.32866	0.150549	-0.0108978	0.579243	0.989161	1.78469	1.88758	0.0590827	0.673861	47	376	Ischemic_heart_disease	0.178479
Ageotype_Heart-	0.153802	1.16626	0.131814	-0.104549	0.412154	0.900731	1.51007	1.16681	0.243287	0.668925	63	461	Ischemic_heart_disease	0.462138
Ageotype_Kidney+	0.474053	1.60649	0.128277	0.222635	0.725472	1.24937	2.0657	3.69555	0.000219412	0.67782	67	347	Ischemic_heart_disease	0.00198842
Ageotype_Lung+	0.360797	1.43447	0.120475	0.12467	0.596925	1.13277	1.81652	2.99478	0.00274641	0.671313	76	514	Ischemic_heart_disease	0.0178312
Ageotype_Liver+	0.0752145	1.07812	0.228896	-0.373413	0.523842	0.688381	1.6885	0.328597	0.74246	0.734268	20	357	Osteoporosis	0.845472
Ageotype_Immune-	0.0371217	1.03782	0.178555	-0.312839	0.387083	0.731367	1.47268	0.207901	0.835306	0.72966	34	587	Osteoporosis	0.910405
Ageotype_Brain+	0.342238	1.4081	0.195071	-0.0400948	0.724571	0.960698	2.06384	1.75442	0.0793577	0.73655	28	416	Osteoporosis	0.214414
Ageotype_Immune+	0.0952482	1.09993	0.26386	-0.421907	0.612404	0.655795	1.84486	0.360981	0.718114	0.738164	15	442	Osteoporosis	0.841831
Ageotype_Artery+	-0.155254	0.856197	0.195838	-0.53909	0.228582	0.583279	1.25682	-0.792768	0.427913	0.729298	28	452	Osteoporosis	0.641869
Ageotype_Multiorgan5to7+	0.548349	1.73039	0.148688	0.256926	0.839772	1.29295	2.31584	3.68792	0.000226097	0.729564	51	614	Osteoporosis	0.00200719
Ageotype_Brain-	-0.682225	0.505491	0.320125	-1.30966	-0.0547914	0.269912	0.946683	-2.13112	0.0330792	0.739635	10	498	Osteoporosis	0.115116
Ageotype_Organismal+	0.117693	1.1249	0.229182	-0.331495	0.566881	0.71785	1.76276	0.513535	0.607577	0.731172	20	369	Osteoporosis	0.777341
Ageotype_Organismal-	-0.150613	0.860181	0.247426	-0.635559	0.334333	0.529639	1.39701	-0.608719	0.542711	0.736984	17	482	Osteoporosis	0.756664
Ageotype_Artery-	0.114699	1.12154	0.263529	-0.401809	0.631207	0.669108	1.87988	0.43524	0.663388	0.733383	15	423	Osteoporosis	0.817489
Ageotype_Intestine-	0.147666	1.15913	0.183651	-0.212283	0.507616	0.808736	1.66133	0.80406	0.421362	0.735169	32	524	Osteoporosis	0.63423
Ageotype_Multiorgan5to7-	-0.178196	0.836779	0.450478	-1.06112	0.704724	0.34607	2.02329	-0.395571	0.692422	0.73469	5	163	Osteoporosis	0.839306
Ageotype_Adipose-	-0.579491	0.560184	0.389677	-1.34324	0.184262	0.260998	1.20233	-1.48711	0.136987	0.741581	7	573	Osteoporosis	0.315287
Ageotype_Pancreas-	0.00561561	1.00563	0.202239	-0.390766	0.401997	0.676538	1.49481	0.0277671	0.977848	0.733384	26	450	Osteoporosis	0.989165
Ageotype_Lung-	0.134145	1.14356	0.186179	-0.230758	0.499048	0.793931	1.64715	0.720517	0.471207	0.735183	31	472	Osteoporosis	0.685535
Ageotype_Multiorgan2to4-	-0.215717	0.805964	0.0949016	-0.40172	-0.0297129	0.669168	0.970724	-2.27306	0.0230229	0.733195	150	3939	Osteoporosis	0.091045
Ageotype_Heart+	0.158685	1.17197	0.192124	-0.21787	0.535241	0.80423	1.70786	0.825954	0.40883	0.740826	29	475	Osteoporosis	0.624004
Ageotype_Muscle+	0.101582	1.10692	0.198891	-0.288237	0.491402	0.749584	1.63461	0.510743	0.609531	0.736558	27	638	Osteoporosis	0.777554
Ageotype_Liver-	-0.458838	0.632018	0.271673	-0.991307	0.0736319	0.371091	1.07641	-1.68893	0.0912323	0.737505	14	520	Osteoporosis	0.238086
Ageotype_Multiorgan2to4+	0.179145	1.19619	0.0790332	0.024243	0.334048	1.02454	1.39661	2.26671	0.0234081	0.730043	257	4430	Osteoporosis	0.0917343
Ageotype_Adipose+	-0.0235403	0.976735	0.179083	-0.374537	0.327457	0.687607	1.38743	-0.131449	0.89542	0.7293	34	482	Osteoporosis	0.952342
Ageotype_Ambiguous	0.0878345	1.09181	0.0793033	-0.0675971	0.243266	0.934637	1.27541	1.10758	0.268045	0.735674	254	4981	Osteoporosis	0.487854
Ageotype_Kidney-	-0.0231074	0.977158	0.210495	-0.43567	0.389455	0.646831	1.47618	-0.109777	0.912587	0.735779	24	322	Osteoporosis	0.961199
Ageotype_Pancreas+	-0.16441	0.848394	0.271829	-0.697185	0.368366	0.497985	1.44537	-0.604827	0.545294	0.737274	14	443	Osteoporosis	0.757508
Ageotype_Muscle-	0.111864	1.11836	0.188939	-0.25845	0.482178	0.772248	1.6196	0.592064	0.553807	0.731823	30	482	Osteoporosis	0.760783
Ageotype_Intestine+	0.240988	1.27251	0.234842	-0.219293	0.701269	0.803086	2.01631	1.02617	0.304811	0.738593	19	418	Osteoporosis	0.527418
Ageotype_Heart-	-0.899789	0.406656	0.357503	-1.60048	-0.199096	0.201799	0.819471	-2.51687	0.0118402	0.739587	8	515	Osteoporosis	0.0571736
Ageotype_Kidney+	0.362068	1.4363	0.203736	-0.0372481	0.761383	0.963437	2.14124	1.77714	0.0755454	0.732401	26	470	Osteoporosis	0.209767
Ageotype_Lung+	0.16999	1.18529	0.192075	-0.206471	0.54645	0.81345	1.72711	0.885017	0.376147	0.736063	29	579	Osteoporosis	0.588576
Ageotype_Liver+	0.234419	1.26417	0.197119	-0.151928	0.620765	0.85905	1.86035	1.18922	0.234352	0.597993	27	356	Type2_diabetes	0.451075
Ageotype_Immune-	-0.644083	0.525144	0.240029	-1.11453	-0.173636	0.328069	0.840603	-2.68336	0.00728863	0.605058	18	618	Type2_diabetes	0.0406481
Ageotype_Brain+	0.346363	1.41392	0.174114	0.00510468	0.68762	1.00512	1.98898	1.98928	0.0466701	0.602544	35	411	Type2_diabetes	0.147112
Ageotype_Immune+	0.679473	1.97284	0.143297	0.398615	0.96033	1.48976	2.61256	4.7417	2.11935e-06	0.606024	54	397	Type2_diabetes	2.14782e-05
Ageotype_Artery+	-0.463905	0.628824	0.241134	-0.936519	0.00870943	0.39199	1.00875	-1.92385	0.054374	0.602002	18	482	Type2_diabetes	0.165403
Ageotype_Multiorgan5to7+	1.21888	3.38341	0.105802	1.01152	1.42625	2.74976	4.16307	11.5204	1.04144e-30	0.636723	107	474	Type2_diabetes	5.03361e-29
Ageotype_Brain-	-0.431059	0.64982	0.222302	-0.866763	0.0046445	0.42031	1.00466	-1.93907	0.0524927	0.602432	21	491	Type2_diabetes	0.160996
Ageotype_Organismal+	0.193455	1.21343	0.193497	-0.185793	0.572702	0.830446	1.77305	0.999781	0.317416	0.59959	28	371	Type2_diabetes	0.535863
Ageotype_Organismal-	-0.102708	0.90239	0.196964	-0.488752	0.283335	0.613392	1.32755	-0.521456	0.602049	0.599109	27	477	Type2_diabetes	0.772594
Ageotype_Artery-	0.591672	1.80701	0.157226	0.283516	0.899829	1.32779	2.45918	3.7632	0.000167751	0.605359	44	378	Type2_diabetes	0.00155259
Ageotype_Intestine-	-1.02824	0.357635	0.304791	-1.62562	-0.430862	0.196789	0.649948	-3.37359	0.000741936	0.611119	11	557	Type2_diabetes	0.00597671
Ageotype_Multiorgan5to7-	0.550511	1.73414	0.24011	0.0799032	1.02112	1.08318	2.7763	2.29274	0.0218629	0.599555	18	151	Type2_diabetes	0.0872511
Ageotype_Adipose-	0.351778	1.42159	0.140187	0.0770167	0.626539	1.08006	1.87112	2.50935	0.0120953	0.608971	60	519	Type2_diabetes	0.0571899
Ageotype_Pancreas-	0.170799	1.18625	0.182177	-0.186261	0.527859	0.830057	1.6953	0.937543	0.348479	0.598371	32	453	Type2_diabetes	0.559367
Ageotype_Lung-	-0.0743844	0.928315	0.197307	-0.461098	0.312329	0.630591	1.3666	-0.376999	0.706174	0.600169	27	481	Type2_diabetes	0.839306
Ageotype_Multiorgan2to4-	0.015973	1.0161	0.0748793	-0.130788	0.162734	0.877404	1.17672	0.213316	0.83108	0.606184	261	3841	Type2_diabetes	0.908341
Ageotype_Heart+	-0.18124	0.834235	0.20076	-0.574721	0.212242	0.562862	1.23645	-0.90277	0.366648	0.604416	26	478	Type2_diabetes	0.577869
Ageotype_Muscle+	-0.0111807	0.988882	0.1603	-0.325364	0.303002	0.722265	1.35392	-0.0697483	0.944394	0.600246	42	626	Type2_diabetes	0.973487
Ageotype_Liver-	-0.470804	0.6245	0.21732	-0.896744	-0.0448634	0.407896	0.956128	-2.1664	0.0302804	0.59844	22	520	Type2_diabetes	0.111627
Ageotype_Multiorgan2to4+	0.832219	2.29841	0.0581911	0.718166	0.946271	2.05067	2.57609	14.3015	2.14193e-46	0.65699	600	3910	Type2_diabetes	1.86348e-44
Ageotype_Adipose+	0.347683	1.41578	0.173053	0.00850492	0.686862	1.00854	1.98747	2.00911	0.0445255	0.600083	37	468	Type2_diabetes	0.142416
Ageotype_Ambiguous	0.562106	1.75436	0.0598447	0.444812	0.679399	1.5602	1.97269	9.39274	5.84612e-21	0.634548	547	4567	Type2_diabetes	1.41281e-19
Ageotype_Kidney-	-0.592421	0.552987	0.293403	-1.16748	-0.0173613	0.31115	0.982789	-2.01914	0.0434731	0.603691	12	352	Type2_diabetes	0.14008
Ageotype_Pancreas+	0.239479	1.27059	0.176725	-0.106895	0.585853	0.89862	1.79652	1.3551	0.175387	0.599603	34	413	Type2_diabetes	0.372163
Ageotype_Muscle-	0.224457	1.25164	0.167657	-0.104145	0.553059	0.901094	1.73856	1.33878	0.180641	0.597607	38	483	Type2_diabetes	0.372411
Ageotype_Intestine+	0.55286	1.73822	0.156895	0.245352	0.860368	1.27807	2.36403	3.52376	0.000425465	0.605984	44	387	Type2_diabetes	0.00355918
Ageotype_Heart-	0.382837	1.46644	0.148634	0.0915197	0.674154	1.09584	1.96237	2.5757	0.0100037	0.600044	50	477	Type2_diabetes	0.0502101
Ageotype_Kidney+	0.997513	2.71153	0.121588	0.759205	1.23582	2.13658	3.44121	8.20403	2.32461e-16	0.624728	79	381	Type2_diabetes	4.81526e-15
Ageotype_Lung+	0.0865062	1.09036	0.160012	-0.227111	0.400124	0.796832	1.49201	0.540624	0.588767	0.599388	42	571	Type2_diabetes	0.766761
Ageotype_Liver+	0.171888	1.18754	0.193468	-0.207303	0.551079	0.812773	1.73512	0.888455	0.374296	0.662861	28	357	All_cause_dementia	0.587793
Ageotype_Immune-	-0.286714	0.750726	0.19381	-0.666574	0.0931461	0.513465	1.09762	-1.47936	0.139045	0.661769	28	608	All_cause_dementia	0.317389
Ageotype_Brain+	1.22473	3.40324	0.115646	0.998065	1.45139	2.71303	4.26904	10.5903	3.30447e-26	0.683118	85	359	All_cause_dementia	1.02675e-24
Ageotype_Immune+	-0.061563	0.940294	0.19066	-0.435249	0.312123	0.647103	1.36632	-0.322895	0.746775	0.660434	29	425	All_cause_dementia	0.847255
Ageotype_Artery+	-0.104928	0.900389	0.189066	-0.47549	0.265634	0.62158	1.30426	-0.554982	0.578907	0.663986	30	468	All_cause_dementia	0.766491
Ageotype_Multiorgan5to7+	0.953555	2.59492	0.0998429	0.757866	1.14924	2.13372	3.1558	9.55055	1.2901e-21	0.68658	121	546	All_cause_dementia	3.30114e-20
Ageotype_Brain-	-0.763784	0.4659	0.246092	-1.24612	-0.281452	0.28762	0.754687	-3.10365	0.00191151	0.666267	17	499	All_cause_dementia	0.0131985
Ageotype_Organismal+	0.405652	1.50028	0.167006	0.0783268	0.732978	1.08148	2.08127	2.42897	0.0151418	0.6584	38	360	All_cause_dementia	0.0652145
Ageotype_Organismal-	-0.239975	0.786647	0.196761	-0.62562	0.14567	0.534929	1.15681	-1.21963	0.222607	0.663284	27	477	All_cause_dementia	0.436189
Ageotype_Artery-	0.182238	1.1999	0.179491	-0.169558	0.534035	0.844038	1.7058	1.0153	0.309961	0.663434	33	401	All_cause_dementia	0.530839
Ageotype_Intestine-	-0.0147181	0.98539	0.178991	-0.365534	0.336098	0.693826	1.39948	-0.082228	0.934465	0.670193	33	534	All_cause_dementia	0.973487
Ageotype_Multiorgan5to7-	0.34463	1.41147	0.240268	-0.126287	0.815546	0.881362	2.26041	1.43435	0.151471	0.663374	18	153	All_cause_dementia	0.337897
Ageotype_Adipose-	-0.155245	0.856205	0.163552	-0.475802	0.165312	0.621387	1.17976	-0.949207	0.342515	0.665662	42	535	All_cause_dementia	0.555948
Ageotype_Pancreas-	0.235332	1.26533	0.165472	-0.0889867	0.559651	0.914858	1.75006	1.42219	0.154972	0.663213	39	446	All_cause_dementia	0.342258
Ageotype_Lung-	0.320115	1.37729	0.154629	0.017047	0.623183	1.01719	1.86486	2.07021	0.0384329	0.663262	45	466	All_cause_dementia	0.126654
Ageotype_Multiorgan2to4-	-0.186046	0.830236	0.0748234	-0.332697	-0.0393943	0.716988	0.961372	-2.48646	0.0129021	0.663083	252	3894	All_cause_dementia	0.0599201
Ageotype_Heart+	0.61053	1.84141	0.128768	0.358151	0.86291	1.43068	2.37005	4.74134	2.12313e-06	0.675192	67	442	All_cause_dementia	2.14782e-05
Ageotype_Muscle+	-0.0970457	0.907514	0.15805	-0.406818	0.212727	0.665765	1.23705	-0.614019	0.539203	0.66557	43	632	All_cause_dementia	0.755718
Ageotype_Liver-	-0.0379672	0.962745	0.171431	-0.373967	0.298032	0.688	1.34721	-0.221472	0.824725	0.662044	36	503	All_cause_dementia	0.903666
Ageotype_Multiorgan2to4+	0.615026	1.84971	0.057172	0.502971	0.727081	1.65363	2.06903	10.7575	5.46456e-27	0.67717	592	4096	All_cause_dementia	1.82852e-25
Ageotype_Adipose+	-0.193305	0.824231	0.195674	-0.576818	0.190208	0.561683	1.2095	-0.987895	0.323204	0.659519	28	497	All_cause_dementia	0.538721
Ageotype_Ambiguous	0.360994	1.43475	0.0584277	0.246478	0.47551	1.27951	1.60883	6.17847	6.47244e-10	0.675888	556	4761	All_cause_dementia	9.08229e-09
Ageotype_Kidney-	-0.405194	0.666847	0.240464	-0.876495	0.0661067	0.416239	1.06834	-1.68505	0.0919787	0.662559	18	343	All_cause_dementia	0.238159
Ageotype_Pancreas+	0.120872	1.12848	0.178774	-0.229519	0.471263	0.794916	1.60202	0.676118	0.498966	0.657887	33	424	All_cause_dementia	0.716337
Ageotype_Muscle-	-0.179421	0.835754	0.187029	-0.545991	0.187148	0.579267	1.20581	-0.959326	0.337395	0.665965	30	500	All_cause_dementia	0.555934
Ageotype_Intestine+	0.3009	1.35107	0.174108	-0.0403453	0.642145	0.960458	1.90055	1.72824	0.0839455	0.657974	35	395	All_cause_dementia	0.225409
Ageotype_Heart-	-0.00412346	0.995885	0.163947	-0.325453	0.317206	0.7222	1.37329	-0.0251512	0.979934	0.662231	40	487	All_cause_dementia	0.989165
Ageotype_Kidney+	0.576516	1.77983	0.128434	0.32479	0.828241	1.38374	2.28929	4.48881	7.16227e-06	0.67343	69	425	All_cause_dementia	7.08088e-05
Ageotype_Lung+	0.380005	1.46229	0.135313	0.114797	0.645213	1.12165	1.90639	2.80835	0.00497968	0.656939	60	550	All_cause_dementia	0.0292725
Ageotype_Liver+	0.594834	1.81273	0.203277	0.196419	0.993249	1.21704	2.69999	2.92623	0.00343097	0.705627	26	358	Chronic_kidney_disease	0.0216301
Ageotype_Immune-	-0.293548	0.745613	0.248901	-0.781386	0.194289	0.457771	1.21445	-1.17938	0.238249	0.704082	17	615	Chronic_kidney_disease	0.454553
Ageotype_Brain+	0.501102	1.65054	0.199379	0.110326	0.891878	1.11664	2.43971	2.51331	0.0119604	0.709183	27	425	Chronic_kidney_disease	0.0571736
Ageotype_Immune+	0.29573	1.34411	0.216188	-0.12799	0.719451	0.879862	2.0533	1.36793	0.171333	0.704852	23	438	Chronic_kidney_disease	0.366905
Ageotype_Artery+	0.442448	1.55651	0.190183	0.0696962	0.815199	1.07218	2.25963	2.32643	0.0199955	0.698955	31	466	Chronic_kidney_disease	0.0828383
Ageotype_Multiorgan5to7+	2.49644	12.1392	0.083348	2.33308	2.6598	10.3096	14.2934	29.952	4.14867e-197	0.805487	243	387	Chronic_kidney_disease	1.80467e-194
Ageotype_Brain-	0.228988	1.25733	0.207229	-0.177174	0.63515	0.837634	1.88731	1.105	0.269161	0.697157	25	487	Chronic_kidney_disease	0.487854
Ageotype_Organismal+	0.619386	1.85779	0.199322	0.228722	1.01005	1.25699	2.74574	3.10746	0.00188701	0.702375	27	374	Chronic_kidney_disease	0.0131985
Ageotype_Organismal-	-0.346678	0.707033	0.272557	-0.880879	0.187523	0.414419	1.20626	-1.27195	0.203392	0.705986	14	491	Chronic_kidney_disease	0.402161
Ageotype_Artery-	-0.819419	0.440688	0.382431	-1.56897	-0.0698678	0.20826	0.932517	-2.14266	0.0321406	0.707214	7	435	Chronic_kidney_disease	0.114091
Ageotype_Intestine-	-0.272013	0.761844	0.255749	-0.773271	0.229245	0.461501	1.25765	-1.0636	0.287512	0.703646	16	553	Chronic_kidney_disease	0.504306
Ageotype_Multiorgan5to7-	-0.674636	0.509342	0.503829	-1.66212	0.31285	0.189736	1.36732	-1.33902	0.180564	0.704665	4	170	Chronic_kidney_disease	0.372411
Ageotype_Adipose-	-0.35419	0.701741	0.241098	-0.826734	0.118354	0.437476	1.12564	-1.46907	0.141814	0.703631	19	568	Chronic_kidney_disease	0.319632
Ageotype_Pancreas-	-0.422458	0.655434	0.282686	-0.976513	0.131597	0.376622	1.14065	-1.49444	0.13506	0.702925	13	476	Chronic_kidney_disease	0.314361
Ageotype_Lung-	-0.519302	0.594936	0.293658	-1.09486	0.0562584	0.334586	1.05787	-1.76839	0.0769963	0.706302	12	502	Chronic_kidney_disease	0.211984
Ageotype_Multiorgan2to4-	-0.598995	0.549364	0.113116	-0.820698	-0.377292	0.440124	0.685716	-5.29541	1.18748e-07	0.705397	100	4059	Chronic_kidney_disease	1.47586e-06
Ageotype_Heart+	0.785142	2.19272	0.155139	0.481074	1.08921	1.61781	2.97192	5.06088	4.17328e-07	0.709994	47	459	Chronic_kidney_disease	4.77731e-06
Ageotype_Muscle+	0.292187	1.33935	0.17752	-0.0557465	0.64012	0.945779	1.89671	1.64594	0.0997771	0.703043	35	639	Chronic_kidney_disease	0.248017
Ageotype_Liver-	-0.0922917	0.911839	0.229698	-0.542491	0.357907	0.581299	1.43033	-0.401797	0.687834	0.705091	20	526	Chronic_kidney_disease	0.838117
Ageotype_Multiorgan2to4+	1.23223	3.42885	0.0656127	1.10363	1.36082	3.01508	3.8994	18.7803	1.09455e-78	0.757299	617	4098	Chronic_kidney_disease	2.38065e-76
Ageotype_Adipose+	0.495242	1.64089	0.185452	0.131763	0.85872	1.14084	2.36014	2.67046	0.0075747	0.704908	33	487	Chronic_kidney_disease	0.0411874
Ageotype_Ambiguous	0.47763	1.61225	0.0737906	0.333003	0.622256	1.39515	1.86313	6.47277	9.62196e-11	0.706529	371	4976	Chronic_kidney_disease	1.55021e-09
Ageotype_Kidney-	-0.28377	0.75294	0.28407	-0.840538	0.272997	0.431478	1.3139	-0.998944	0.317822	0.69803	13	352	Chronic_kidney_disease	0.535863
Ageotype_Pancreas+	0.536812	1.71055	0.193103	0.158338	0.915286	1.17156	2.49749	2.77993	0.00543704	0.706204	29	432	Chronic_kidney_disease	0.0315348
Ageotype_Muscle-	-0.0147347	0.985373	0.224491	-0.454728	0.425259	0.63462	1.52999	-0.0656363	0.947667	0.705492	21	507	Chronic_kidney_disease	0.974552
Ageotype_Intestine+	0.958595	2.60803	0.173118	0.61929	1.2979	1.85761	3.6616	5.53724	3.07277e-08	0.705575	37	397	Chronic_kidney_disease	4.17705e-07
Ageotype_Heart-	-0.443184	0.641989	0.264262	-0.961128	0.0747611	0.382461	1.07763	-1.67706	0.0935309	0.70313	15	518	Chronic_kidney_disease	0.240745
Ageotype_Kidney+	0.66992	1.95408	0.16365	0.349172	0.990669	1.41789	2.69304	4.09361	4.24708e-05	0.709951	43	440	Chronic_kidney_disease	0.000410551
Ageotype_Lung+	0.387788	1.47372	0.177354	0.0401794	0.735396	1.041	2.08631	2.18651	0.0287781	0.707034	35	578	Chronic_kidney_disease	0.107918
Ageotype_Liver+	-0.0860575	0.917541	0.71944	-1.49613	1.32402	0.223994	3.7585	-0.119617	0.904786	0.781545	2	384	Parkinson_disease_and_parkinsonism	0.95762
Ageotype_Immune-	0.779505	2.18039	0.402105	-0.00860718	1.56762	0.99143	4.7952	1.93856	0.0525551	0.761763	7	627	Parkinson_disease_and_parkinsonism	0.160996
Ageotype_Brain+	1.00356	2.72798	0.398823	0.221881	1.78524	1.24842	5.961	2.5163	0.0118593	0.793008	7	443	Parkinson_disease_and_parkinsonism	0.0571736
Ageotype_Immune+	0.727602	2.07011	0.400964	-0.0582725	1.51348	0.943393	4.5425	1.81463	0.0695803	0.7808	7	459	Parkinson_disease_and_parkinsonism	0.196542
Ageotype_Artery+	0.429434	1.53639	0.528123	-0.605668	1.46454	0.54571	4.32553	0.813133	0.416142	0.773892	4	496	Parkinson_disease_and_parkinsonism	0.632943
Ageotype_Multiorgan5to7+	0.000206201	1.00021	0.429291	-0.841189	0.841601	0.431198	2.32008	0.00048033	0.999617	0.781265	6	702	Parkinson_disease_and_parkinsonism	0.999617
Ageotype_Brain-	-1.36269	0.255971	1.00882	-3.33993	0.614554	0.0354393	1.84883	-1.35078	0.176766	0.782026	1	517	Parkinson_disease_and_parkinsonism	0.372411
Ageotype_Organismal+	-0.240199	0.786471	0.718256	-1.64795	1.16756	0.192443	3.21413	-0.33442	0.738063	0.771275	2	400	Parkinson_disease_and_parkinsonism	0.844983
Ageotype_Organismal-	-1.29215	0.274679	1.00838	-3.26855	0.684246	0.0380616	1.98228	-1.28141	0.200051	0.78812	1	507	Parkinson_disease_and_parkinsonism	0.40007
Ageotype_Artery-	0.482037	1.61937	0.468187	-0.435592	1.39967	0.646882	4.05385	1.02958	0.303206	0.782843	5	438	Parkinson_disease_and_parkinsonism	0.527418
Ageotype_Intestine-	0.202063	1.22393	0.516842	-0.810928	1.21505	0.444445	3.37048	0.390957	0.695829	0.782818	4	566	Parkinson_disease_and_parkinsonism	0.839306
Ageotype_Multiorgan5to7-	1.44132	4.22628	0.405624	0.646314	2.23633	1.90849	9.35892	3.55335	0.000380361	0.795549	7	166	Parkinson_disease_and_parkinsonism	0.00324426
Ageotype_Adipose-	0.12889	1.13756	0.409441	-0.673599	0.931379	0.50987	2.53801	0.314795	0.752917	0.77569	7	575	Parkinson_disease_and_parkinsonism	0.850699
Ageotype_Pancreas-	0.294205	1.34206	0.517172	-0.719433	1.30784	0.487028	3.69819	0.568873	0.569442	0.774872	4	482	Parkinson_disease_and_parkinsonism	0.762177
Ageotype_Lung-	0.238315	1.26911	0.516854	-0.7747	1.25133	0.460842	3.49499	0.461088	0.644736	0.76342	4	514	Parkinson_disease_and_parkinsonism	0.80361
Ageotype_Multiorgan2to4-	0.600075	1.82226	0.182731	0.241928	0.958222	1.2737	2.60706	3.28392	0.00102374	0.775063	59	4094	Parkinson_disease_and_parkinsonism	0.00781273
Ageotype_Heart+	0.536351	1.70976	0.400067	-0.247765	1.32047	0.780544	3.74517	1.34066	0.180032	0.774868	7	507	Parkinson_disease_and_parkinsonism	0.372411
Ageotype_Muscle+	0.596804	1.8163	0.358083	-0.105026	1.29863	0.900301	3.66429	1.66666	0.0955814	0.791349	9	667	Parkinson_disease_and_parkinsonism	0.243146
Ageotype_Liver-	0.269332	1.30909	0.465171	-0.642386	1.18105	0.526036	3.2578	0.578997	0.562591	0.783379	5	541	Parkinson_disease_and_parkinsonism	0.760783
Ageotype_Multiorgan2to4+	0.355043	1.42624	0.190922	-0.0191562	0.729243	0.981026	2.07351	1.85963	0.0629381	0.757391	49	4782	Parkinson_disease_and_parkinsonism	0.181312
Ageotype_Adipose+	-0.963926	0.381393	1.01531	-2.9539	1.02605	0.0521359	2.79003	-0.949388	0.342423	0.78071	1	529	Parkinson_disease_and_parkinsonism	0.555948
Ageotype_Ambiguous	0.301326	1.35165	0.183605	-0.0585333	0.661186	0.943147	1.93709	1.64116	0.100763	0.763599	58	5341	Parkinson_disease_and_parkinsonism	0.249046
Ageotype_Kidney-	0.241338	1.27295	0.597964	-0.93065	1.41333	0.394297	4.1096	0.403599	0.686507	0.779793	3	361	Parkinson_disease_and_parkinsonism	0.838117
Ageotype_Pancreas+	0.234907	1.26479	0.516403	-0.777224	1.24704	0.45968	3.48002	0.454891	0.649187	0.779775	4	463	Parkinson_disease_and_parkinsonism	0.804549
Ageotype_Muscle-	0.742758	2.10173	0.399288	-0.0398323	1.52535	0.960951	4.59675	1.86021	0.0628564	0.782722	7	524	Parkinson_disease_and_parkinsonism	0.181312
Ageotype_Intestine+	-0.260312	0.770811	0.719237	-1.66999	1.14937	0.188249	3.15619	-0.361928	0.717406	0.780663	2	436	Parkinson_disease_and_parkinsonism	0.841831
Ageotype_Heart-	0.795426	2.21538	0.343284	0.122601	1.46825	1.13043	4.34164	2.3171	0.020498	0.779502	10	524	Parkinson_disease_and_parkinsonism	0.0833331
Ageotype_Kidney+	0.810442	2.2489	0.332669	0.158422	1.46246	1.17166	4.31657	2.43618	0.0148433	0.778288	11	494	Parkinson_disease_and_parkinsonism	0.0652145
Ageotype_Lung+	0.274655	1.31608	0.428275	-0.564749	1.11406	0.568503	3.0467	0.641304	0.521325	0.780119	6	612	Parkinson_disease_and_parkinsonism	0.738685
Ageotype_Liver+	0.206374	1.22921	0.264384	-0.311809	0.724558	0.732121	2.06382	0.780585	0.435047	0.552982	15	371	Chronic_liver_disease	0.647896
Ageotype_Immune-	-0.305691	0.736614	0.265188	-0.82545	0.214067	0.438038	1.23871	-1.15274	0.249019	0.556202	15	621	Chronic_liver_disease	0.468931
Ageotype_Brain+	0.0257093	1.02604	0.26417	-0.492055	0.543474	0.611369	1.72198	0.0973208	0.922472	0.549937	15	435	Chronic_liver_disease	0.969264
Ageotype_Immune+	0.506826	1.66001	0.21291	0.0895305	0.924121	1.09366	2.51965	2.38047	0.0172904	0.561124	24	439	Chronic_liver_disease	0.0730226
Ageotype_Artery+	-0.784069	0.456544	0.359614	-1.4889	-0.0792382	0.225621	0.92382	-2.18031	0.0292348	0.555362	8	488	Chronic_liver_disease	0.108693
Ageotype_Multiorgan5to7+	1.14285	3.13568	0.137161	0.874015	1.41168	2.39651	4.10282	8.33215	7.93898e-17	0.59524	65	609	Chronic_liver_disease	1.72673e-15
Ageotype_Brain-	-0.341875	0.710437	0.294161	-0.91842	0.23467	0.399149	1.26449	-1.1622	0.245153	0.555876	12	505	Chronic_liver_disease	0.463659
Ageotype_Organismal+	0.475037	1.60807	0.220405	0.0430526	0.907022	1.04399	2.47694	2.1553	0.0311385	0.553672	22	379	Chronic_liver_disease	0.113826
Ageotype_Organismal-	-0.279072	0.756486	0.293984	-0.85527	0.297127	0.425168	1.34599	-0.949274	0.342481	0.55524	12	493	Chronic_liver_disease	0.555948
Ageotype_Artery-	0.0879841	1.09197	0.273769	-0.448593	0.624562	0.638526	1.86743	0.321381	0.747922	0.547715	14	422	Chronic_liver_disease	0.847255
Ageotype_Intestine-	-0.831851	0.435243	0.358539	-1.53457	-0.129127	0.215547	0.878863	-2.32011	0.0203349	0.562319	8	559	Chronic_liver_disease	0.0833331
Ageotype_Multiorgan5to7-	-0.275295	0.759348	0.503696	-1.26252	0.711932	0.28294	2.03792	-0.546549	0.584689	0.551226	4	169	Chronic_liver_disease	0.766491
Ageotype_Adipose-	-0.330031	0.718901	0.278506	-0.875892	0.21583	0.41649	1.24089	-1.18501	0.236014	0.555807	14	567	Chronic_liver_disease	0.452274
Ageotype_Pancreas-	0.0978742	1.10282	0.249571	-0.391275	0.587024	0.676194	1.79863	0.39217	0.694932	0.551553	17	469	Chronic_liver_disease	0.839306
Ageotype_Lung-	-0.79741	0.450494	0.358285	-1.49963	-0.0951855	0.223212	0.909204	-2.22563	0.0260387	0.559349	8	505	Chronic_liver_disease	0.101132
Ageotype_Multiorgan2to4-	-0.060338	0.941446	0.104078	-0.264328	0.143652	0.767722	1.15448	-0.579737	0.562092	0.54099	130	4018	Chronic_liver_disease	0.760783
Ageotype_Heart+	0.0901189	1.0943	0.236393	-0.373202	0.55344	0.688526	1.73923	0.381226	0.703036	0.546762	19	492	Chronic_liver_disease	0.839306
Ageotype_Muscle+	-0.202765	0.81647	0.242726	-0.6785	0.27297	0.507377	1.31386	-0.835366	0.403512	0.557042	18	656	Chronic_liver_disease	0.618055
Ageotype_Liver-	-0.0889818	0.914862	0.248958	-0.576931	0.398968	0.561619	1.49029	-0.357416	0.72078	0.549564	17	527	Chronic_liver_disease	0.841831
Ageotype_Multiorgan2to4+	0.61156	1.84331	0.0807864	0.453222	0.769899	1.57337	2.15955	7.57009	3.72979e-14	0.603951	291	4486	Chronic_liver_disease	6.76024e-13
Ageotype_Adipose+	0.0602269	1.06208	0.239405	-0.408999	0.529452	0.664315	1.698	0.251569	0.801374	0.544606	19	508	Chronic_liver_disease	0.893437
Ageotype_Ambiguous	0.304849	1.35642	0.0854917	0.137288	0.47241	1.14716	1.60385	3.56583	0.000362707	0.545032	240	5084	Chronic_liver_disease	0.00315555
Ageotype_Kidney-	-0.249594	0.779117	0.323554	-0.883748	0.384561	0.413231	1.46897	-0.771413	0.440462	0.549679	10	350	Chronic_liver_disease	0.650488
Ageotype_Pancreas+	0.318279	1.37476	0.230748	-0.13398	0.770537	0.874608	2.16093	1.37933	0.167792	0.558049	20	443	Chronic_liver_disease	0.363133
Ageotype_Muscle-	0.609441	1.8394	0.183075	0.250622	0.968261	1.28482	2.63336	3.32892	0.00087182	0.553679	33	497	Chronic_liver_disease	0.0068953
Ageotype_Intestine+	0.59987	1.82188	0.2083	0.191608	1.00813	1.2112	2.74047	2.87983	0.00397889	0.560689	25	408	Chronic_liver_disease	0.024726
Ageotype_Heart-	-0.0891888	0.914673	0.257682	-0.594236	0.415859	0.551984	1.51567	-0.34612	0.729253	0.548564	16	519	Chronic_liver_disease	0.841831
Ageotype_Kidney+	0.102103	1.1075	0.244079	-0.376283	0.580489	0.686408	1.78691	0.418321	0.675713	0.547982	18	478	Chronic_liver_disease	0.827986
Ageotype_Lung+	0.327666	1.38773	0.19411	-0.052783	0.708115	0.948586	2.03016	1.68804	0.0914033	0.553513	29	582	Chronic_liver_disease	0.238086
Ageotype_Liver+	-1.14751	0.317425	0.711827	-2.54267	0.247642	0.0786561	1.281	-1.61207	0.106947	0.615222	2	380	Rheumatpod_arthritis	0.258456
Ageotype_Immune-	0.113677	1.12039	0.300989	-0.47625	0.703605	0.621108	2.02103	0.377679	0.705669	0.610968	12	620	Rheumatpod_arthritis	0.839306
Ageotype_Brain+	-0.000580017	0.99942	0.386437	-0.757982	0.756822	0.468611	2.13149	-0.00150094	0.998802	0.612396	7	438	Rheumatpod_arthritis	0.999617
Ageotype_Immune+	0.636876	1.89057	0.30177	0.0454185	1.22833	1.04647	3.41553	2.11047	0.0348178	0.614939	12	445	Rheumatpod_arthritis	0.119258
Ageotype_Artery+	-0.645513	0.524393	0.456332	-1.53991	0.248882	0.214401	1.28259	-1.41457	0.157195	0.609688	5	487	Rheumatpod_arthritis	0.342272
Ageotype_Multiorgan5to7+	0.450725	1.56945	0.264103	-0.0669073	0.968358	0.935282	2.63362	1.70663	0.0878915	0.611514	16	654	Rheumatpod_arthritis	0.231714
Ageotype_Brain-	-0.967515	0.380026	0.583195	-2.11056	0.175526	0.121171	1.19187	-1.65899	0.0971177	0.620969	3	510	Rheumatpod_arthritis	0.244198
Ageotype_Organismal+	0.108553	1.11466	0.386458	-0.648891	0.865996	0.522625	2.37737	0.280891	0.778794	0.611077	7	385	Rheumatpod_arthritis	0.873132
Ageotype_Organismal-	0.535696	1.70864	0.288828	-0.030396	1.10179	0.970061	3.00954	1.85472	0.0636356	0.608681	13	493	Rheumatpod_arthritis	0.182115
Ageotype_Artery-	-0.157601	0.854191	0.455836	-1.05102	0.735821	0.34958	2.0872	-0.34574	0.729538	0.613323	5	435	Rheumatpod_arthritis	0.841831
Ageotype_Intestine-	-0.287198	0.750363	0.387227	-1.04615	0.471754	0.351288	1.6028	-0.741677	0.458283	0.612144	7	560	Rheumatpod_arthritis	0.67349
Ageotype_Multiorgan5to7-	0.170697	1.18613	0.583967	-0.973858	1.31525	0.377623	3.72569	0.292305	0.770053	0.610834	3	170	Rheumatpod_arthritis	0.867806
Ageotype_Adipose-	0.168496	1.18352	0.356956	-0.531126	0.868117	0.587943	2.38242	0.472034	0.636902	0.612077	9	578	Rheumatpod_arthritis	0.80073
Ageotype_Pancreas-	0.30547	1.35726	0.312835	-0.307676	0.918615	0.735153	2.50582	0.976455	0.328839	0.616309	11	466	Rheumatpod_arthritis	0.545973
Ageotype_Lung-	-0.57018	0.565424	0.454773	-1.46152	0.321158	0.231884	1.37872	-1.25377	0.209926	0.612323	5	506	Rheumatpod_arthritis	0.413203
Ageotype_Multiorgan2to4-	-0.166683	0.846468	0.155141	-0.470753	0.137387	0.624532	1.14727	-1.0744	0.282644	0.597275	57	4075	Rheumatpod_arthritis	0.501838
Ageotype_Heart+	0.555137	1.74218	0.270503	0.0249619	1.08531	1.02528	2.96036	2.05224	0.040146	0.616775	15	496	Rheumatpod_arthritis	0.131304
Ageotype_Muscle+	0.35807	1.43057	0.280283	-0.191274	0.907414	0.825906	2.47791	1.27753	0.201415	0.615371	14	656	Rheumatpod_arthritis	0.40007
Ageotype_Liver-	-0.084754	0.918738	0.362701	-0.795635	0.626127	0.451295	1.87035	-0.233675	0.815238	0.603729	8	534	Rheumatpod_arthritis	0.897793
Ageotype_Multiorgan2to4+	0.37542	1.4556	0.125166	0.130099	0.620741	1.13894	1.86031	2.99937	0.00270536	0.607762	109	4590	Rheumatpod_arthritis	0.0178308
Ageotype_Adipose+	-0.217772	0.804309	0.365456	-0.934053	0.49851	0.392958	1.64627	-0.595889	0.551249	0.611275	8	505	Rheumatpod_arthritis	0.760783
Ageotype_Ambiguous	0.285868	1.33092	0.124046	0.0427419	0.528995	1.04367	1.69723	2.30453	0.021193	0.61032	113	5206	Rheumatpod_arthritis	0.0853609
Ageotype_Kidney-	-0.203068	0.816223	0.418583	-1.02347	0.617339	0.359344	1.85399	-0.485133	0.627582	0.606719	6	354	Rheumatpod_arthritis	0.7936
Ageotype_Pancreas+	0.165954	1.18052	0.362996	-0.545504	0.877412	0.57955	2.40467	0.457179	0.647542	0.608246	8	454	Rheumatpod_arthritis	0.804549
Ageotype_Muscle-	-0.602855	0.547247	0.454622	-1.4939	0.288188	0.224496	1.33401	-1.32606	0.184821	0.610753	5	524	Rheumatpod_arthritis	0.379231
Ageotype_Intestine+	-0.4433	0.641914	0.50697	-1.43694	0.550343	0.237653	1.73385	-0.874411	0.381894	0.615014	4	430	Rheumatpod_arthritis	0.591189
Ageotype_Heart-	0.238395	1.26921	0.328548	-0.405546	0.882336	0.666613	2.41654	0.725603	0.468082	0.61255	10	522	Rheumatpod_arthritis	0.683274
Ageotype_Kidney+	-0.442204	0.642619	0.456619	-1.33716	0.452752	0.26259	1.57263	-0.968431	0.332829	0.611807	5	495	Rheumatpod_arthritis	0.550497
Ageotype_Lung+	0.485538	1.62505	0.270835	-0.045289	1.01637	0.955721	2.76313	1.79274	0.0730139	0.615588	15	594	Rheumatpod_arthritis	0.20491
Ageotype_Liver+	0.0314834	1.03198	0.130623	-0.224533	0.2875	0.798889	1.33309	0.241025	0.809536	0.599168	61	263	Osteoarthritis	0.895632
Ageotype_Immune-	0.0354214	1.03606	0.100894	-0.162327	0.23317	0.850163	1.2626	0.351075	0.725532	0.601361	106	459	Osteoarthritis	0.841831
Ageotype_Brain+	-0.147301	0.863034	0.131576	-0.405185	0.110583	0.666854	1.11693	-1.11951	0.262922	0.601253	60	334	Osteoarthritis	0.482578
Ageotype_Immune+	0.240999	1.27252	0.112733	0.0200467	0.461951	1.02025	1.58717	2.13779	0.0325339	0.597956	84	321	Osteoarthritis	0.114131
Ageotype_Artery+	-0.042651	0.958246	0.115685	-0.26939	0.184088	0.763845	1.20212	-0.368682	0.712365	0.598358	80	329	Osteoarthritis	0.841831
Ageotype_Multiorgan5to7+	0.323302	1.38168	0.0930736	0.140881	0.505723	1.15129	1.65818	3.47362	0.000513489	0.602624	126	426	Osteoarthritis	0.00421449
Ageotype_Brain-	0.042121	1.04302	0.113444	-0.180226	0.264468	0.835082	1.30274	0.371292	0.71042	0.600798	82	369	Osteoarthritis	0.841831
Ageotype_Organismal+	0.00953688	1.00958	0.128635	-0.242583	0.261657	0.784599	1.29908	0.0741391	0.9409	0.597466	63	274	Osteoarthritis	0.973487
Ageotype_Organismal-	-0.275277	0.759362	0.128564	-0.527257	-0.0232965	0.590222	0.976973	-2.14117	0.0322603	0.601062	63	388	Osteoarthritis	0.114091
Ageotype_Artery-	0.140063	1.15035	0.121809	-0.0986792	0.378804	0.906033	1.46054	1.14985	0.250205	0.599326	71	319	Osteoarthritis	0.469135
Ageotype_Intestine-	0.0085207	1.00856	0.108827	-0.204777	0.221819	0.814829	1.24834	0.0782955	0.937593	0.603237	90	413	Osteoarthritis	0.973487
Ageotype_Multiorgan5to7-	-0.219521	0.802903	0.206101	-0.623472	0.18443	0.53608	1.20253	-1.06511	0.286824	0.598784	24	134	Osteoarthritis	0.504306
Ageotype_Adipose-	-0.426383	0.652866	0.134504	-0.690006	-0.162759	0.501573	0.849796	-3.17003	0.00152425	0.603758	60	457	Osteoarthritis	0.0111045
Ageotype_Pancreas-	-0.0428257	0.958078	0.120808	-0.279606	0.193954	0.756082	1.21404	-0.354493	0.72297	0.597368	72	329	Osteoarthritis	0.841831
Ageotype_Lung-	0.0419597	1.04285	0.109317	-0.172298	0.256217	0.841729	1.29203	0.383835	0.701101	0.601242	89	353	Osteoarthritis	0.839306
Ageotype_Multiorgan2to4-	-0.16086	0.851411	0.0487013	-0.256313	-0.0654069	0.7739	0.936686	-3.30298	0.000956618	0.603713	582	3035	Osteoarthritis	0.00743088
Ageotype_Heart+	-0.0438718	0.957077	0.116109	-0.271441	0.183698	0.76228	1.20165	-0.37785	0.705542	0.598237	78	352	Osteoarthritis	0.839306
Ageotype_Muscle+	0.101475	1.1068	0.0990354	-0.0926314	0.29558	0.911529	1.34391	1.02463	0.305539	0.598789	110	460	Osteoarthritis	0.527418
Ageotype_Liver-	-0.0595449	0.942193	0.112697	-0.280427	0.161337	0.755461	1.17508	-0.528363	0.597248	0.598132	83	382	Osteoarthritis	0.770928
Ageotype_Multiorgan2to4+	0.211345	1.23534	0.0424556	0.128134	0.294557	1.13671	1.34253	4.97803	6.42343e-07	0.60559	867	3068	Osteoarthritis	6.98548e-06
Ageotype_Adipose+	0.222608	1.24933	0.10353	0.0196919	0.425524	1.01989	1.53039	2.15017	0.0315419	0.598506	102	314	Osteoarthritis	0.114091
Ageotype_Ambiguous	0.0229556	1.02322	0.0426589	-0.0606542	0.106565	0.941149	1.11245	0.53812	0.590494	0.59259	862	3675	Osteoarthritis	0.766761
Ageotype_Kidney-	0.0725435	1.07524	0.123424	-0.169363	0.31445	0.844203	1.36951	0.587759	0.556694	0.598373	70	229	Osteoarthritis	0.760783
Ageotype_Pancreas+	0.153347	1.16573	0.114111	-0.0703066	0.377001	0.932108	1.45791	1.34384	0.179	0.601269	81	325	Osteoarthritis	0.372411
Ageotype_Muscle-	-0.0676895	0.934551	0.115517	-0.294098	0.158719	0.745203	1.17201	-0.585971	0.557895	0.599175	79	366	Osteoarthritis	0.760783
Ageotype_Intestine+	0.285511	1.33044	0.114885	0.0603406	0.510682	1.0622	1.66643	2.48519	0.0129482	0.598716	80	284	Osteoarthritis	0.0599201
Ageotype_Heart-	0.117588	1.12478	0.108802	-0.0956597	0.330836	0.908773	1.39213	1.08075	0.279806	0.602072	91	367	Osteoarthritis	0.500888
Ageotype_Kidney+	0.229991	1.25859	0.1094	0.0155701	0.444411	1.01569	1.55957	2.10229	0.0355282	0.600502	90	318	Osteoarthritis	0.119888
Ageotype_Lung+	-0.168904	0.84459	0.112134	-0.388682	0.0508735	0.67795	1.05219	-1.50628	0.131996	0.599733	84	450	Osteoarthritis	0.310369
Ageotype_Liver+	-0.327049	0.721048	0.32079	-0.955785	0.301687	0.38451	1.35214	-1.01951	0.307959	0.658378	10	373	Emphysema_COPD	0.529495
Ageotype_Immune-	-0.344113	0.708849	0.264456	-0.862437	0.17421	0.422132	1.19031	-1.30121	0.193185	0.663051	15	613	Emphysema_COPD	0.390864
Ageotype_Brain+	0.566347	1.76182	0.199524	0.175287	0.957407	1.19159	2.60493	2.83849	0.00453278	0.66555	27	414	Emphysema_COPD	0.0272065
Ageotype_Immune+	-0.139731	0.869592	0.256423	-0.64231	0.362849	0.526076	1.43742	-0.544923	0.585807	0.660318	16	442	Emphysema_COPD	0.766491
Ageotype_Artery+	-0.119928	0.886984	0.258219	-0.626027	0.386171	0.534712	1.47134	-0.464444	0.64233	0.657361	16	470	Emphysema_COPD	0.802912
Ageotype_Multiorgan5to7+	1.31068	3.7087	0.115364	1.08457	1.53679	2.95817	4.64964	11.3612	6.52123e-30	0.704926	97	549	Emphysema_COPD	2.57885e-28
Ageotype_Brain-	-0.465928	0.627552	0.282595	-1.0198	0.0879474	0.360665	1.09193	-1.64875	0.0991988	0.664023	13	495	Emphysema_COPD	0.247997
Ageotype_Organismal+	0.335981	1.39931	0.229627	-0.114079	0.786041	0.892188	2.19469	1.46316	0.143423	0.659914	20	360	Emphysema_COPD	0.321592
Ageotype_Organismal-	-0.198939	0.8196	0.25561	-0.699926	0.302049	0.496622	1.35263	-0.778288	0.436399	0.655742	16	482	Emphysema_COPD	0.647896
Ageotype_Artery-	0.225865	1.25341	0.225568	-0.216239	0.66797	0.805543	1.95027	1.00132	0.316672	0.661606	21	412	Emphysema_COPD	0.535863
Ageotype_Intestine-	0.189235	1.20832	0.215744	-0.233616	0.612085	0.791666	1.84427	0.877126	0.380418	0.659174	23	541	Emphysema_COPD	0.591189
Ageotype_Multiorgan5to7-	-0.424819	0.653888	0.451203	-1.30916	0.459523	0.270046	1.58332	-0.941526	0.346436	0.659015	5	166	Emphysema_COPD	0.558953
Ageotype_Adipose-	-0.220886	0.801808	0.219917	-0.651915	0.210143	0.521047	1.23385	-1.00441	0.315182	0.661616	23	557	Emphysema_COPD	0.535863
Ageotype_Pancreas-	0.0816121	1.08503	0.236095	-0.381125	0.544349	0.683092	1.72349	0.345675	0.729587	0.659324	19	464	Emphysema_COPD	0.841831
Ageotype_Lung-	-0.0459644	0.955076	0.241967	-0.52021	0.428282	0.594395	1.53462	-0.189962	0.849339	0.663397	18	491	Emphysema_COPD	0.919061
Ageotype_Multiorgan2to4-	-0.294261	0.745082	0.102655	-0.49546	-0.0930613	0.609291	0.911138	-2.86651	0.00415021	0.657222	130	3979	Emphysema_COPD	0.0254274
Ageotype_Heart+	0.558191	1.74751	0.175231	0.214744	0.901638	1.23954	2.46363	3.18545	0.00144529	0.665445	36	471	Emphysema_COPD	0.0108397
Ageotype_Muscle+	-0.0943617	0.909954	0.211298	-0.508499	0.319775	0.601398	1.37682	-0.446581	0.655178	0.661877	24	634	Emphysema_COPD	0.809666
Ageotype_Liver-	-0.264865	0.76731	0.248217	-0.751362	0.221632	0.471724	1.24811	-1.06707	0.285941	0.657706	17	525	Emphysema_COPD	0.504306
Ageotype_Multiorgan2to4+	0.810525	2.24909	0.071971	0.669464	0.951585	1.95319	2.58981	11.2618	2.02528e-29	0.689882	408	4206	Emphysema_COPD	7.34165e-28
Ageotype_Adipose+	0.362552	1.43699	0.211305	-0.0515985	0.776703	0.94971	2.17429	1.71577	0.0862033	0.662551	25	491	Emphysema_COPD	0.228649
Ageotype_Ambiguous	0.406284	1.50123	0.0764096	0.256524	0.556044	1.29243	1.74376	5.31718	1.05386e-07	0.673533	328	4895	Emphysema_COPD	1.34832e-06
Ageotype_Kidney-	-0.033836	0.96673	0.2749	-0.57263	0.504958	0.56404	1.65692	-0.123085	0.90204	0.657166	14	343	Emphysema_COPD	0.957043
Ageotype_Pancreas+	0.306051	1.35805	0.215212	-0.115756	0.727858	0.890692	2.07064	1.42209	0.155	0.662381	23	429	Emphysema_COPD	0.342258
Ageotype_Muscle-	0.557064	1.74554	0.177223	0.209712	0.904415	1.23332	2.47049	3.14328	0.00167064	0.662916	35	489	Emphysema_COPD	0.0119135
Ageotype_Intestine+	0.403986	1.49778	0.215498	-0.0183823	0.826354	0.981786	2.28497	1.87466	0.0608391	0.660324	23	408	Emphysema_COPD	0.181267
Ageotype_Heart-	-0.266556	0.766013	0.242533	-0.741911	0.208799	0.476203	1.2322	-1.09905	0.271745	0.656828	18	513	Emphysema_COPD	0.490495
Ageotype_Kidney+	0.307284	1.35973	0.189186	-0.0635135	0.678082	0.938461	1.9701	1.62424	0.104324	0.660634	31	452	Emphysema_COPD	0.254948
Ageotype_Lung+	0.768737	2.15704	0.14983	0.475075	1.0624	1.60814	2.8933	5.13072	2.88631e-07	0.660613	51	543	Emphysema_COPD	3.39336e-06
Ageotype_Liver+	0.13823	1.14824	0.241091	-0.3343	0.61076	0.715839	1.84183	0.573351	0.566407	0.68304	18	363	Cerebrovascular_disease	0.760783
Ageotype_Immune-	-0.571514	0.56467	0.272373	-1.10536	-0.0376717	0.331093	0.963029	-2.09827	0.035881	0.68614	14	619	Cerebrovascular_disease	0.119888
Ageotype_Brain+	1.02932	2.79915	0.152396	0.730628	1.32801	2.07638	3.77352	6.75424	1.43581e-11	0.698538	48	391	Cerebrovascular_disease	2.40223e-10
Ageotype_Immune+	0.136107	1.1458	0.210727	-0.27691	0.549125	0.758122	1.73174	0.645893	0.518349	0.68222	24	432	Cerebrovascular_disease	0.736868
Ageotype_Artery+	0.0554793	1.05705	0.217068	-0.369966	0.480924	0.690758	1.61757	0.255585	0.798271	0.676587	23	469	Cerebrovascular_disease	0.892668
Ageotype_Multiorgan5to7+	1.12613	3.0837	0.115216	0.90031	1.35195	2.46037	3.86495	9.77408	1.45469e-22	0.713456	93	549	Cerebrovascular_disease	3.95495e-21
Ageotype_Brain-	-0.712849	0.490245	0.293069	-1.28725	-0.138444	0.276028	0.870712	-2.43236	0.0150008	0.684848	12	502	Cerebrovascular_disease	0.0652145
Ageotype_Organismal+	0.448082	1.56531	0.201984	0.0522013	0.843963	1.05359	2.32557	2.21841	0.0265271	0.67961	26	367	Cerebrovascular_disease	0.102118
Ageotype_Organismal-	-0.0964295	0.908074	0.223823	-0.535115	0.342256	0.585602	1.40812	-0.430829	0.666593	0.686733	21	485	Cerebrovascular_disease	0.819119
Ageotype_Artery-	0.269615	1.30946	0.210962	-0.143862	0.683092	0.866007	1.97999	1.27803	0.201239	0.683494	24	407	Cerebrovascular_disease	0.40007
Ageotype_Intestine-	0.222881	1.24967	0.195664	-0.160614	0.606376	0.851621	1.83377	1.1391	0.254662	0.685165	28	534	Cerebrovascular_disease	0.475441
Ageotype_Multiorgan5to7-	-0.017406	0.982745	0.33819	-0.680246	0.645434	0.506493	1.90681	-0.0514681	0.958953	0.681489	9	161	Cerebrovascular_disease	0.981516
Ageotype_Adipose-	-0.0540449	0.94739	0.188278	-0.423063	0.314974	0.655037	1.37022	-0.287048	0.774075	0.680015	32	545	Cerebrovascular_disease	0.870085
Ageotype_Pancreas-	0.163859	1.17805	0.210411	-0.248539	0.576257	0.779939	1.77937	0.778756	0.436124	0.68173	24	456	Cerebrovascular_disease	0.647896
Ageotype_Lung-	-0.0809153	0.922272	0.229253	-0.530243	0.368412	0.588462	1.44544	-0.352952	0.724124	0.685739	20	487	Cerebrovascular_disease	0.841831
Ageotype_Multiorgan2to4-	-0.141892	0.867715	0.0900283	-0.318344	0.0345606	0.727353	1.03516	-1.57608	0.115008	0.669312	176	3942	Cerebrovascular_disease	0.273379
Ageotype_Heart+	0.507525	1.66117	0.163894	0.186298	0.828752	1.20478	2.29046	3.09666	0.00195714	0.690766	41	460	Cerebrovascular_disease	0.0133025
Ageotype_Muscle+	-0.276511	0.758425	0.210315	-0.688722	0.135699	0.502217	1.14534	-1.31475	0.188595	0.68165	24	645	Cerebrovascular_disease	0.38336
Ageotype_Liver-	0.0654586	1.06765	0.19862	-0.32383	0.454747	0.723373	1.57577	0.329567	0.741727	0.6771	27	512	Cerebrovascular_disease	0.845472
Ageotype_Multiorgan2to4+	0.56555	1.76042	0.0703962	0.427576	0.703524	1.53354	2.02086	8.03382	9.44819e-16	0.692889	383	4267	Cerebrovascular_disease	1.86816e-14
Ageotype_Adipose+	0.190167	1.20945	0.206135	-0.21385	0.594183	0.80747	1.81155	0.922536	0.356249	0.677853	26	497	Cerebrovascular_disease	0.565578
Ageotype_Ambiguous	0.29553	1.34384	0.0723239	0.153778	0.437282	1.16623	1.54849	4.0862	4.38499e-05	0.68758	353	4929	Cerebrovascular_disease	0.000414668
Ageotype_Kidney-	0.442178	1.55609	0.201124	0.0479829	0.836373	1.04915	2.30798	2.19854	0.0279108	0.681053	27	335	Cerebrovascular_disease	0.105964
Ageotype_Pancreas+	0.073179	1.07592	0.218896	-0.35585	0.502208	0.700578	1.65236	0.334309	0.738146	0.677555	22	438	Cerebrovascular_disease	0.844983
Ageotype_Muscle-	-0.112516	0.893583	0.223726	-0.551012	0.325979	0.576366	1.38539	-0.502919	0.615021	0.682943	21	502	Cerebrovascular_disease	0.782264
Ageotype_Intestine+	0.469552	1.59928	0.195603	0.0861776	0.852926	1.09	2.3465	2.40054	0.016371	0.684106	28	405	Cerebrovascular_disease	0.0698173
Ageotype_Heart-	0.0112635	1.01133	0.196129	-0.373141	0.395668	0.688568	1.48538	0.0574289	0.954204	0.682295	28	498	Cerebrovascular_disease	0.978959
Ageotype_Kidney+	0.15209	1.16427	0.187672	-0.215741	0.519921	0.805944	1.6819	0.810403	0.417708	0.680738	31	451	Cerebrovascular_disease	0.633112
Ageotype_Lung+	0.449811	1.56802	0.158597	0.138965	0.760656	1.14908	2.13968	2.83618	0.00456569	0.681214	44	564	Cerebrovascular_disease	0.0272065
Ageotype_Liver+	0.320703	1.3781	0.285136	-0.238153	0.87956	0.788082	2.40984	1.12474	0.2607	0.747182	13	373	Vascular_dementia	0.480527
Ageotype_Immune-	-0.464746	0.628295	0.340324	-1.13177	0.202278	0.322462	1.22419	-1.3656	0.172066	0.756601	9	627	Vascular_dementia	0.366905
Ageotype_Brain+	1.17537	3.23935	0.185364	0.812066	1.53868	2.25256	4.65844	6.34089	2.28448e-10	0.766129	33	419	Vascular_dementia	3.42672e-09
Ageotype_Immune+	-0.0142876	0.985814	0.296726	-0.59586	0.567285	0.551088	1.76347	-0.0481508	0.961596	0.748917	12	452	Vascular_dementia	0.981911
Ageotype_Artery+	0.235438	1.26546	0.255003	-0.264358	0.735234	0.767698	2.08597	0.923276	0.355863	0.746282	17	484	Vascular_dementia	0.565578
Ageotype_Multiorgan5to7+	1.13161	3.10066	0.141099	0.855064	1.40816	2.35153	4.08844	8.01998	1.05766e-15	0.765719	64	630	Vascular_dementia	2.00035e-14
Ageotype_Brain-	-1.05813	0.347106	0.452249	-1.94452	-0.171734	0.143056	0.842203	-2.3397	0.0192994	0.757396	5	514	Vascular_dementia	0.0807234
Ageotype_Organismal+	0.352677	1.42287	0.27463	-0.185589	0.890942	0.830615	2.43743	1.28419	0.199076	0.7515	14	387	Vascular_dementia	0.40007
Ageotype_Organismal-	-0.319091	0.726809	0.32302	-0.9522	0.314017	0.385891	1.36891	-0.987837	0.323233	0.750622	10	498	Vascular_dementia	0.538721
Ageotype_Artery-	0.0222473	1.0225	0.309677	-0.584709	0.629204	0.557268	1.87612	0.0718402	0.942729	0.747744	11	430	Vascular_dementia	0.973487
Ageotype_Intestine-	0.162912	1.17693	0.258456	-0.343652	0.669475	0.709176	1.95321	0.630327	0.528481	0.757288	16	555	Vascular_dementia	0.745531
Ageotype_Multiorgan5to7-	0.316429	1.37222	0.361783	-0.392654	1.02551	0.675263	2.78852	0.874636	0.381772	0.748082	8	165	Vascular_dementia	0.591189
Ageotype_Adipose-	-0.19823	0.820181	0.25735	-0.702626	0.306165	0.495283	1.35821	-0.770277	0.441136	0.752241	17	568	Vascular_dementia	0.650488
Ageotype_Pancreas-	0.00928225	1.00933	0.285043	-0.549392	0.567956	0.577301	1.76466	0.0325644	0.974022	0.74797	13	475	Vascular_dementia	0.989165
Ageotype_Lung-	0.132683	1.14189	0.266441	-0.389532	0.654898	0.677374	1.92495	0.497983	0.618496	0.747862	15	501	Vascular_dementia	0.78439
Ageotype_Multiorgan2to4-	-0.255151	0.774799	0.12021	-0.490759	-0.0195435	0.612162	0.980646	-2.12254	0.0337922	0.73756	97	4067	Vascular_dementia	0.116664
Ageotype_Heart+	0.494202	1.63919	0.203233	0.0958718	0.892532	1.10062	2.4413	2.4317	0.0150283	0.752944	27	488	Vascular_dementia	0.0652145
Ageotype_Muscle+	-0.155835	0.8557	0.25862	-0.662721	0.351051	0.515447	1.42056	-0.602563	0.546799	0.7442	16	664	Vascular_dementia	0.757508
Ageotype_Liver-	0.41411	1.51302	0.222647	-0.0222693	0.85049	0.977977	2.34079	1.85994	0.0628935	0.743911	22	524	Vascular_dementia	0.181312
Ageotype_Multiorgan2to4+	0.666771	1.94794	0.0884157	0.493479	0.840062	1.63801	2.31651	7.54132	4.65227e-14	0.74702	262	4552	Vascular_dementia	8.09496e-13
Ageotype_Adipose+	-0.0223431	0.977905	0.289029	-0.58883	0.544144	0.554976	1.72313	-0.0773038	0.938382	0.740822	13	515	Vascular_dementia	0.973487
Ageotype_Ambiguous	0.250991	1.2853	0.0938158	0.0671153	0.434866	1.06942	1.54476	2.67536	0.00746494	0.748912	213	5177	Vascular_dementia	0.0411044
Ageotype_Kidney-	0.160651	1.17428	0.287264	-0.402376	0.723679	0.668729	2.062	0.559246	0.575994	0.747389	13	350	Vascular_dementia	0.766231
Ageotype_Pancreas+	-0.175922	0.838684	0.322816	-0.80863	0.456787	0.445468	1.57899	-0.544958	0.585782	0.747019	10	456	Vascular_dementia	0.766491
Ageotype_Muscle-	-0.00735694	0.99267	0.274873	-0.546097	0.531383	0.579206	1.70128	-0.0267649	0.978647	0.752848	14	517	Vascular_dementia	0.989165
Ageotype_Intestine+	0.420683	1.523	0.266642	-0.101925	0.943291	0.903098	2.56842	1.57771	0.114632	0.746106	15	425	Vascular_dementia	0.273379
Ageotype_Heart-	-0.0400809	0.960712	0.259202	-0.548107	0.467945	0.578043	1.59671	-0.154632	0.877111	0.747038	16	517	Vascular_dementia	0.942797
Ageotype_Kidney+	0.512081	1.66876	0.199113	0.121826	0.902335	1.12956	2.46535	2.57181	0.010117	0.757532	29	472	Vascular_dementia	0.0502101
Ageotype_Lung+	0.453658	1.57406	0.206481	0.0489632	0.858353	1.05018	2.35927	2.1971	0.0280136	0.736113	26	590	Vascular_dementia	0.105964

## Sheet: ST7_agegap_vs_lifestyle_lm_stat
trait	organ	coef	SE	t	p	coef lower 95%	coef lower 95%_1	n	q
Alcohol	Conventional	0.0345351	0.00481832	7.16745	7.75943e-13	0.0250911	0.043979	44432	2.80202e-12
Alcohol	Organismal	0.0241524	0.00482028	5.01058	5.44741e-07	0.0147046	0.0336002	44432	1.26458e-06
Alcohol	Brain	0.063586	0.00480492	13.2335	6.68689e-40	0.0541683	0.0730037	44432	8.69296e-39
Alcohol	Artery	0.0764134	0.00468769	16.3009	1.44947e-59	0.0672255	0.0856014	44432	3.53307e-58
Alcohol	Liver	0.0488399	0.00480351	10.1675	2.94283e-24	0.0394249	0.0582548	44432	2.20712e-23
Alcohol	Immune	0.101852	0.00466313	21.8421	3.31709e-105	0.0927125	0.110992	44432	1.29366e-103
Alcohol	Intestine	0.00289191	0.00470842	0.614198	0.539087	-0.00633669	0.0121205	44432	0.584011
Alcohol	Lung	0.117473	0.004746	24.752	2.40836e-134	0.108171	0.126775	44432	1.56543e-132
Alcohol	Heart	0.0130557	0.00473334	2.75824	0.00581364	0.00377828	0.0223332	44432	0.00852377
Alcohol	Pancreas	0.0201233	0.00474903	4.23734	2.26639e-05	0.0108151	0.0294315	44432	4.50966e-05
Alcohol	Muscle	0.0564839	0.00478277	11.8099	3.87726e-32	0.0471096	0.0658582	44432	3.78032e-31
Alcohol	Adipose	0.0349816	0.00435963	8.02399	1.04854e-15	0.0264367	0.0435266	44432	4.35033e-15
Alcohol	Kidney	0.0656815	0.00462341	14.2063	1.05517e-45	0.0566195	0.0747434	44432	1.71464e-44
Smoking	Conventional	0.0671711	0.00476807	14.0877	5.65422e-45	0.0578256	0.0765166	44317	7.87552e-44
Smoking	Organismal	0.0714064	0.00476592	14.9827	1.26777e-50	0.0620651	0.0807477	44317	2.2474e-49
Smoking	Brain	0.0870479	0.00475765	18.2964	1.66377e-74	0.0777229	0.096373	44317	4.63478e-73
Smoking	Artery	-0.011283	0.00466087	-2.4208	0.0154904	-0.0204184	-0.00214764	44317	0.0217311
Smoking	Liver	0.0216438	0.0047683	4.53911	5.6641e-06	0.0122979	0.0309898	44317	1.175e-05
Smoking	Immune	0.0447184	0.00464508	9.62705	6.45852e-22	0.0356139	0.0538228	44317	4.4979e-21
Smoking	Intestine	0.122092	0.00463217	26.3574	6.29409e-152	0.113013	0.131171	44317	6.13674e-150
Smoking	Lung	0.128022	0.00469888	27.2453	4.1224e-162	0.118813	0.137232	44317	8.03869e-160
Smoking	Heart	0.0218406	0.00469279	4.65407	3.26386e-06	0.0126426	0.0310385	44317	7.0717e-06
Smoking	Pancreas	0.112196	0.00468048	23.971	3.56298e-126	0.103022	0.12137	44317	1.73695e-124
Smoking	Muscle	0.000564265	0.00475079	0.118773	0.905456	-0.00874736	0.00987589	44317	0.914839
Smoking	Adipose	0.0180276	0.00432539	4.16785	3.08063e-05	0.00954975	0.0265054	44317	6.06791e-05
Smoking	Kidney	0.0705363	0.00458237	15.393	2.50914e-53	0.0615547	0.0795178	44317	5.43646e-52
ModExercise	Conventional	-0.00684602	0.00486478	-1.40726	0.159357	-0.0163811	0.00268905	42054	0.188331
ModExercise	Organismal	-0.00755184	0.00486983	-1.55074	0.120971	-0.0170968	0.00199312	42054	0.146518
ModExercise	Brain	-0.0258262	0.00485044	-5.32451	1.01746e-07	-0.0353332	-0.0163193	42054	2.48006e-07
ModExercise	Artery	-0.01128	0.00474423	-2.37762	0.0174291	-0.0205788	-0.0019812	42054	0.0242763
ModExercise	Liver	-0.0327081	0.00485829	-6.73242	1.69003e-11	-0.0422304	-0.0231857	42054	5.31541e-11
ModExercise	Immune	-0.0132126	0.00473818	-2.78855	0.00529689	-0.0224996	-0.00392571	42054	0.00782495
ModExercise	Intestine	-0.0366717	0.00475052	-7.71952	1.19343e-14	-0.0459828	-0.0273606	42054	4.84831e-14
ModExercise	Lung	-0.0330592	0.00480829	-6.87546	6.26515e-12	-0.0424836	-0.0236349	42054	2.10639e-11
ModExercise	Heart	0.00805285	0.00477153	1.68769	0.0914784	-0.00129944	0.0174051	42054	0.115086
ModExercise	Pancreas	-0.0181855	0.00478873	-3.79756	0.000146332	-0.0275715	-0.00879948	42054	0.00025707
ModExercise	Muscle	0.0432758	0.00483366	8.953	3.59747e-19	0.0338017	0.0527498	42054	2.00431e-18
ModExercise	Adipose	-0.0238159	0.00439782	-5.41539	6.14888e-08	-0.0324357	-0.0151961	42054	1.53722e-07
ModExercise	Kidney	-0.0428857	0.00465116	-9.22043	3.09206e-20	-0.0520021	-0.0337693	42054	1.94501e-19
VigExercise	Conventional	-0.0375013	0.00488653	-7.67443	1.69734e-14	-0.047079	-0.0279236	41986	6.75473e-14
VigExercise	Organismal	-0.0398469	0.00488578	-8.15569	3.56729e-16	-0.0494231	-0.0302707	41986	1.58096e-15
VigExercise	Brain	-0.0602571	0.00487059	-12.3716	4.28652e-35	-0.0698035	-0.0507106	41986	4.64373e-34
VigExercise	Artery	-0.0233122	0.00476766	-4.88965	1.01386e-06	-0.0326569	-0.0139675	41986	2.29888e-06
VigExercise	Liver	-0.0393537	0.0048832	-8.05899	7.89425e-16	-0.0489249	-0.0297825	41986	3.34648e-15
VigExercise	Immune	-0.0187046	0.00476096	-3.92874	8.55278e-05	-0.0280362	-0.00937301	41986	0.000154425
VigExercise	Intestine	-0.0459339	0.0047752	-9.61927	6.98422e-22	-0.0552934	-0.0365744	41986	4.69628e-21
VigExercise	Lung	-0.0683319	0.00482909	-14.1501	2.37317e-45	-0.077797	-0.0588668	41986	3.55975e-44
VigExercise	Heart	0.00954221	0.00479919	1.9883	0.0467855	0.000135695	0.0189487	41986	0.0620625
VigExercise	Pancreas	-0.0316381	0.00479966	-6.59174	4.39841e-11	-0.0410455	-0.0222307	41986	1.29953e-10
VigExercise	Muscle	0.026222	0.00485655	5.39931	6.72595e-08	0.0167031	0.035741	41986	1.6602e-07
VigExercise	Adipose	-0.039582	0.00441411	-8.96717	3.16461e-19	-0.0482338	-0.0309303	41986	1.815e-18
VigExercise	Kidney	-0.0583253	0.0046544	-12.5312	5.84285e-36	-0.067448	-0.0492026	41986	6.7021e-35
Oilyfish	Conventional	0.00348301	0.00481804	0.722911	0.469738	-0.00596043	0.0129265	44147	0.517508
Oilyfish	Organismal	0.00796972	0.00481665	1.65462	0.0980089	-0.001471	0.0174104	44147	0.122511
Oilyfish	Brain	-0.028354	0.00480953	-5.89538	3.76521e-09	-0.0377808	-0.0189273	44147	1.01975e-08
Oilyfish	Artery	-0.0486568	0.0046948	-10.364	3.86447e-25	-0.0578587	-0.0394549	44147	3.01428e-24
Oilyfish	Liver	-0.0399741	0.00480119	-8.32589	8.60745e-17	-0.0493845	-0.0305637	44147	3.99632e-16
Oilyfish	Immune	0.0100724	0.00468586	2.14953	0.0315981	0.000888012	0.0192567	44147	0.042494
Oilyfish	Intestine	-0.0415127	0.0046987	-8.83494	1.03759e-18	-0.0507223	-0.0323032	44147	5.62027e-18
Oilyfish	Lung	-0.0894017	0.00475393	-18.8059	1.37302e-78	-0.0987195	-0.0800839	44147	4.46231e-77
Oilyfish	Heart	0.00932945	0.00473218	1.97149	0.0486741	5.42897e-05	0.0186046	44147	0.0641314
Oilyfish	Pancreas	-0.0612942	0.00473616	-12.9417	3.07138e-38	-0.0705771	-0.0520112	44147	3.74324e-37
Oilyfish	Muscle	0.00819455	0.00478783	1.71154	0.0869891	-0.00118968	0.0175788	44147	0.110149
Oilyfish	Adipose	-0.0412379	0.00435145	-9.47681	2.74682e-21	-0.0497668	-0.032709	44147	1.78544e-20
Oilyfish	Kidney	-0.0317579	0.00463015	-6.85894	7.02849e-12	-0.0408331	-0.0226827	44147	2.32297e-11
Beef	Conventional	0.000235918	0.00477742	0.0493819	0.960615	-0.00912792	0.00959975	44239	0.960615
Beef	Organismal	0.007637	0.00477837	1.59824	0.109996	-0.00172868	0.0170027	44239	0.13471
Beef	Brain	-0.0117819	0.00476986	-2.47008	0.0135121	-0.0211309	-0.00243292	44239	0.0190931
Beef	Artery	-0.0402069	0.00465707	-8.63352	6.14374e-18	-0.0493349	-0.031079	44239	3.15271e-17
Beef	Liver	-0.0260009	0.00476711	-5.45422	4.94499e-08	-0.0353445	-0.0166573	44239	1.2523e-07
Beef	Immune	-0.0139418	0.00464746	-2.99987	0.00270247	-0.0230509	-0.00483267	44239	0.00414946
Beef	Intestine	0.0172196	0.00466767	3.68912	0.000225301	0.00807089	0.0263683	44239	0.000385382
Beef	Lung	0.00292535	0.00473747	0.617491	0.536914	-0.00636018	0.0122109	44239	0.584011
Beef	Heart	-0.028656	0.00469141	-6.10819	1.01606e-09	-0.0378513	-0.0194608	44239	2.9137e-09
Beef	Pancreas	-0.017402	0.00470714	-3.69694	0.00021848	-0.0266281	-0.00817593	44239	0.000377022
Beef	Muscle	0.00586327	0.00474852	1.23476	0.216928	-0.00344392	0.0151705	44239	0.250903
Beef	Adipose	-0.00315506	0.00432398	-0.729666	0.465598	-0.0116301	0.00532001	44239	0.515861
Beef	Kidney	0.0145503	0.00459334	3.16769	0.00153762	0.00554723	0.0235533	44239	0.00241803
Cookedvegetable	Conventional	-0.0123198	0.00479816	-2.56761	0.0102436	-0.0217243	-0.00291531	43653	0.0146875
Cookedvegetable	Organismal	-0.0122724	0.00479881	-2.55739	0.0105493	-0.0216782	-0.00286669	43653	0.0150155
Cookedvegetable	Brain	-0.0219122	0.00479028	-4.5743	4.79127e-06	-0.0313012	-0.0125231	43653	1.01554e-05
Cookedvegetable	Artery	-0.03949	0.0046779	-8.44184	3.21851e-17	-0.0486588	-0.0303213	43653	1.60926e-16
Cookedvegetable	Liver	-0.0273441	0.00478757	-5.71148	1.12727e-08	-0.0367278	-0.0179604	43653	2.93089e-08
Cookedvegetable	Immune	0.00125025	0.00466693	0.267896	0.788781	-0.00789702	0.0103975	43653	0.81815
Cookedvegetable	Intestine	-0.0165399	0.00469243	-3.5248	0.000424239	-0.0257371	-0.00734262	43653	0.000701072
Cookedvegetable	Lung	-0.0523006	0.00475328	-11.0031	4.02246e-28	-0.0616172	-0.0429841	43653	3.41034e-27
Cookedvegetable	Heart	0.00305393	0.00471989	0.647036	0.517612	-0.00619713	0.012305	43653	0.567047
Cookedvegetable	Pancreas	-0.0350899	0.00472829	-7.42125	1.18125e-13	-0.0443574	-0.0258223	43653	4.42968e-13
Cookedvegetable	Muscle	0.0287296	0.00477037	6.0225	1.73109e-09	0.0193796	0.0380796	43653	4.89221e-09
Cookedvegetable	Adipose	-0.0249581	0.00434355	-5.74601	9.19792e-09	-0.0334715	-0.0164447	43653	2.42378e-08
Cookedvegetable	Kidney	-0.00616299	0.00461461	-1.33554	0.181707	-0.0152077	0.00288172	43653	0.212172
Tea	Conventional	0.0235244	0.00475282	4.94957	7.46496e-07	0.0142088	0.03284	44357	1.71255e-06
Tea	Organismal	0.0228886	0.00475293	4.81568	1.47182e-06	0.0135728	0.0322044	44357	3.26142e-06
Tea	Brain	0.00764744	0.0047485	1.6105	0.107297	-0.0016597	0.0169546	44357	0.132423
Tea	Artery	0.0426437	0.00463139	9.20753	3.4783e-20	0.0335661	0.0517213	44357	2.11959e-19
Tea	Liver	0.0108095	0.00474206	2.2795	0.0226419	0.00151502	0.0201041	44357	0.0308027
Tea	Immune	0.0105274	0.00462184	2.27774	0.0227466	0.00146848	0.0195862	44357	0.0308027
Tea	Intestine	-0.00261977	0.004643	-0.56424	0.572594	-0.0117201	0.0064806	44357	0.613493
Tea	Lung	0.0354834	0.00470826	7.53641	4.92237e-14	0.0262551	0.0447117	44357	1.88208e-13
Tea	Heart	0.0131116	0.00466786	2.8089	0.00497327	0.00396247	0.0222607	44357	0.00740296
Tea	Pancreas	0.0210847	0.0046836	4.50181	6.75472e-06	0.0119047	0.0302646	44357	1.38649e-05
Tea	Muscle	0.0141583	0.00472379	2.99724	0.00272588	0.00489961	0.023417	44357	0.00415271
Tea	Adipose	0.013473	0.00430225	3.13161	0.00173963	0.00504049	0.0219055	44357	0.00271382
Tea	Kidney	-0.0190044	0.00456929	-4.15915	3.20038e-05	-0.0279603	-0.0100485	44357	6.24075e-05
Pork	Conventional	0.00418011	0.00478971	0.872727	0.382816	-0.00520781	0.013568	44135	0.426567
Pork	Organismal	0.0112822	0.00479005	2.35533	0.0185105	0.00189358	0.0206708	44135	0.0254194
Pork	Brain	-0.00899315	0.00478386	-1.87989	0.060129	-0.0183696	0.000383296	44135	0.076635
Pork	Artery	-0.0340817	0.00466922	-7.29923	2.94277e-13	-0.0432335	-0.02493	44135	1.08272e-12
Pork	Liver	-0.0195965	0.00478161	-4.0983	4.16946e-05	-0.0289685	-0.0102244	44135	8.04995e-05
Pork	Immune	-0.00538647	0.00465872	-1.15621	0.2476	-0.0145176	0.0037447	44135	0.284012
Pork	Intestine	0.0157802	0.0046786	3.37285	0.000744582	0.00661008	0.0249504	44135	0.00119995
Pork	Lung	-0.00757688	0.00474789	-1.59584	0.110531	-0.0168828	0.00172907	44135	0.13471
Pork	Heart	-0.0188993	0.00470229	-4.01918	5.84983e-05	-0.0281159	-0.00968277	44135	0.000111835
Pork	Pancreas	-0.00473972	0.00471702	-1.00481	0.314993	-0.0139852	0.00450572	44135	0.35505
Pork	Muscle	0.00283117	0.00476043	0.59473	0.552027	-0.00649935	0.0121617	44135	0.594726
Pork	Adipose	0.00383656	0.00433473	0.885074	0.376121	-0.00465959	0.0123327	44135	0.421515
Pork	Kidney	0.0181945	0.00460046	3.95493	7.66763e-05	0.00917752	0.0272115	44135	0.000142399
Processedmeat	Conventional	0.0226341	0.00493992	4.58188	4.62078e-06	0.0129518	0.0323164	44347	9.90168e-06
Processedmeat	Organismal	0.0295733	0.00493969	5.98687	2.15555e-09	0.0198914	0.0392552	44347	6.00475e-09
Processedmeat	Brain	0.0198173	0.004934	4.01648	5.91713e-05	0.0101466	0.029488	44347	0.000112023
Processedmeat	Artery	-0.0141203	0.00481923	-2.93	0.00339136	-0.0235661	-0.00467456	44347	0.00512647
Processedmeat	Liver	0.0153659	0.00492875	3.1176	0.00182447	0.00570543	0.0250263	44347	0.00282359
Processedmeat	Immune	0.00221787	0.0048063	0.461451	0.644477	-0.00720257	0.0116383	44347	0.679314
Processedmeat	Intestine	0.0420057	0.00482413	8.70741	3.21395e-18	0.0325503	0.051461	44347	1.69384e-17
[truncated: 71 more rows]

## Sheet: ST8_agegap_vs_drug_lm_stats
drug	organ	coef	SE	t	p	coef lower 95%	coef lower 95%_1	yn	nn	q
[truncated: 1,768 more rows]

## Sheet: ST9_agegap_vs_mortality_cox_sta
organ	coef	exp(coef)	se(coef)	coef lower 95%	coef upper 95%	exp(coef) lower 95%	exp(coef) upper 95%	z	p	concordance	yn	nn	trait	q
[truncated: 14 more rows]

[truncated: 1 more sheets: ST10_ageotype_vs_mortality_cox_]
